# Supplementary material for: Structure and function of a fungal AB toxin-like chimerolectin involved in anti-nematode defense
Source: EMBO J. 2026 May 26;45(13):4766–86. doi: 10.1038/s44318-026-00812-1 (PMC13324453; doi:10.1038/s44318-026-00812-1)
Supplement: Supplementary file 3 — Dataset EV1 [file 44318_2026_812_MOESM3_ESM.xls]

## Sheet: Legend
Dataset EV1: Binding of Alexa Fluor 488-labeled CCTX2 at a concentration of 200 ug/ml to the CFG glycan array v5.1. The graph shows the numbers of the individual glycans on the x-axis and the respective fluorescence (average RFU) on the y-axis.

## Sheet: Data
Chart Number	Structure on Masterlist	Average RFU	StDev	% CV		Chart Number	CC1G-10077 200ug/ml Slide#15653 CFG#2654 v5.1 Alexa488 8/9/12 HJ	Average RFU	StDev	% CV
1	Gala-Sp8	189.266	21.4013	11.3075		98	GalNAcb1-4GlcNAcb-Sp0	25628.9	395.779	1.54427
2	Glca-Sp8	21.6066	11.0509	51.1457		588	Galb1-4GlcNAcb1-3Galb1-4GlcNAcb1-3Galb1-4GlcNAcb1-3Galb1-4GlcNAcb1-3Galb1-4GlcNAcb1-6(Galb1-4GlcNAcb1-3Galb1-4GlcNAcb1-3Galb1-4GlcNAcb1-3Galb1-4GlcNAcb1-3Galb1-4GlcNAb1-2)Mana1-6(Galb1-4GlcNAcb1-3Galb1-4GlcNAcb1-3Galb1-4GlcNAcb1-3Galb1-4GlcNAcb1-3Galb1-4GlcNAcb1-2Mana1-3)Manb1-4GlcNAcb1-4(Fuca1-6)GlcNAcb-Sp24	24129.9	822.239	3.40755
3	Mana-Sp8	27.9287	47.1586	168.853		514	GalNAcb1-4(6S)GlcNAc-Sp8	22959.7	812.124	3.53717
4	GalNAca-Sp8	7095.91	299.261	4.21738		550	Galb1-4GlcNAcb1-3Galb1-4GlcNAcb1-3Galb1-4GlcNAcb1-3Galb1-4GlcNAcb1-2Mana1-6(Galb1-4GlcNAcb1-3Galb1-4GlcNAcb1-3Galb1-4GlcNAcb1-3Galb1-4GlcNAcb1-2Mana1-3)Manb1-4GlcNAcb1-4GlcNAcb-Sp25	22061.8	1686.18	7.64297
5	GalNAca-Sp15	2654.69	254.354	9.58134		581	Galb1-4GlcNAcb1-3Galb1-4GlcNAcb1-3Galb1-4GlcNAcb1-3Galb1-4GlcNAcb1-3Galb1-4GlcNAcb1-2Mana1-6(Galb1-4GlcNAcb1-3Galb1-4GlcNAcb1-3Galb1-4GlcNAcb1-3Galb1-4GlcNAcb1-3Galb1-4GlcNAcb1-2Mana1-3)Manb1-4GlcNAcb1-4(Fuca1-6)GlcNAcb-Sp19	22061.7	3178.23	14.4061
6	Fuca-Sp8	25.4505	11.4973	45.1753		563	GalNAcb1-4GlcNAcb1-3GalNAcb1-4GlcNAcb-Sp0	21525.2	845.602	3.92843
7	Fuca-Sp9	-303.365	172.382	-56.8231		584	Galb1-4GlcNAcb1-3Galb1-4GlcNAcb1-3Galb1-4GlcNAcb1-6(Galb1-4GlcNAcb1-3Galb1-4GlcNAcb1-3Galb1-4GlcNAb1-2)Mana1-6(Galb1-4GlcNAcb1-3Galb1-4GlcNAcb1-3Galb1-4GlcNAcb1-2Mana1-3)Manb1-4GlcNAcb1-4(Fuca1-6)GlcNAcb-Sp24	20750.1	180.924	0.871917
8	Rhaa-Sp8	52.5947	27.3786	52.0559		586	Galb1-4GlcNAcb1-3Galb1-4GlcNAcb1-3Galb1-4GlcNAcb1-3Galb1-4GlcNAcb1-6(Galb1-4GlcNAcb1-3Galb1-4GlcNAcb1-3Galb1-4GlcNAcb1-3Galb1-4GlcNAb1-2)Mana1-6(Galb1-4GlcNAcb1-3Galb1-4GlcNAcb1-3Galb1-4GlcNAcb1-3Galb1-4GlcNAcb1-2Mana1-3)Manb1-4GlcNAcb1-4(Fuca1-6)GlcNAcb-Sp24	20640.8	1142.82	5.53671
9	Neu5Aca-Sp8	-389.101	215.397	-55.3576		548	Galb1-4GlcNAcb1-3Galb1-4GlcNAcb1-3Galb1-4GlcNAcb1-2Mana1-6(Galb1-4GlcNAcb1-3Galb1-4GlcNAcb1-3Galb1-4GlcNAcb1-2Mana1-3)Manb1-4GlcNAcb1-4GlcNAcb-Sp24	19510.4	558.589	2.86303
10	Neu5Aca-Sp11	13.3893	11.1818	83.5129		192	GlcNAcb1-6GalNAca-Sp8	19477.1	3552.44	18.239
11	Neu5Acb-Sp8	15.7287	8.19087	52.0759		577	Galb1-4GlcNAcb1-3Galb1-4GlcNAcb1-3Galb1-4GlcNAcb1-2Mana1-6(Galb1-4GlcNAcb1-3Galb1-4GlcNAcb1-3Galb1-4GlcNAcb1-2Mana1-3)Manb1-4GlcNAcb1-4(Fuca1-6)GlcNAcb-Sp24	19198.9	378.751	1.97277
12	Galb-Sp8	558.593	8.34075	1.49317		565	Galb1-4GlcNAcb1-3Galb1-4GlcNAcb1-3Galb1-4GlcNAcb1-3Galb1-4GlcNAcb1-3Galb1-4GlcNAcb1-2Mana1-6(Galb1-4GlcNAcb1-3Galb1-4GlcNAcb1-3Galb1-4GlcNAcb1-3Galb1-4GlcNAcb1-3Galb1-4GlcNAcb1-2Mana1-3)Manb1-4GlcNAcb1-4GlcNAcb-Sp25	19078.4	470.25	2.46483
13	Glcb-Sp8	21.3205	15.8673	74.4226		579	Galb1-4GlcNAcb1-3Galb1-4GlcNAcb1-3Galb1-4GlcNAcb1-3Galb1-4GlcNAcb1-2Mana1-6(Galb1-4GlcNAcb1-3Galb1-4GlcNAcb1-3Galb1-4GlcNAcb1-3Galb1-4GlcNAcb1-2Mana1-3)Manb1-4GlcNAcb1-4(Fuca1-6)GlcNAcb-Sp24	18120.4	143.154	0.790016
14	Manb-Sp8	9.76365	7.34738	75.2524		131	Galb1-4GlcNAcb1-6GalNAca-Sp8	17024.9	822.611	4.8318
15	GalNAcb-Sp8	5243.42	225.356	4.29789		512	(6S)GalNAcb1-4GlcNAc-Sp8	16896.7	835.219	4.94311
16	GlcNAcb-Sp0	210.579	23.5063	11.1627		334	GalNAcb1-3Gala1-4Galb1-4GlcNAcb1-3Galb1-4Glcb-Sp0	16443	649.542	3.95027
17	GlcNAcb-Sp8	-197.547	125.963	-63.7636		582	Galb1-4GlcNAcb1-3Galb1-4GlcNAcb1-6(Galb1-4GlcNAcb1-3Galb1-4GlcNAb1-2)Mana1-6(Galb1-4GlcNAcb1-3Galb1-4GlcNAcb1-2Mana1-3)Manb1-4GlcNAcb1-4(Fuca1-6)GlcNAcb-Sp24	16290.4	698.651	4.28872
18	GlcN(Gc)b-Sp8	-2010.68	1728.41	-85.9616		575	Galb1-4GlcNAcb1-3Galb1-4GlcNAcb1-2Mana1-6(Galb1-4GlcNAcb1-3Galb1-4GlcNAcb1-2Mana1-3)Manb1-4GlcNAcb1-4(Fuca1-6)GlcNAcb-Sp24	15306.2	878.714	5.7409
19	Galb1-4GlcNAcb1-6(Galb1-4GlcNAcb1-3)GalNAca-Sp8	14101.6	2511.31	17.8087		303	GlcNAcb1-6(Galb1-4GlcNAcb1-3)Galb1-4GlcNAc-Sp0	14648.1	479.229	3.27161
20	Galb1-4GlcNAcb1-6(Galb1-4GlcNAcb1-3)GalNAc-Sp14	7294.09	430.142	5.89713		542	Galb1-4GlcNAcb1-3Galb1-4GlcNAcb1-2Mana1-6(Galb1-4GlcNAcb1-3Galb1-4GlcNAcb1-2Mana1-3)Manb1-4GlcNAcb1-4GlcNAcb-Sp24	14568.5	634.376	4.35442
21	GlcNAcb1-6(GlcNAcb1-4)(GlcNAcb1-3)GlcNAc-Sp8	17.4872	7.22132	41.2949		305	Galb1-4GlcNAcb1-6Galb1-4GlcNAcb-Sp0	14388.6	501.371	3.4845
22	6S(3S)Galb1-4(6S)GlcNAcb-Sp0	37.9853	7.9651	20.9689		304	Galb1-4GlcNAca1-6Galb1-4GlcNAcb-Sp0	14308.8	1056.3	7.38216
23	6S(3S)Galb1-4GlcNAcb-Sp0	23.4266	8.84092	37.7388		485	Galb1-4GlcNAcb1-6(Galb1-4GlcNAcb1-2)Mana1-6(Galb1-4GlcNAcb1-2Mana1-3)Manb1-4GlcNAcb1-4(Fuca1-6)GlcNAcb-Sp24	14253.4	657.426	4.61241
24	(3S)Galb1-4(Fuca1-3)(6S)Glc-Sp0	28.4824	7.28835	25.589		19	Galb1-4GlcNAcb1-6(Galb1-4GlcNAcb1-3)GalNAca-Sp8	14101.6	2511.31	17.8087
25	(3S)Galb1-4Glcb-Sp8	21.2453	9.48532	44.6466		528	GalNAcb1-4GlcNAcb1-2Mana-Sp0	14044.3	742.942	5.28997
26	(3S)Galb1-4(6S)Glcb-Sp0	3.69265	11.855	321.043		369	Galb1-4GlcNAcb1-2Mana1-6(Galb1-4GlcNAcb1-4(Galb1-4GlcNAcb1-2)Mana1-3)Manb1-4GlcNAcb1-4GlcNAc-Sp21	13867.8	634.348	4.57424
27	(3S)Galb1-4(6S)Glcb-Sp8	25.2536	6.93365	27.4561		109	Gala1-4(Gala1-3)Galb1-4GlcNAcb-Sp8	12760.5	503.887	3.94879
28	(3S)Galb1-3(Fuca1-4)GlcNAcb-Sp8	14.8465	4.82228	32.4809		174	GlcNAca1-6Galb1-4GlcNAcb-Sp8	12619.1	584.116	4.62883
29	(3S)Galb1-3GalNAca-Sp8	14.6682	8.71105	59.3874		438	Galb1-4GlcNAcb1-6(Galb1-4GlcNAcb1-2)Mana1-6(GlcNAcb1-4)(Galb1-4GlcNAcb1-4(Galb1-4GlcNAcb1-2)Mana1-3)Manb1-4GlcNAcb1-4GlcNAc-Sp21	12280.8	1020.21	8.30733
30	(3S)Galb1-3GlcNAcb-Sp0	-53.0305	11.5605	-21.7997		532	Galb1-4GlcNAcb1-2 Mana1-6(Galb1-4GlcNAcb1-4)(Galb1-4GlcNAcb1-2Mana1-3)Manb1-4GlcNAcb1-4(Fuca1-6)GlcNAc-Sp21	12277.3	553.689	4.50988
31	(3S)Galb1-3GlcNAcb-Sp8	-1470.83	258.993	-17.6087		560	Gala1-3Galb1-4GlcNAcb1-2Mana1-6(Gala1-3Galb1-4GlcNAcb1-2Mana1-3)Manb1-4GlcNAcb1-4GlcNAc-Sp24	12173.8	248.514	2.04138
32	(3S)Galb1-4(Fuca1-3)GlcNAc-Sp0	10.1082	5.98716	59.2304		544	Fuca1-2Galb1-4GlcNAcb1-3Galb1-4GlcNAcb1-2Mana1-6(Fuca1-2Galb1-4GlcNAcb1-3Galb1-4GlcNAcb1-2Mana1-3)Manb1-4GlcNAcb1-4GlcNAcb-Sp24	12070.3	620.874	5.1438
33	(3S)Galb1-4(Fuca1-3)GlcNAc-Sp8	27.3595	8.1601	29.8255		571	Galb1-3GlcNAcb1-3Galb1-4GlcNAcb1-3Galb1-4GlcNAcb1-6(Galb1-3GlcNAcb1-3Galb1-4GlcNAcb1-3Galb1-4GlcNAb1-2)Mana1-6(Galb1-3GlcNAcb1-3Galb1-4GlcNAcb1-3Galb1-4GlcNAcb1-2Mana1-3)Manb1-4GlcNAcb1-4(Fuca1-6)GlcNAcb-Sp24	11947.9	261.022	2.18467
34	(3S)Galb1-4(6S)GlcNAcb-Sp0	-1298.62	914.371	-70.4109		407	Galb1-3GlcNAca1-6Galb1-4GlcNAcb-Sp0	11904	657.27	5.52141
35	(3S)Galb1-4(6S)GlcNAcb-Sp8	25.9816	21.7525	83.7228		99	GalNAcb1-4GlcNAcb-Sp8	11835.7	4296.34	36.2999
36	(3S)Galb1-4GlcNAcb-Sp0	0.927025	13.1049	1413.65		406	Galb1-3GlcNAcb1-6Galb1-4GlcNAcb-Sp0	11770.5	705.216	5.99139
37	(3S)Galb1-4GlcNAcb-Sp8	9.18357	24.5766	267.614		387	Galb1-4GlcNAcb1-6(Galb1-4GlcNAcb1-2)Mana1-6(Galb1-4GlcNAcb1-4(Galb1-4GlcNAcb1-2)Mana1-3)Manb1-4GlcNAcb1-4GlcNAcb-Sp21	11757.6	523.259	4.45037
38	(3S)Galb-Sp8	10.3093	8.40588	81.5366		458	Galb1-4GlcNAcb1-6(Galb1-4GlcNAcb1-2)Mana1-6(Galb1-4GlcNAcb1-2Mana1-3)Manb1-4GlcNAcb1-4GlcNAcb-Sp19	11743.7	1448.67	12.3358
39	(6S)(4S)Galb1-4GlcNAcb-Sp0	6.29212	5.44423	86.5245		495	Gala1-3Galb1-4GlcNAcb1-6GalNAca-Sp14	11616.6	307.141	2.64397
40	(4S)Galb1-4GlcNAcb-Sp8	17.1139	11.7006	68.3691		355	(6S)GlcNAcb1-3Galb1-4GlcNAcb-Sp0	11596.6	962.484	8.29968
41	(6P)Mana-Sp8	2.76615	11.8747	429.286		568	Galb1-4GlcNAcb1-3Galb1-4GlcNAcb1-3Galb1-4GlcNAcb1-3Galb1-4GlcNAcb1-3Galb1-4GlcNAcb1-3Galb1-4GlcNAcb1-2Mana1-6(Galb1-4GlcNAcb1-3Galb1-4GlcNAcb1-3Galb1-4GlcNAcb1-3Galb1-4GlcNAcb1-3Galb1-4GlcNAcb1-3Galb1-4GlcNAcb1-2Mana1-3)Manb1-4GlcNAcb1-4GlcNAcb-Sp25	11447.5	5400.68	47.1779
42	(6S)Galb1-4Glcb-Sp0	3451	251.524	7.28844		324	Galb1-3GlcNAcb1-2Mana1-6(Galb1-3GlcNAcb1-2Mana1-3)Manb1-4GlcNAcb1-4GlcNAcb-Sp19	11431.4	413.582	3.61795
43	(6S)Galb1-4Glcb-Sp8	4529.95	299.506	6.61169		302	Galb1-4GlcNAcb1-6(Galb1-4GlcNAcb1-3)Galb1-4GlcNAc-Sp0	11283.3	4047.09	35.8679
44	(6S)Galb1-4GlcNAcb-Sp8	3274.81	214.157	6.53953		403	Gala1-4Galb1-3GlcNAcb1-2Mana1-6(Gala1-4Galb1-3GlcNAcb1-2Mana1-3)Manb1-4GlcNAcb1-4GlcNAcb-Sp19	11115.1	732.638	6.59138
45	(6S)Galb1-4(6S)Glcb-Sp8	5687.29	316.277	5.56113		194	GlcNAcb1-6Galb1-4GlcNAcb-Sp8	10787.6	1052.43	9.75593
46	Neu5Aca2-3(6S)Galb1-4GlcNAcb-Sp8	21.1924	4.24518	20.0316		166	Galb1-4GlcNAcb1-6(Galb1-3)GalNAca-Sp8	10579.5	340.61	3.21952
47	(6S)GlcNAcb-Sp8	6.20585	11.8002	190.147		508	Galb1-4GlcNAcb1-6(Galb1-4GlcNAcb1-2)Mana1-6(GlcNAcb1-4)Galb1-4GlcNAcb1-4(Gal b1-4GlcNAcb1-2)Mana1-3)Manb1-4GlcNAcb1-4(Fuca1-6)GlcNAc-Sp21	9937.3	738.591	7.43251
48	Neu5,9Ac2a-Sp8	19.9182	10.6261	53.3484		531	Galb1-4GlcNAcb1-2 Mana1-6(GlcNAcb1-4)(Galb1-4GlcNAcb1-2Mana1-3)Manb1-4GlcNAcb1-4(Fuca1-6)GlcNAc-Sp21	9787.99	625.9	6.39457
49	Neu5,9Ac2a2-6Galb1-4GlcNAcb-Sp8	-21.2787	18.0602	-84.8746		54	Galb1-4GlcNAcb1-2Mana1-6(Galb1-4GlcNAcb1-2Mana1-3)Manb1-4GlcNAcb1-4GlcNAcb-Sp12	9729.66	384.138	3.94811
50	Mana1-6(Mana1-3)Manb1-4GlcNAcb1-4GlcNAcb-Sp12	7.65437	3.34277	43.6713		559	Galb1-4GlcNAcb1-3Galb1-4GlcNAcb1-6(Galb1-4GlcNAcb1-3Galb1-4GlcNAcb1-2)Mana1-6(Galb1-4GlcNAcb1-3Galb1-4GlcNAcb1-2Mana1-3)Mana1-4GlcNAcb1-4GlcNAc-Sp24	9629.3	484.986	5.03656
51	Mana1-6(Mana1-3)Manb1-4GlcNAcb1-4GlcNAcb-Sp13	419.088	220.244	52.5533		306	GalNAcb1-3Galb-Sp8	9487.38	1505.65	15.87
52	GlcNAcb1-2Mana1-6(GlcNAcb1-2Mana1-3)Manb1-4GlcNAcb1-4GlcNAcb-Sp12	985.716	124.462	12.6265		363	Gala1-3Galb1-4GlcNAcb1-2Mana1-6(Gala1-3Galb1-4GlcNAcb1-2Mana1-3)Manb1-4GlcNAcb1-4GlcNAcb-Sp20	9469.51	299.57	3.16352
53	GlcNAcb1-2Mana1-6(GlcNAcb1-2Mana1-3)Manb1-4GlcNAcb1-4GlcNAcb-Sp13	5450.23	234.106	4.29535		436	Galb1-4GlcNAcb1-2Mana1-6(GlcNAcb1-4)(Galb1-4GlcNAcb1-4(Galb1-4GlcNAcb1-2)Mana1-3)Manb1-4GlcNAcb1-4GlcNAc-Sp21	9467.86	687.32	7.25951
54	Galb1-4GlcNAcb1-2Mana1-6(Galb1-4GlcNAcb1-2Mana1-3)Manb1-4GlcNAcb1-4GlcNAcb-Sp12	9729.66	384.138	3.94811		437	Galb1-4GlcNAcb1-6(Galb1-4GlcNAcb1-2)Mana1-6(GlcNAcb1-4)(Galb1-4GlcNAcb1-2Mana1-3)Manb1-4GlcNAcb1-4GlcNAc-Sp21	9418.68	914.939	9.71409
55	Neu5Aca2-6Galb1-4GlcNAcb1-2Mana1-6(Neu5Aca2-6Galb1-4GlcNAcb1-2Mana1-3)Manb1-4GlcNAcb1-4GlcNAcb-Sp12	73.3238	9.60472	13.099		562	GalNAcb1-3GlcNAcb-Sp0	9312.72	62.7593	0.67391
56	Neu5Aca2-6Galb1-4GlcNAcb1-2Mana1-6(Neu5Aca2-6Galb1-4GlcNAcb1-2Man-a1-3)Manb1-4GlcNAcb1-4GlcNAcb-Sp21	2960.46	325.227	10.9857		476	Galb1-3GlcNAcb1-2Mana1-6(GlcNAcb1-4)(Galb1-3GlcNAcb1-2Mana1-3)Manb1-4GlcNAcb1-4GlcNAcb-Sp21	9221.06	364.446	3.95232
57	Neu5Aca2-6Galb1-4GlcNAcb1-2Mana1-6(Neu5Aca2-6Galb1-4GlcNAcb1-2Mana1-3)Manb1-4GlcNAcb1-4GlcNAcb-Sp24	59.0167	12.6098	21.3665		161	Galb1-4GlcNAcb1-3Galb1-4(Fuca1-3)GlcNAcb1-3Galb1-4(Fuca1-3)GlcNAcb-Sp0	9105.89	154.173	1.69312
58	Fuca1-2Galb1-3GalNAcb1-3Gala-Sp9	79.3919	26.3081	33.1369		163	Galb1-4GlcNAcb1-3Galb1-4GlcNAcb-Sp0	8986.97	847.799	9.43365
59	Fuca1-2Galb1-3GalNAcb1-3Gala1-4Galb1-4Glcb-Sp9	-147.694	630.02	-426.57		580	GlcNAcb1-3Galb1-4GlcNAcb1-3Galb1-4GlcNAcb1-3Galb1-4GlcNAcb1-3Galb1-4GlcNAcb1-2Mana1-6(GlcNAcb1-3Galb1-4GlcNAcb1-3Galb1-4GlcNAcb1-3Galb1-4GlcNAcb1-3Galb1-4GlcNAcb1-2Mana1-3)Manb1-4GlcNAcb1-4(Fuca1-6)GlcNAcb-Sp19	8963.96	743.463	8.29391
60	Fuca1-2Galb1-3(Fuca1-4)GlcNAcb-Sp8	-172.784	17.4507	-10.0997		489	Gala1-3Galb1-3GlcNAcb1-6GalNAca-Sp14	8729.79	619.791	7.09972
61	Fuca1-2Galb1-3GalNAca-Sp8	-4.1289	21.1363	-511.91		170	Galb1-4GlcNAcb-Sp23	8651.37	606.754	7.01338
62	Fuca1-2Galb1-3GalNAca-Sp14	22.6074	17.1967	76.0667		382	Galb1-3GlcNAcb1-3Galb1-4GlcNAcb1-6(Galb1-3GlcNAcb1-3)Galb1-4Glcb-Sp0	8529.85	884.118	10.365
63	Fuca1-2Galb1-3GalNAcb1-4(Neu5Aca2-3)Galb1-4Glcb-Sp0	-5.44978	22.2439	-408.163		133	GlcNAcb1-6(Galb1-3)GalNAca-Sp8	8378.85	1928.72	23.0189
64	Fuca1-2Galb1-3GalNAcb1-4(Neu5Aca2-3)Galb1-4Glcb-Sp9	9.47737	16.9211	178.542		397	GlcNAcb1-2Mana1-6(Galb1-4GlcNAcb1-2Mana1-3)Manb1-4GlcNAcb1-4GlcNAc-Sp12	8253.92	400.111	4.84753
65	Fuca1-2Galb1-3GlcNAcb1-3Galb1-4Glcb-Sp8	221.862	18.5422	8.35756		193	GlcNAcb1-6GalNAca-Sp14	7933.39	470.045	5.9249
66	Fuca1-2Galb1-3GlcNAcb1-3Galb1-4Glcb-Sp10	419.936	45.2505	10.7756		157	Galb1-4GalNAca1-3(Fuca1-2)Galb1-4GlcNAcb-Sp8	7931.02	172.938	2.18053
67	Fuca1-2Galb1-3GlcNAcb-Sp0	73.6392	11.4019	15.4835		398	Galb1-4GlcNAcb1-2Mana1-6(GlcNAcb1-2Mana1-3)Manb1-4GlcNAcb1-4GlcNAc-Sp12	7835.71	585.557	7.47292
68	Fuca1-2Galb1-3GlcNAcb-Sp8	53.5035	249.056	465.494		167	Galb1-4GlcNAcb1-6(Galb1-3)GalNAc-Sp14	7717.69	853.461	11.0585
69	Fuca1-2Galb1-4(Fuca1-3)GlcNAcb1-3Galb1-4(Fuca1-3)GlcNAcb-Sp0	1.91187	7.05286	368.898		93	GalNAca1-4(Fuca1-2)Galb1-4GlcNAcb-Sp8	7697.75	662.875	8.61128
70	Fuca1-2Galb1-4(Fuca1-3)GlcNAcb1-3Galb1-4(Fuca1-3)GlcNAcb1-3Galb1-4(Fuca1-3)GlcNAcb-Sp0	6.6983	7.58429	113.227		494	Fuca1-2Galb1-4GlcNAcb1-6GalNAca-Sp14	7656.63	1506.7	19.6784
71	Fuca1-2Galb1-4(Fuca1-3)GlcNAcb-Sp0	-48.2786	15.9928	-33.1261		92	GalNAca1-3Galb-Sp8	7645.34	714.767	9.34906
72	Fuca1-2Galb1-4(Fuca1-3)GlcNAcb-Sp8	-195.907	217.078	-110.806		404	Gala1-4Galb1-4GlcNAcb1-2Mana1-6(Gala1-4Galb1-4GlcNAcb1-2Mana1-3)Manb1-4GlcNAcb1-4GlcNAcb-Sp24	7597.75	854.94	11.2525
73	Fuca1-2Galb1-4GlcNAcb1-3Galb1-4GlcNAcb-Sp0	5186.05	158.335	3.05309		162	Galb1-4GlcNAcb1-3Galb1-4GlcNAcb1-3Galb1-4GlcNAcb-Sp0	7578.94	388.677	5.12839
74	Fuca1-2Galb1-4GlcNAcb1-3Galb1-4GlcNAcb1-3Galb1-4GlcNAcb-Sp0	3511.31	255.295	7.27065		408	GalNAcb1-3Gala1-6Galb1-4Glcb-Sp8	7535.32	506.375	6.72002
75	Fuca1-2Galb1-4GlcNAcb-Sp0	305.964	33.1077	10.8208		379	GalNAcb1-4GlcNAcb1-2Mana1-6(GalNAcb1-4GlcNAcb1-2Mana1-3)Manb1-4GlcNAcb1-4GlcNAc-Sp12	7465.41	665.066	8.90863
76	Fuca1-2Galb1-4GlcNAcb-Sp8	4256.34	273.235	6.41948		113	Gala1-3Galb1-4(Fuca1-3)GlcNAcb-Sp8	7454.08	1482.06	19.8825
77	Fuca1-2Galb1-4Glcb-Sp0	1205.67	102.634	8.51261		488	Galb1-3GlcNAcb1-6GalNAca-Sp14	7383.5	356.485	4.82814
78	Fuca1-2Galb-Sp8	2112.88	193.179	9.1429		519	GalNAca1-3(Fuca1-2)Galb1-4GlcNAcb1-6GalNAc-Sp14	7334.76	314.997	4.29458
79	Fuca1-3GlcNAcb-Sp8	20.4133	11.5162	56.415		351	Mana1-6(Galb1-4GlcNAcb1-2Mana1-3)Manb1-4GlcNAcb1-4GlcNAcb-Sp12	7303.84	491.472	6.72896
80	Fuca1-4GlcNAcb-Sp8	3.35473	2.27311	67.7585		491	Neu5Aca2-3Galb1-3GlcNAcb1-6GalNAca-Sp14	7295.03	801.883	10.9922
81	Fucb1-3GlcNAcb-Sp8	-0.3825	5.74315	-1501.48		20	Galb1-4GlcNAcb1-6(Galb1-4GlcNAcb1-3)GalNAc-Sp14	7294.09	430.142	5.89713
82	GalNAca1-3(Fuca1-2)Galb1-3GlcNAcb-Sp0	13.7067	4.14889	30.2691		165	Galb1-4GlcNAcb1-3Galb1-4Glcb-Sp8	7264.76	1927.17	26.5276
83	GalNAca1-3(Fuca1-2)Galb1-4(Fuca1-3)GlcNAcb-Sp0	4.7589	10.0582	211.355		164	Galb1-4GlcNAcb1-3Galb1-4Glcb-Sp0	7205.27	362.179	5.02658
84	(3S)Galb1-4(Fuca1-3)Glcb-Sp0	15.4405	13.0046	84.2238		4	GalNAca-Sp8	7095.91	299.261	4.21738
85	GalNAca1-3(Fuca1-2)Galb1-4GlcNAcb-Sp0	-12.3598	27.0132	-218.557		572	Galb1-3GlcNAcb1-3Galb1-4GlcNAcb1-6(Galb1-3GlcNAcb1-3Galb1-4GlcNAb1-2)Mana1-6(Galb1-3GlcNAcb1-3Galb1-4GlcNAcb1-2Mana1-3)Manb1-4GlcNAcb1-4(Fuca1-6)GlcNAcb-Sp24	7081.11	226.369	3.19681
86	GalNAca1-3(Fuca1-2)Galb1-4GlcNAcb-Sp8	138.899	10.1011	7.27223		479	Neu5Aca2-3Galb1-4GlcNAcb1-6GalNAca-Sp14	7077.77	265.631	3.75303
87	GalNAca1-3(Fuca1-2)Galb1-4Glcb-Sp0	22.4406	12.5152	55.7702		551	Galb1-3GlcNAcb1-3Galb1-4GlcNAcb1-2Mana1-6(Galb1-3GlcNAcb1-3Galb1-4GlcNAcb1-2Mana1-3)Manb1-4GlcNAcb1-4GlcNAc-Sp25	7063.35	417.976	5.91753
88	GlcNAcb1-3Galb1-3GalNAca-Sp8	310.06	81.7027	26.3507		587	GlcNAcb1-3Galb1-4GlcNAcb1-3Galb1-4GlcNAcb1-3Galb1-4GlcNAcb1-3Galb1-4GlcNAcb1-6(GlcNAcb1-3Galb1-4GlcNAcb1-3Galb1-4GlcNAcb1-3Galb1-4GlcNAcb1-3Galb1-4GlcNAb1-2)Mana1-6(GlcNAcb1-3Galb1-4GlcNAcb1-3Galb1-4GlcNAcb1-3Galb1-4GlcNAcb1-3Galb1-4GlcNAcb1-2Mana1-3)Manb1-4GlcNAcb1-4(Fuca1-6)GlcNAcb-Sp24	6970.83	472.871	6.78357
89	GalNAca1-3(Fuca1-2)Galb-Sp8	39.2837	11.4451	29.1344		349	Galb1-4GlcNAcb1-2Mana1-3Manb1-4GlcNAcb1-4GlcNAc-Sp12	6934.39	269.594	3.88778
90	GalNAca1-3(Fuca1-2)Galb-Sp18	898.994	52.36	5.82429		168	Galb1-4GlcNAcb-Sp0	6839.98	1513.96	22.1339
91	GalNAca1-3GalNAcb-Sp8	2812.13	99.9389	3.55385		156	Galb1-4(6S)Glcb-Sp8	6714.8	2638.15	39.2886
92	GalNAca1-3Galb-Sp8	7645.34	714.767	9.34906		386	Galb1-3GlcNAcb1-3Galb1-4(Fuca1-3)GlcNAcb1-6(Galb1-3GlcNAcb1-3)Galb1-4Glc-Sp21	6618.93	182.486	2.75703
93	GalNAca1-4(Fuca1-2)Galb1-4GlcNAcb-Sp8	7697.75	662.875	8.61128		402	GalNAca1-3GalNAcb1-3Gala1-4Galb1-4GlcNAcb-Sp0	6570.77	337.644	5.13858
94	GalNAcb1-3GalNAca-Sp8	2915.95	525.095	18.0077		122	Gala1-4Galb1-4Glcb-Sp0	6430.89	159.162	2.47496
95	GalNAcb1-3(Fuca1-2)Galb-Sp8	6121.32	926.605	15.1373		428	Galb1-3GlcNAcb1-6(Galb1-3GlcNAcb1-2)Mana1-6(Galb1-3GlcNAcb1-2Mana1-3)Manb1-4GlcNAcb1-4GlcNAcb-Sp19	6313.4	1736.68	27.5078
96	GalNAcb1-3Gala1-4Galb1-4GlcNAcb-Sp0	1875.19	3330.24	177.595		590	Galb1-4GlcNAcb1-3Galb1-4GlcNAcb1-6(Galb1-3)GalNAca-Sp14	6234.29	323.542	5.18972
97	GalNAcb1-4(Fuca1-3)GlcNAcb-Sp0	96.0496	18.5154	19.2769		429	Galb1-4GlcNAcb1-6(Fuca1-2Galb1-3GlcNAcb1-3)Galb1-4Glc-Sp21	6198.54	1240.46	20.0122
98	GalNAcb1-4GlcNAcb-Sp0	25628.9	395.779	1.54427		354	Galb1-3GlcNAcb1-2Mana1-6(Galb1-3GlcNAcb1-2Mana1-3)Manb1-4GlcNAcb1-4(Fuca1-6)GlcNAcb-Sp22	6190.85	725.717	11.7224
99	GalNAcb1-4GlcNAcb-Sp8	11835.7	4296.34	36.2999		301	Neu5Aca2-6Galb1-4GlcNAcb1-2Mana1-6(Galb1-4GlcNAcb1-2Mana1-3)Manb1-4GlcNAcb1-4GlcNAcb-Sp12	6172.58	248.758	4.03005
100	Gala1-2Galb-Sp8	-1.0253	36.501	-3560.03		95	GalNAcb1-3(Fuca1-2)Galb-Sp8	6121.32	926.605	15.1373
101	Gala1-3(Fuca1-2)Galb1-3GlcNAcb-Sp0	6.1452	3.79424	61.7431		547	Galb1-4GlcNAcb1-3Galb1-4GlcNAcb1-3Galb1-4GlcNAcb1-2Mana1-6(Galb1-4GlcNAcb1-3Galb1-4GlcNAcb1-3Galb1-4GlcNAcb1-2Mana1-3)Manb1-4GlcNAcb1-4GlcNAcb-Sp12	6047.06	648.865	10.7303
102	Gala1-3(Fuca1-2)Galb1-3GlcNAcb-Sp8	23.1147	7.40009	32.0147		452	Neu5Aca2-8Neu5Aca2-3Galb1-3GalNAcb1-4(Neu5Aca2-8Neu5Aca2-3)Galb1-4Glcb-Sp0	5817.75	454.067	7.80486
103	Gala1-3(Fuca1-2)Galb1-4(Fuca1-3)GlcNAcb-Sp0	-195.427	29.3992	-15.0436		527	Gala1-3Galb1-3GlcNAcb1-2Mana-Sp0	5781.89	348.909	6.03451
104	Gala1-3(Fuca1-2)Galb1-4(Fuca1-3)GlcNAcb-Sp8	60.3438	5.60158	9.28277		45	(6S)Galb1-4(6S)Glcb-Sp8	5687.29	316.277	5.56113
105	Gala1-3(Fuca1-2)Galb1-4GlcNAc-Sp0	259.652	5.91794	2.27918		599	Galb1-4GlcNAcb1-3Galb1-3GalNAca-Sp14	5628.2	365.964	6.50232
106	Gala1-3(Fuca1-2)Galb1-4Glcb-Sp0	34.8156	17.8041	51.1383		415	GalNAca1-3GalNAcb1-3Gala1-4Galb1-4Glcb-Sp0	5561.55	185.793	3.34067
107	Gala1-3(Fuca1-2)Galb-Sp8	78.7494	10.5961	13.4554		53	GlcNAcb1-2Mana1-6(GlcNAcb1-2Mana1-3)Manb1-4GlcNAcb1-4GlcNAcb-Sp13	5450.23	234.106	4.29535
108	Gala1-3(Fuca1-2)Galb-Sp18	163.825	56.064	34.2218		594	GlcNAcb1-3Galb1-4GlcNAcb1-6(Galb1-3)GalNAca-Sp14	5449.59	205.197	3.76536
109	Gala1-4(Gala1-3)Galb1-4GlcNAcb-Sp8	12760.5	503.887	3.94879		15	GalNAcb-Sp8	5243.42	225.356	4.29789
110	Gala1-3GalNAca-Sp8	4223.08	688.685	16.3077		449	Fuca1-2Galb1-4GlcNAcb1-6(Fuca1-2Galb1-4GlcNAcb1-3)GalNAc-Sp14	5202.45	297.422	5.71695
111	Gala1-3GalNAca-Sp16	10.6161	9.31426	87.7371		73	Fuca1-2Galb1-4GlcNAcb1-3Galb1-4GlcNAcb-Sp0	5186.05	158.335	3.05309
112	Gala1-3GalNAcb-Sp8	162.165	67.4649	41.6027		430	Fuca1-3GlcNAcb1-6(Galb1-4GlcNAcb1-3)Galb1-4Glc-Sp21	5141.61	535.585	10.4167
113	Gala1-3Galb1-4(Fuca1-3)GlcNAcb-Sp8	7454.08	1482.06	19.8825		509	Galb1-3GlcNAca1-3Galb1-4GlcNAcb-Sp8	5038.78	373.119	7.40496
114	Gala1-3Galb1-3GlcNAcb-Sp0	2290.51	137.839	6.01782		159	Galb1-4GlcNAcb1-3GalNAca-Sp8	4935.69	172.719	3.49939
115	Gala1-3Galb1-4GlcNAcb-Sp8	3952.79	168.478	4.26226		589	Galb1-4GlcNAcb1-3Galb1-4GlcNAcb1-3GalNAca-Sp14	4916.51	440.567	8.96096
116	Gala1-3Galb1-4Glcb-Sp0	1280.64	86.0989	6.72314		300	Galb1-3Galb1-4GlcNAcb-Sp8	4905.86	252.347	5.14379
117	Gala1-3Galb1-4Glc-Sp10	1035.45	134.087	12.9496		372	Gala1-3Galb1-4(Fuca1-3)GlcNAcb1-2Mana1-6(Gala1-3Galb1-4(Fuca1-3)GlcNAcb1-2Mana1-3)Manb1-4GlcNAcb1-4GlcNAcb-Sp20	4900.12	234.997	4.79574
118	Gala1-3Galb-Sp8	887.764	52.2441	5.88491		591	Galb1-4GlcNAcb1-3Galb1-4GlcNAcb1-6(Galb1-4GlcNAcb1-3Galb1-4GlcNAcb1-3)GalNAca-Sp14	4871.06	339.022	6.95993
119	Gala1-4(Fuca1-2)Galb1-4GlcNAcb-Sp8	3112.53	278.91	8.96087		169	Galb1-4GlcNAcb-Sp8	4789.05	142.196	2.96919
120	Gala1-4Galb1-4GlcNAcb-Sp0	1878.15	34.146	1.81807		121	Gala1-4Galb1-4GlcNAcb-Sp8	4750.4	391.264	8.23646
121	Gala1-4Galb1-4GlcNAcb-Sp8	4750.4	391.264	8.23646		350	Galb1-4GlcNAcb1-2Mana1-6Manb1-4GlcNAcb1-4GlcNAc-Sp12	4719.31	248.192	5.25908
122	Gala1-4Galb1-4Glcb-Sp0	6430.89	159.162	2.47496		383	Galb1-4(Fuca1-3)GlcNAcb1-6(Galb1-3GlcNAcb1-3)Galb1-4Glc-Sp21	4716.4	423.025	8.96924
123	Gala1-4GlcNAcb-Sp8	2460.66	198.823	8.08005		435	Galb1-4GlcNAcb1-2Mana1-6(GlcNAcb1-4)(Galb1-4GlcNAcb1-2Mana1-3)Manb1-4GlcNAcb1-4GlcNAc-Sp21	4709.63	190.684	4.04882
124	Gala1-6Glcb-Sp8	44.5059	25.6308	57.5898		353	Galb1-4GlcNAcb1-2Mana1-6(Galb1-4GlcNAcb1-2Mana1-3)Manb1-4GlcNAcb1-4(Fuca1-6)GlcNAcb-Sp22	4692.62	696.787	14.8486
125	Galb1-2Galb-Sp8	1155.31	268.961	23.2803		289	Galb1-3GlcNAcb1-3Galb1-3GlcNAcb-Sp0	4657.61	374.129	8.03263
126	Galb1-3(Fuca1-4)GlcNAcb1-3Galb1-4(Fuca1-3)GlcNAcb-Sp0	10.9181	5.08927	46.6133		43	(6S)Galb1-4Glcb-Sp8	4529.95	299.506	6.61169
127	Galb1-3GlcNAcb1-3Galb1-4(Fuca1-3)GlcNAcb-Sp0	3946.74	462.588	11.7208		147	Galb1-3GlcNAcb1-3Galb1-4GlcNAcb-Sp0	4526.38	464.728	10.2671
128	Galb1-3(Fuca1-4)GlcNAc-Sp0	22.1391	21.4314	96.8033		421	GlcNAcb1-2(GlcNAcb1-6)Mana1-6(GlcNAcb1-2Mana1-3)Manb1-4GlcNAcb1-4GlcNAcb-Sp19	4522.57	466.305	10.3106
129	Galb1-3(Fuca1-4)GlcNAc-Sp8	-316.231	207.662	-65.6677		506	GalNAca1-3(Fuca1-2)Galb1-3GlcNAcb1-6GalNAca-Sp14	4440.97	137.252	3.09059
130	Fuca1-4(Galb1-3)GlcNAcb-Sp8	7.38175	7.73484	104.783		410	Galb1-4GlcNAcb1-6(Neu5Aca2-6Galb1-3GlcNAcb1-3)Galb1-4Glc-Sp21	4353.73	416.543	9.56751
131	Galb1-4GlcNAcb1-6GalNAca-Sp8	17024.9	822.611	4.8318		76	Fuca1-2Galb1-4GlcNAcb-Sp8	4256.34	273.235	6.41948
132	Galb1-4GlcNAcb1-6GalNAc-Sp14	3778.35	147.647	3.90771		293	Galb1-4GlcNAcb1-3Galb1-3GlcNAcb-Sp0	4237.17	199.822	4.71593
133	GlcNAcb1-6(Galb1-3)GalNAca-Sp8	8378.85	1928.72	23.0189		110	Gala1-3GalNAca-Sp8	4223.08	688.685	16.3077
134	GlcNAcb1-6(Galb1-3)GalNAca-Sp14	2084.72	170.997	8.20238		361	Fuca1-2Galb1-4GlcNAcb1-2Mana1-6(Fuca1-2Galb1-4GlcNAcb1-2Mana1-3)Manb1-4GlcNAcb1-4GlcNAcb-Sp20	4205.69	670.594	15.9449
135	Neu5Aca2-6(Galb1-3)GalNAca-Sp8	705.343	65.3985	9.27188		158	Galb1-4GalNAcb1-3(Fuca1-2)Galb1-4GlcNAcb-Sp8	4124.45	304.08	7.37261
136	Neu5Aca2-6(Galb1-3)GalNAca-Sp14	108.566	52.0861	47.9764		540	GlcNAcb1-3Galb1-4GlcNAcb1-2Mana1-6(GlcNAcb1-3Galb1-4GlcNAcb1-2Mana1-3)Manb1-4GlcNAcb1-4GlcNAcb-Sp25	4061.02	696.497	17.1508
137	Neu5Acb2-6(Galb1-3)GalNAca-Sp8	763.833	18.6443	2.44089		319	Galb1-4GlcNAcb1-2Mana1-6(Neu5Aca2-6Galb1-4GlcNAcb1-2Mana1-3)Manb1-4GlcNAcb1-4GlcNAcb-Sp12	3988.16	472.207	11.8402
138	Neu5Aca2-6(Galb1-3)GlcNAcb1-4Galb1-4Glcb-Sp10	2236.79	205.28	9.17741		115	Gala1-3Galb1-4GlcNAcb-Sp8	3952.79	168.478	4.26226
139	Galb1-3GalNAca-Sp8	1230.84	94.8095	7.70281		127	Galb1-3GlcNAcb1-3Galb1-4(Fuca1-3)GlcNAcb-Sp0	3946.74	462.588	11.7208
140	Galb1-3GalNAca-Sp14	581.768	82.0045	14.0957		525	Gala1-3(Fuca1-2)Galb1-3GlcNAcb1-6GalNAc-Sp14	3934.83	132.98	3.37957
141	Galb1-3GalNAca-Sp16	224.483	28.5055	12.6983		145	Galb1-3GalNAcb1-4Galb1-4Glcb-Sp8	3916.98	764.528	19.5183
142	Galb1-3GalNAcb-Sp8	962.696	28.936	3.00573		160	Galb1-4GlcNAcb1-3GalNAc-Sp14	3829.39	92.6546	2.41957
143	Galb1-3GalNAcb1-3Gala1-4Galb1-4Glcb-Sp0	3351.44	207.987	6.20589		477	Neu5Aca2-6Galb1-4GlcNAcb1-6(Galb1-3GlcNAcb1-3)Galb1-4Glcb-Sp21	3826.61	243.277	6.3575
144	Galb1-3GalNAcb1-4(Neu5Aca2-3)Galb1-4Glcb-Sp0	2058.51	59.3689	2.88407		475	GlcNAcb1-6(GlcNAcb1-2)Mana1-6(GlcNAcb1-2Mana1-3)Manb1-4GlcNAcb1-4(Fuca1-6)GlcNAcb-Sp24	3808.61	335.729	8.81502
145	Galb1-3GalNAcb1-4Galb1-4Glcb-Sp8	3916.98	764.528	19.5183		132	Galb1-4GlcNAcb1-6GalNAc-Sp14	3778.35	147.647	3.90771
146	Galb1-3Galb-Sp8	841.775	70.0038	8.31621		567	Galb1-3GlcNAcb1-6(Galb1-3)GalNAc-Sp14	3761.5	374.248	9.94943
147	Galb1-3GlcNAcb1-3Galb1-4GlcNAcb-Sp0	4526.38	464.728	10.2671		395	Gala1-3Galb1-3(Fuca1-4)GlcNAcb1-2Mana1-6(Gala1-3Galb1-3(Fuca1-4)GlcNAcb1-2Mana1-3)Manb1-4GlcNAcb1-4GlcNAc-Sp19	3748.85	165.246	4.40792
148	Galb1-3GlcNAcb1-3Galb1-4Glcb-Sp10	3272.63	168.616	5.15231		364	Galb1-4GlcNAcb1-2Mana1-6(Mana1-3)Manb1-4GlcNAcb1-4GlcNAcb-Sp12	3662.19	156.851	4.28298
149	Galb1-3GlcNAcb-Sp0	2377.5	55.3988	2.33013		558	GlcNAcb1-3Galb1-4GlcNAcb1-6(GlcNAcb1-3Galb1-4GlcNAcb1-2)Mana1-6(GlcNAcb1-3Galb1-4GlcNAcb1-2Man a1-3)Manb1-4GlcNAcb1-4GlcNAc-Sp24	3658.02	46.2445	1.26419
150	Galb1-3GlcNAcb-Sp8	2762.31	58.6833	2.12443		74	Fuca1-2Galb1-4GlcNAcb1-3Galb1-4GlcNAcb1-3Galb1-4GlcNAcb-Sp0	3511.31	255.295	7.27065
151	Galb1-4(Fuca1-3)GlcNAcb-Sp0	48.4057	44.6725	92.2875		42	(6S)Galb1-4Glcb-Sp0	3451	251.524	7.28844
152	Galb1-4(Fuca1-3)GlcNAcb-Sp8	46.8182	13.0274	27.8255		143	Galb1-3GalNAcb1-3Gala1-4Galb1-4Glcb-Sp0	3351.44	207.987	6.20589
153	Galb1-4(Fuca1-3)GlcNAcb1-3Galb1-4(Fuca1-3)GlcNAcb-Sp0	36.4044	14.1877	38.9724		388	GlcNAcb1-2Mana1-6(GlcNAcb1-4(GlcNAcb1-2)Mana1-3)Manb1-4GlcNAcb1-4GlcNAc-Sp21	3314.96	254.052	7.66379
154	Galb1-4(Fuca1-3)GlcNAcb1-3Galb1-4(Fuca1-3)GlcNAcb1-3Galb1-4(Fuca1-3)GlcNAcb-Sp0	-33.5174	7.40048	-22.0795		44	(6S)Galb1-4GlcNAcb-Sp8	3274.81	214.157	6.53953
155	Galb1-4(6S)Glcb-Sp0	3197.21	127.376	3.98396		148	Galb1-3GlcNAcb1-3Galb1-4Glcb-Sp10	3272.63	168.616	5.15231
156	Galb1-4(6S)Glcb-Sp8	6714.8	2638.15	39.2886		333	Gala1-4Galb1-4GlcNAcb1-3Galb1-4Glcb-Sp0	3238.15	307.141	9.48507
157	Galb1-4GalNAca1-3(Fuca1-2)Galb1-4GlcNAcb-Sp8	7931.02	172.938	2.18053		155	Galb1-4(6S)Glcb-Sp0	3197.21	127.376	3.98396
158	Galb1-4GalNAcb1-3(Fuca1-2)Galb1-4GlcNAcb-Sp8	4124.45	304.08	7.37261		384	Galb1-4GlcNAcb1-6(Fuca1-4(Fuca1-2Galb1-3)GlcNAcb1-3)Galb1-4Glc-Sp21	3188.35	251.807	7.89775
159	Galb1-4GlcNAcb1-3GalNAca-Sp8	4935.69	172.719	3.49939		595	GlcNAcb1-3Galb1-4GlcNAcb1-6(GlcNAcb1-3Galb1-4GlcNAcb1-3)GalNAca-Sp14	3169.73	573.977	18.1081
160	Galb1-4GlcNAcb1-3GalNAc-Sp14	3829.39	92.6546	2.41957		451	GalNAca1-3(Fuca1-2)Galb1-4GlcNAcb1-6(GalNAca1-3(Fuca1-2)Galb1-4GlcNAcb1-3)GalNAc-Sp14	3162.91	112.979	3.572
161	Galb1-4GlcNAcb1-3Galb1-4(Fuca1-3)GlcNAcb1-3Galb1-4(Fuca1-3)GlcNAcb-Sp0	9105.89	154.173	1.69312		221	Fuca1-2Galb1-4(6S)GlcNAcb-Sp8	3151.57	207.66	6.58909
162	Galb1-4GlcNAcb1-3Galb1-4GlcNAcb1-3Galb1-4GlcNAcb-Sp0	7578.94	388.677	5.12839		119	Gala1-4(Fuca1-2)Galb1-4GlcNAcb-Sp8	3112.53	278.91	8.96087
163	Galb1-4GlcNAcb1-3Galb1-4GlcNAcb-Sp0	8986.97	847.799	9.43365		608	Neu5Aca2-6Galb1-4GlcNAcb1-3Galb1-4GlcNAcb1-2Mana1-6(Neu5Aca2-6Galb1-4GlcNAcb1-3Galb1-4GlcNAcb1-2Mana1-3)Manb1-4GlcNAcb1-4GlcNAcb-Sp12	2996.16	102.311	3.41473
164	Galb1-4GlcNAcb1-3Galb1-4Glcb-Sp0	7205.27	362.179	5.02658		56	Neu5Aca2-6Galb1-4GlcNAcb1-2Mana1-6(Neu5Aca2-6Galb1-4GlcNAcb1-2Man-a1-3)Manb1-4GlcNAcb1-4GlcNAcb-Sp21	2960.46	325.227	10.9857
165	Galb1-4GlcNAcb1-3Galb1-4Glcb-Sp8	7264.76	1927.17	26.5276		94	GalNAcb1-3GalNAca-Sp8	2915.95	525.095	18.0077
166	Galb1-4GlcNAcb1-6(Galb1-3)GalNAca-Sp8	10579.5	340.61	3.21952		549	GlcNAcb1-3Galb1-4GlcNAcb1-3Galb1-4GlcNAcb1-3Galb1-4GlcNAcb1-2Mana1-6(GlcNAcb1-3Galb1-4GlcNAcb1-3Galb1-4GlcNAcb1-3Galb1-4GlcNAcb1-2Mana1-3)Manb1-4GlcNAcb1-4GlcNAcb-Sp25	2873.31	32.7737	1.14062
167	Galb1-4GlcNAcb1-6(Galb1-3)GalNAc-Sp14	7717.69	853.461	11.0585		91	GalNAca1-3GalNAcb-Sp8	2812.13	99.9389	3.55385
168	Galb1-4GlcNAcb-Sp0	6839.98	1513.96	22.1339		391	Galb1-3GlcNAcb1-3GalNAca-Sp14	2774.86	265.986	9.58555
169	Galb1-4GlcNAcb-Sp8	4789.05	142.196	2.96919		150	Galb1-3GlcNAcb-Sp8	2762.31	58.6833	2.12443
170	Galb1-4GlcNAcb-Sp23	8651.37	606.754	7.01338		381	Galb1-3GalNAca1-3(Fuca1-2)Galb1-4GlcNAc-Sp0	2741.2	664.254	24.2322
171	Galb1-4Glcb-Sp0	2453.97	124.929	5.09089		585	GlcNAcb1-3Galb1-4GlcNAcb1-3Galb1-4GlcNAcb1-3Galb1-4GlcNAcb1-6(GlcNAcb1-3Galb1-4GlcNAcb1-3Galb1-4GlcNAcb1-3Galb1-4GlcNAb1-2)Mana1-6(GlcNAcb1-3Galb1-4GlcNAcb1-3Galb1-4GlcNAcb1-3Galb1-4GlcNAcb1-2Mana1-3)Manb1-4GlcNAcb1-4(Fuca1-6)GlcNAcb-Sp24	2655.48	193.086	7.2712
172	Galb1-4Glcb-Sp8	1550.18	112.12	7.23267		5	GalNAca-Sp15	2654.69	254.354	9.58134
173	GlcNAca1-3Galb1-4GlcNAcb-Sp8	9.11403	3.13153	34.3595		394	Gala1-3Galb1-3GlcNAcb1-2Mana1-6(Gala1-3Galb1-3GlcNAcb1-2Mana1-3)Manb1-4GlcNAcb1-4GlcNAc-Sp19	2605.14	154.801	5.94214
174	GlcNAca1-6Galb1-4GlcNAcb-Sp8	12619.1	584.116	4.62883		228	GalNAcb1-4(Neu5Aca2-8Neu5Aca2-3)Galb1-4Glcb-Sp0	2591.22	489.327	18.8841
175	GlcNAcb1-2Galb1-3GalNAca-Sp8	137.453	5.10087	3.71098		517	Galb1-4(6P)GlcNAcb-Sp0	2577.92	741.761	28.7736
176	GlcNAcb1-6(GlcNAcb1-3)GalNAca-Sp8	1100.31	118.562	10.7754		564	GlcNAcb1-3Galb1-4GlcNAcb1-3Galb1-4GlcNAcb1-3Galb1-4GlcNAcb1-3Galb1-4GlcNAcb1-2Mana1-6(GlcNAcb1-3Galb1-4GlcNAcb1-3Galb1-4GlcNAcb1-3Galb1-4GlcNAcb1-3Galb1-4GlcNAcb1-2Mana1-3)Manb1-4GlcNAcb1-4GlcNAcb-Sp25	2537.46	505.956	19.9395
177	GlcNAcb1-6(GlcNAcb1-3)GalNAca-Sp14	146.553	44.2956	30.2249		443	(6S)Galb1-3GlcNAcb-Sp0	2479.6	256.399	10.3403
178	GlcNAcb1-6(GlcNAcb1-3)Galb1-4GlcNAcb-Sp8	811.556	32.9474	4.05978		123	Gala1-4GlcNAcb-Sp8	2460.66	198.823	8.08005
179	GlcNAcb1-3GalNAca-Sp8	377.128	111.439	29.5494		502	Neu5Aca2-6GalNAcb1-4(6S)GlcNAcb-Sp8	2457.3	106.228	4.32297
180	GlcNAcb1-3GalNAca-Sp14	-23.4596	10.2147	-43.5415		171	Galb1-4Glcb-Sp0	2453.97	124.929	5.09089
181	GlcNAcb1-3Galb-Sp8	81.4341	21.5264	26.4342		184	GlcNAcb1-3Galb1-4GlcNAcb1-3Galb1-4GlcNAcb-Sp0	2432.55	69.2758	2.84787
182	GlcNAcb1-3Galb1-4GlcNAcb-Sp0	235.85	13.0466	5.53175		524	Galb1-3GlcNAcb1-2Mana-Sp0	2396.97	64.7305	2.70051
183	GlcNAcb1-3Galb1-4GlcNAcb-Sp8	230.723	36.6016	15.8639		149	Galb1-3GlcNAcb-Sp0	2377.5	55.3988	2.33013
184	GlcNAcb1-3Galb1-4GlcNAcb1-3Galb1-4GlcNAcb-Sp0	2432.55	69.2758	2.84787		539	GlcNAcb1-3Galb1-4GlcNAcb1-2Mana1-6(GlcNAcb1-3Galb1-4GlcNAcb1-2Mana1-3)Manb1-4GlcNAcb1-4GlcNAcb-Sp12	2358.24	127.577	5.40983
185	GlcNAcb1-3Galb1-4Glcb-Sp0	303.375	43.5148	14.3436		456	Neu5Aca2-6Galb1-4GlcNAcb1-6(Fuca1-2Galb1-3GlcNAcb1-3)Galb1-4Glc-Sp21	2347.19	88.0038	3.74933
186	GlcNAcb1-4-MDPLys	32.923	13.0785	39.7246		114	Gala1-3Galb1-3GlcNAcb-Sp0	2290.51	137.839	6.01782
187	GlcNAcb1-6(GlcNAcb1-4)GalNAca-Sp8	5.85347	28.6953	490.227		505	Fuca1-2Galb1-3GlcNAcb1-6(Fuca1-2Galb1-3GlcNAcb1-3)GalNAca-Sp14	2270.72	55.7186	2.45379
188	GlcNAcb1-4Galb1-4GlcNAcb-Sp8	24.6105	14.9901	60.9094		578	GlcNAcb1-3Galb1-4GlcNAcb1-3Galb1-4GlcNAcb1-3Galb1-4GlcNAcb1-2Mana1-6(GlcNAcb1-3Galb1-4GlcNAcb1-3Galb1-4GlcNAcb1-3Galb1-4GlcNAcb1-2Mana1-3)Manb1-4GlcNAcb1-4(Fuca1-6)GlcNAcb-Sp24	2269.36	257.527	11.348
189	GlcNAcb1-4GlcNAcb1-4GlcNAcb1-4GlcNAcb1-4GlcNAcb1-4GlcNAcb1-Sp8	15.942	8.22465	51.5911		138	Neu5Aca2-6(Galb1-3)GlcNAcb1-4Galb1-4Glcb-Sp10	2236.79	205.28	9.17741
190	GlcNAcb1-4GlcNAcb1-4GlcNAcb1-4GlcNAcb1-4GlcNAcb1-Sp8	14.109	3.40369	24.1241		596	Neu5Aca2-3Galb1-4GlcNAcb1-3Galb1-4GlcNAcb1-6(Neu5Aca2-3Galb1-4GlcNAcb1-3Galb1-4GlcNAcb1-3)GalNAca-Sp14	2217.2	718.596	32.41
191	GlcNAcb1-4GlcNAcb1-4GlcNAcb-Sp8	32.7044	20.8702	63.8146		450	Gala1-3(Fuca1-2)Galb1-4GlcNAcb1-6(Gala1-3(Fuca1-2)Galb1-4GlcNAcb1-3)GalNAc-Sp14	2192.65	52.8627	2.4109
192	GlcNAcb1-6GalNAca-Sp8	19477.1	3552.44	18.239		226	GalNAcb1-4(Neu5Aca2-8Neu5Aca2-8Neu5Aca2-3)Galb1-4Glcb-Sp0	2166.6	227.131	10.4833
193	GlcNAcb1-6GalNAca-Sp14	7933.39	470.045	5.9249		601	Neu5Aca2-6Galb1-4GlcNAcb1-3Galb1-4GlcNAcb1-6(Galb1-3)GalNAca-Sp14	2165.39	109.181	5.04208
194	GlcNAcb1-6Galb1-4GlcNAcb-Sp8	10787.6	1052.43	9.75593		510	Galb1-3(6S)GlcNAcb-Sp8	2162.3	71.2152	3.29349
195	Glca1-4Glcb-Sp8	17.6655	7.41325	41.9646		521	Gala1-3Galb1-4GlcNAcb1-2Mana-Sp0	2139.44	194.924	9.11099
196	Glca1-4Glca-Sp8	9.935	4.38216	44.1083		78	Fuca1-2Galb-Sp8	2112.88	193.179	9.1429
197	Glca1-6Glca1-6Glcb-Sp8	17.7219	7.2338	40.8185		445	Fuca1-2Galb1-4 GlcNAcb1-2Mana1-6(Fuca1-2Galb1-4GlcNAcb1-2(Fuca1-2Galb1-4GlcNAcb1-4)Mana1-3)Manb1-4GlcNAcb1-4GlcNAcb-Sp12	2110.26	79.2399	3.75498
198	Glcb1-4Glcb-Sp8	22.9218	9.33325	40.7178		134	GlcNAcb1-6(Galb1-3)GalNAca-Sp14	2084.72	170.997	8.20238
199	Glcb1-6Glcb-Sp8	17.8015	9.28173	52.14		583	GlcNAcb1-3Galb1-4GlcNAcb1-3Galb1-4GlcNAcb1-6(GlcNAcb1-3Galb1-4GlcNAcb1-3Galb1-4GlcNAb1-2)Mana1-6(GlcNAcb1-3Galb1-4GlcNAcb1-3Galb1-4GlcNAcb1-2Mana1-3)Manb1-4GlcNAcb1-4(Fuca1-6)GlcNAcb-Sp24	2075.13	96.0371	4.628
200	G-ol-Sp8	23.3395	26.3708	112.988		144	Galb1-3GalNAcb1-4(Neu5Aca2-3)Galb1-4Glcb-Sp0	2058.51	59.3689	2.88407
201	GlcAa-Sp8	36.4141	13.1092	36.0004		425	Gala1-3Galb1-3GlcNAcb1-3GalNAc-Sp14	2022.7	122.978	6.07988
202	GlcAb-Sp8	22.0002	18.7439	85.1985		266	Neu5Aca2-6GalNAcb1-4GlcNAcb-Sp0	1899	108.399	5.7082
203	GlcAb1-3Galb-Sp8	21.3311	4.30316	20.1731		120	Gala1-4Galb1-4GlcNAcb-Sp0	1878.15	34.146	1.81807
204	GlcAb1-6Galb-Sp8	794.394	76.0953	9.57904		96	GalNAcb1-3Gala1-4Galb1-4GlcNAcb-Sp0	1875.19	3330.24	177.595
205	KDNa2-3Galb1-3GlcNAcb-Sp0	20.2745	8.78419	43.3262		507	GlcNAcb1-6(GlcNAcb1-2)Mana1-6(GlcNAcb1-4)(GlcNAcb1-4(GlcNAcb1-2)Mana1-3)Manb1-4GlcNAcb1-4(Fuca1-6)GlcNAc-Sp21	1874.62	41.3708	2.2069
206	KDNa2-3Galb1-4GlcNAcb-Sp0	16.8499	14.8675	88.2346		574	GlcNAcb1-3Galb1-4GlcNAcb1-2Mana1-6(GlcNAcb1-3Galb1-4GlcNAcb1-2Mana1-3)Manb1-4GlcNAcb1-4(Fuca1-6)GlcNAcb-Sp24	1874.12	347.487	18.5413
207	Mana1-2Mana1-2Mana1-3Mana-Sp9	-0.402325	5.87801	-1461.01		444	(6S)Galb1-3(6S)GlcNAc-Sp0	1805.13	179.784	9.95964
208	Mana1-2Mana1-6(Mana1-2Mana1-3)Mana-Sp9	-43.3688	85.2952	-196.674		225	GalNAcb1-4(Neu5Aca2-8Neu5Aca2-8Neu5Aca2-8Neu5Aca2-3)Galb1-4Glcb-Sp0	1792.68	173.116	9.65683
209	Mana1-2Mana1-3Mana-Sp9	14.9445	17.365	116.197		336	GalNAca1-3(Fuca1-2)Galb1-4GlcNAcb1-3Galb1-4GlcNAcb1-3Galb1-4GlcNAcb-Sp0	1788.83	93.6581	5.23572
210	Mana1-6(Mana1-2Mana1-3)Mana1-6(Mana1-2Mana1-3)Manb1-4GlcNAcb1-4GlcNAcb-Sp12	6.00545	8.96288	149.246		576	GlcNAcb1-3Galb1-4GlcNAcb1-3Galb1-4GlcNAcb1-2Mana1-6(GlcNAcb1-3Galb1-4GlcNAcb1-3Galb1-4GlcNAcb1-2Mana1-3)Manb1-4GlcNAcb1-4(Fuca1-6)GlcNAcb-Sp24	1776.3	199.178	11.2131
211	Mana1-2Mana1-6(Mana1-3)Mana1-6(Mana1-2Mana1-2Mana1-3)Manb1-4GlcNAcb1-4GlcNAcb-Sp12	3.45502	2.42814	70.2786		405	Gala1-3Galb1-4GlcNAcb1-3GalNAca-Sp14	1728.73	32.3618	1.872
212	Mana1-2Mana1-6(Mana1-2Mana1-3)Mana1-6(Mana1-2Mana1-2Mana1-3)Manb1-4GlcNAcb1-4GlcNAcb-Sp12	73.4583	27.2759	37.1311		220	Fuca1-2(6S)Galb1-4GlcNAcb-Sp0	1727.45	129.707	7.50859
213	Mana1-6(Mana1-3)Mana-Sp9	22.2147	5.50912	24.7994		535	GlcNAcb1-3Galb1-4GlcNAcb1-6(GlcNAcb1-3)Galb1-4GlcNAc-Sp0	1675.3	70.2409	4.19273
214	Mana1-2Mana1-2Mana1-6(Mana1-3)Mana-Sp9	11.0966	4.2968	38.7219		308	Neu5Aca2-6Galb1-4GlcNAcb1-2Mana1-6(GlcNAcb1-2Mana1-3)Manb1-4GlcNAcb1-4GlcNAcb-Sp12	1663.67	514.717	30.9385
215	Mana1-6(Mana1-3)Mana1-6(Mana1-2Mana1-3)Manb1-4GlcNAcb1-4GlcNAcb-Sp12	773.474	384.483	49.7086		380	Galb1-3GalNAca1-3(Fuca1-2)Galb1-4Glc-Sp0	1621.23	361.724	22.3117
216	Mana1-6(Mana1-3)Mana1-6(Mana1-3)Manb1-4GlcNAcb1-4GlcNAcb-Sp12	30.6487	7.64554	24.9457		538	Galb1-3GalNAcb1-3Gal-Sp21	1558.38	56.8703	3.64932
217	Manb1-4GlcNAcb-Sp0	15.655	1.74985	11.1776		172	Galb1-4Glcb-Sp8	1550.18	112.12	7.23267
218	Neu5Aca2-3Galb1-4GlcNAcb1-3Galb1-4(Fuca1-3)GlcNAcb-Sp0	-0.725175	13.3094	-1835.33		368	Galb1-4(Fuca1-3)GlcNAcb1-6(Fuca1-2Galb1-4GlcNAcb1-3)Galb1-4Glc-Sp21	1498.18	87.4856	5.83948
219	(3S)Galb1-4(Fuca1-3)(6S)GlcNAcb-Sp8	39.5532	12.0686	30.5124		546	GlcNAcb1-3Galb1-4GlcNAcb1-3Galb1-4GlcNAcb1-2Mana1-6(GlcNAcb1-3Galb1-4GlcNAcb1-3Galb1-4GlcNAcb1-2Mana1-3)Manb1-4GlcNAcb1-4GlcNAcb-Sp25	1495.72	141.893	9.48663
220	Fuca1-2(6S)Galb1-4GlcNAcb-Sp0	1727.45	129.707	7.50859		434	GlcNAcb1-6(GlcNAcb1-2)Mana1-6(GlcNAcb1-4)(GlcNAcb1-4(GlcNAcb1-2)Mana1-3)Manb1-4GlcNAcb1-4GlcNAc-Sp21	1388.81	182.997	13.1765
221	Fuca1-2Galb1-4(6S)GlcNAcb-Sp8	3151.57	207.66	6.58909		116	Gala1-3Galb1-4Glcb-Sp0	1280.64	86.0989	6.72314
222	Fuca1-2(6S)Galb1-4(6S)Glcb-Sp0	381.334	38.8267	10.1818		490	Galb1-3(Fuca1-4)GlcNAcb1-6GalNAca-Sp14	1243.56	84.3119	6.77986
223	Neu5Aca2-3Galb1-3GalNAca-Sp8	-1.00393	5.79422	-577.157		139	Galb1-3GalNAca-Sp8	1230.84	94.8095	7.70281
224	Neu5Aca2-3Galb1-3GalNAca-Sp14	2.74505	4.72158	172.003		77	Fuca1-2Galb1-4Glcb-Sp0	1205.67	102.634	8.51261
225	GalNAcb1-4(Neu5Aca2-8Neu5Aca2-8Neu5Aca2-8Neu5Aca2-3)Galb1-4Glcb-Sp0	1792.68	173.116	9.65683		125	Galb1-2Galb-Sp8	1155.31	268.961	23.2803
226	GalNAcb1-4(Neu5Aca2-8Neu5Aca2-8Neu5Aca2-3)Galb1-4Glcb-Sp0	2166.6	227.131	10.4833		420	Fuca1-2Galb1-4GlcNAcb1-2Mana1-6(Fuca1-2Galb1-4GlcNAcb1-2Mana1-3)Manb1-4GlcNAcb1-4(Fuca1-6)GlcNAcb-Sp22	1125.21	20.9285	1.85997
227	Neu5Aca2-8Neu5Aca2-8Neu5Aca2-3Galb1-4Glcb-Sp0	-596.425	64.938	-10.8879		176	GlcNAcb1-6(GlcNAcb1-3)GalNAca-Sp8	1100.31	118.562	10.7754
228	GalNAcb1-4(Neu5Aca2-8Neu5Aca2-3)Galb1-4Glcb-Sp0	2591.22	489.327	18.8841		411	Galb1-3GalNAcb1-4(Neu5Aca2-8Neu5Aca2-3)Galb1-4Glcb-Sp0	1083.89	85.6655	7.9035
229	Neu5Aca2-8Neu5Aca2-8Neu5Aca-Sp8	17.221	6.69992	38.9056		360	Fuca1-2Galb1-3GlcNAcb1-2Mana1-6(Fuca1-2Galb1-3GlcNAcb1-2Mana1-3)Manb1-4GlcNAcb1-4GlcNAcb-Sp20	1036.7	255.747	24.6693
230	Neu5Aca2-3(6S)Galb1-4(Fuca1-3)GlcNAcb-Sp8	0.086725	8.29067	9559.73		117	Gala1-3Galb1-4Glc-Sp10	1035.45	134.087	12.9496
231	GalNAcb1-4(Neu5Aca2-3)Galb1-4GlcNAcb-Sp0	132.04	94.9335	71.8977		262	Fuca1-2Galb1-4(6S)Glcb-Sp0	1028.47	93.1797	9.06007
232	GalNAcb1-4(Neu5Aca2-3)Galb1-4GlcNAcb-Sp8	655.523	43.4248	6.62445		52	GlcNAcb1-2Mana1-6(GlcNAcb1-2Mana1-3)Manb1-4GlcNAcb1-4GlcNAcb-Sp12	985.716	124.462	12.6265
233	GalNAcb1-4(Neu5Aca2-3)Galb1-4Glcb-Sp0	441.742	48.4484	10.9676		487	Neu5Aca2-6Galb1-4GlcNAcb1-6(Fuca1-2Galb1-4(Fuca1-3)GlcNAcb1-3)Galb1-4Glc-Sp21	970.753	75.1115	7.73745
234	Neu5Aca2-3Galb1-3GalNAcb1-4(Neu5Aca2-3)Galb1-4Glcb-Sp0	12.9001	3.27249	25.3679		142	Galb1-3GalNAcb-Sp8	962.696	28.936	3.00573
235	Neu5Aca2-6(Neu5Aca2-3)GalNAca-Sp8	0.8708	1.68297	193.267		371	Gala1-3(Fuca1-2)Galb1-4GlcNAcb1-2Mana1-6(Gala1-3(Fuca1-2)Galb1-4GlcNAcb1-2Mana1-3)Manb1-4GlcNAcb1-4GlcNAcb-Sp20	961.546	135.059	14.046
236	Neu5Aca2-3GalNAca-Sp8	-0.7995	1.50457	-188.188		600	Neu5Aca2-3Galb1-4GlcNAcb1-3Galb1-4GlcNAcb1-6(Galb1-3)GalNAca-Sp14	938.368	262.538	27.9781
237	Neu5Aca2-3GalNAcb1-4GlcNAcb-Sp0	10.1475	6.2247	61.3419		385	Galb1-4(Fuca1-3)GlcNAcb1-6(Fuca1-4(Fuca1-2Galb1-3)GlcNAcb1-3)Galb1-4Glc-Sp21	936.781	46.9104	5.00762
238	Neu5Aca2-3Galb1-3(6S)GlcNAc-Sp8	13.0844	12.834	98.0862		90	GalNAca1-3(Fuca1-2)Galb-Sp18	898.994	52.36	5.82429
239	Neu5Aca2-3Galb1-3(Fuca1-4)GlcNAcb-Sp8	8.55825	2.37331	27.7312		118	Gala1-3Galb-Sp8	887.764	52.2441	5.88491
240	Neu5Aca2-3Galb1-3(Fuca1-4)GlcNAcb1-3Galb1-4(Fuca1-3)GlcNAcb-Sp0	41.2227	16.4871	39.9953		503	GalNAcb1-4(Fuca1-3)(6S)GlcNAcb-Sp8	875.956	9.30369	1.06212
241	Neu5Aca2-3Galb1-4(Neu5Aca2-3Galb1-3)GlcNAcb-Sp8	82.5596	22.3215	27.0368		146	Galb1-3Galb-Sp8	841.775	70.0038	8.31621
242	Neu5Aca2-3Galb1-3(6S)GalNAca-Sp8	8.34495	5.74873	68.8887		433	GlcNAcb1-6(GlcNAcb1-2)Mana1-6(GlcNAcb1-4)(GlcNAcb1-2Mana1-3)Manb1-4GlcNAcb1-4GlcNAc-Sp21	841.408	455.685	54.1575
243	Neu5Aca2-6(Neu5Aca2-3Galb1-3)GalNAca-Sp8	-0.2137	6.36498	-2978.47		178	GlcNAcb1-6(GlcNAcb1-3)Galb1-4GlcNAcb-Sp8	811.556	32.9474	4.05978
244	Neu5Aca2-6(Neu5Aca2-3Galb1-3)GalNAca-Sp14	74.087	9.73134	13.135		204	GlcAb1-6Galb-Sp8	794.394	76.0953	9.57904
245	Neu5Aca2-3Galb-Sp8	5.8108	4.77479	82.1709		215	Mana1-6(Mana1-3)Mana1-6(Mana1-2Mana1-3)Manb1-4GlcNAcb1-4GlcNAcb-Sp12	773.474	384.483	49.7086
246	Neu5Aca2-3Galb1-3GalNAcb1-3Gala1-4Galb1-4Glcb-Sp0	-0.88575	8.72051	-984.534		440	Galb1-6Galb-Sp10	768.062	114.73	14.9376
247	Neu5Aca2-3Galb1-3GlcNAcb1-3Galb1-4GlcNAcb-Sp0	14.3039	8.47252	59.2321		137	Neu5Acb2-6(Galb1-3)GalNAca-Sp8	763.833	18.6443	2.44089
248	Fuca1-2(6S)Galb1-4Glcb-Sp0	706.273	195.066	27.6191		522	Gala1-3(Fuca1-2)Galb1-4GlcNAcb1-2Mana-Sp0	755.031	37.882	5.01728
249	Neu5Aca2-3Galb1-3GlcNAcb-Sp0	25.5076	22.0146	86.3061		602	Neu5Aca2-6Galb1-4GlcNAcb1-6(Galb1-3)GalNAca-Sp14	706.341	811.978	114.956
250	Neu5Aca2-3Galb1-3GlcNAcb-Sp8	12.1716	2.7258	22.3948		248	Fuca1-2(6S)Galb1-4Glcb-Sp0	706.273	195.066	27.6191
251	Neu5Aca2-3Galb1-4(6S)GlcNAcb-Sp8	12.9105	8.66307	67.1011		135	Neu5Aca2-6(Galb1-3)GalNAca-Sp8	705.343	65.3985	9.27188
252	Neu5Aca2-3Galb1-4(Fuca1-3)(6S)GlcNAcb-Sp8	4.36797	16.7015	382.364		541	Galb1-4GlcNAcb1-3Galb1-4GlcNAcb1-2Mana1-6(Galb1-4GlcNAcb1-3Galb1-4GlcNAcb1-2Mana1-3)Manb1-4GlcNAcb1-4GlcNAcb-Sp12	698.077	6.29334	0.901525
253	Neu5Aca2-3Galb1-4(Fuca1-3)GlcNAcb1-3Galb1-4(Fuca1-3)GlcNAcb1-3Galb1-4(Fuca1-3)GlcNAcb-Sp0	-6.05577	9.07092	-149.79		232	GalNAcb1-4(Neu5Aca2-3)Galb1-4GlcNAcb-Sp8	655.523	43.4248	6.62445
254	Neu5Aca2-3Galb1-4(Fuca1-3)GlcNAcb-Sp0	3.27895	6.49557	198.099		288	Neu5Aca2-3Galb1-4GlcNAcb1-6(Galb1-3)GalNAca-Sp14	611.943	62.3645	10.1912
255	Neu5Aca2-3Galb1-4(Fuca1-3)GlcNAcb-Sp8	5.01252	7.21821	144.004		140	Galb1-3GalNAca-Sp14	581.768	82.0045	14.0957
256	Neu5Aca2-3Galb1-4(Fuca1-3)GlcNAcb1-3Galb-Sp8	7.56005	8.85631	117.146		365	Fuca1-4(Galb1-3)GlcNAcb1-2Mana1-6(Fuca1-4(Galb1-3)GlcNAcb1-2Mana1-3)Manb1-4GlcNAcb1-4(Fuca1-6)GlcNAcb-Sp22	577.311	58.1032	10.0645
257	Neu5Aca2-3Galb1-4(Fuca1-3)GlcNAcb1-3Galb1-4GlcNAcb-Sp8	40.8139	10.6403	26.0702		447	Galb1-4(Fuca1-3)GlcNAcb1-6GalNAc-Sp14	573.956	21.385	3.72589
258	Neu5Aca2-3Galb1-4GlcNAcb1-3Galb1-4GlcNAcb1-3Galb1-4GlcNAcb-Sp0	6.50698	6.7632	103.938		12	Galb-Sp8	558.593	8.34075	1.49317
259	Neu5Aca2-3Galb1-4GlcNAcb-Sp0	18.1076	6.90296	38.1219		370	GalNAca1-3(Fuca1-2)Galb1-4GlcNAcb1-2Mana1-6(GalNAca1-3(Fuca1-2)Galb1-4GlcNAcb1-2Mana1-3)Manb1-4GlcNAcb1-4GlcNAcb-Sp20	493.937	32.1868	6.51638
260	Neu5Aca2-3Galb1-4GlcNAcb-Sp8	6.10905	7.28585	119.263		561	GlcNAcb1-3Galb1-4GlcNAcb1-6(GlcNAcb1-3Galb1-3)GalNAca-Sp14	492.539	119.093	24.1793
261	Neu5Aca2-3Galb1-4GlcNAcb1-3Galb1-4GlcNAcb-Sp0	16.422	3.584	21.8244		481	Neu5Aca2-6Galb1-4 GlcNAcb1-6(Neu5Aca2-6Galb1-4GlcNAcb1-3)GalNAca-Sp14	447.377	20.572	4.59836
262	Fuca1-2Galb1-4(6S)Glcb-Sp0	1028.47	93.1797	9.06007		233	GalNAcb1-4(Neu5Aca2-3)Galb1-4Glcb-Sp0	441.742	48.4484	10.9676
263	Neu5Aca2-3Galb1-4Glcb-Sp0	26.5574	15.2746	57.5152		66	Fuca1-2Galb1-3GlcNAcb1-3Galb1-4Glcb-Sp10	419.936	45.2505	10.7756
264	Neu5Aca2-3Galb1-4Glcb-Sp8	-1314.67	133.377	-10.1453		51	Mana1-6(Mana1-3)Manb1-4GlcNAcb1-4GlcNAcb-Sp13	419.088	220.244	52.5533
265	Neu5Aca2-6GalNAca-Sp8	53.4799	19.8376	37.0936		352	GlcNAcb1-2Mana1-6(GlcNAcb1-2Mana1-3)Manb1-4GlcNAcb1-4(Fuca1-6)GlcNAcb-Sp22	412.893	14.7522	3.57287
266	Neu5Aca2-6GalNAcb1-4GlcNAcb-Sp0	1899	108.399	5.7082		222	Fuca1-2(6S)Galb1-4(6S)Glcb-Sp0	381.334	38.8267	10.1818
267	Neu5Aca2-6Galb1-4(6S)GlcNAcb-Sp8	3.81318	1.96432	51.5139		179	GlcNAcb1-3GalNAca-Sp8	377.128	111.439	29.5494
268	Neu5Aca2-6Galb1-4GlcNAcb-Sp0	15.6955	10.683	68.0642		606	Neu5Aca2-6Galb1-4GlcNAcb1-3Galb1-4GlcNAcb1-3Galb1-4GlcNAcb1-2Mana1-6(Neu5Aca2-6Galb1-4GlcNAcb1-3Galb1-4GlcNAcb1-3Galb1-4GlcNAcb1-2Mana1-3)Manb1-4GlcNAcb1-4GlcNAcb-Sp12	367.449	59.9956	16.3276
269	Neu5Aca2-6Galb1-4GlcNAcb-Sp8	21.39	17.7963	83.1992		593	GlcNAcb1-3Galb1-4GlcNAcb1-3GalNAca-Sp14	358.666	219.667	61.2456
270	Neu5Aca2-6Galb1-4GlcNAcb1-3Galb1-4(Fuca1-3)GlcNAcb1-3Galb1-4(Fuca1-3)GlcNAcb-Sp0	105.996	18.122	17.0969		533	Fuca1-4(Galb1-3)GlcNAcb1-2 Mana-Sp0	318.452	87.466	27.466
271	Neu5Aca2-6Galb1-4GlcNAcb1-3Galb1-4GlcNAcb-Sp0	21.0513	9.83539	46.7211		88	GlcNAcb1-3Galb1-3GalNAca-Sp8	310.06	81.7027	26.3507
272	Neu5Aca2-6Galb1-4Glcb-Sp0	4.02128	3.57322	88.858		75	Fuca1-2Galb1-4GlcNAcb-Sp0	305.964	33.1077	10.8208
273	Neu5Aca2-6Galb1-4Glcb-Sp8	16.3429	5.38131	32.9275		185	GlcNAcb1-3Galb1-4Glcb-Sp0	303.375	43.5148	14.3436
274	Neu5Aca2-6Galb-Sp8	69.4247	26.1934	37.7292		359	KDNa2-3Galb1-3GalNAca-Sp14	297.256	14.1128	4.74768
275	Neu5Aca2-8Neu5Aca-Sp8	2.2038	7.08391	321.441		545	GlcNAcb1-3Galb1-4GlcNAcb1-3Galb1-4GlcNAcb1-2Mana1-6(GlcNAcb1-3Galb1-4GlcNAcb1-3Galb1-4GlcNAcb1-2Mana1-3)Manb1-4GlcNAcb1-4GlcNAcb-Sp12	293.815	19.5251	6.64537
276	Neu5Aca2-8Neu5Aca2-3Galb1-4Glcb-Sp0	4.4922	3.78869	84.3393		607	Neu5Aca2-3Galb1-4GlcNAcb1-3Galb1-4GlcNAcb1-3Galb1-4GlcNAcb1-2Mana1-6(Neu5Aca2-3Galb1-4GlcNAcb1-3Galb1-4GlcNAcb1-3Galb1-4GlcNAcb1-2Mana1-3)Manb1-4GlcNAcb1-4GlcNAcb-Sp12	272.907	10.6844	3.91503
277	Galb1-3(Fuca1-4)GlcNAcb1-3Galb1-3(Fuca1-4)GlcNAcb-Sp0	15.7783	2.39943	15.2072		426	Fuca1-2Galb1-3GlcNAcb1-2Mana1-6(Fuca1-2Galb1-3GlcNAcb1-2Mana1-3)Manb1-4GlcNAcb1-4(Fuca1-6)GlcNAcb-Sp22	271.411	28.218	10.3968
278	Neu5Acb2-6GalNAca-Sp8	6.0633	5.70026	94.0125		500	Fuca1-2Galb1-3(6S)GlcNAcb-Sp0	266.23	23.4847	8.8212
279	Neu5Acb2-6Galb1-4GlcNAcb-Sp8	14.1318	9.60621	67.9757		105	Gala1-3(Fuca1-2)Galb1-4GlcNAc-Sp0	259.652	5.91794	2.27918
280	Neu5Gca2-3Galb1-3(Fuca1-4)GlcNAcb-Sp0	16.8427	17.0417	101.182		182	GlcNAcb1-3Galb1-4GlcNAcb-Sp0	235.85	13.0466	5.53175
281	Neu5Gca2-3Galb1-3GlcNAcb-Sp0	8.61442	9.64775	111.995		605	Neu5Aca2-6Galb1-4GlcNAcb1-3Galb1-4GlcNAcb1-6(Neu5Aca2-6Galb1-4GlcNAcb1-3Galb1-4GlcNAcb1-3)GalNAca-Sp14	232.482	22.2787	9.58296
282	Neu5Gca2-3Galb1-4(Fuca1-3)GlcNAcb-Sp0	15.8947	7.23777	45.5359		183	GlcNAcb1-3Galb1-4GlcNAcb-Sp8	230.723	36.6016	15.8639
283	Neu5Gca2-3Galb1-4GlcNAcb-Sp0	13.677	10.0658	73.5964		141	Galb1-3GalNAca-Sp16	224.483	28.5055	12.6983
284	Neu5Gca2-3Galb1-4Glcb-Sp0	14.9911	12.013	80.1343		65	Fuca1-2Galb1-3GlcNAcb1-3Galb1-4Glcb-Sp8	221.862	18.5422	8.35756
285	Neu5Gca2-6GalNAca-Sp0	5.05733	12.2685	242.588		374	Gala1-3(Fuca1-2)Galb1-3GlcNAcb1-2Mana1-6(Gala1-3(Fuca1-2)Galb1-3GlcNAcb1-2Mana1-3)Manb1-4GlcNAcb1-4GlcNAcb-Sp20	220.782	32.0173	14.5017
286	Neu5Gca2-6Galb1-4GlcNAcb-Sp0	-30.7031	14.2394	-46.3778		598	GlcNAcb1-3Galb1-4GlcNAcb1-3Galb1-4GlcNAcb1-3GalNAca-Sp14	215.533	89.9501	41.7338
287	Neu5Gca-Sp8	13.3119	11.3389	85.179		16	GlcNAcb-Sp0	210.579	23.5063	11.1627
288	Neu5Aca2-3Galb1-4GlcNAcb1-6(Galb1-3)GalNAca-Sp14	611.943	62.3645	10.1912		1	Gala-Sp8	189.266	21.4013	11.3075
289	Galb1-3GlcNAcb1-3Galb1-3GlcNAcb-Sp0	4657.61	374.129	8.03263		592	Neu5Aca2-3Galb1-4GlcNAcb1-3Galb1-4GlcNAcb1-3GalNAca-Sp14	178.143	20.7524	11.6493
290	Galb1-4(Fuca1-3)(6S)GlcNAcb-Sp0	97.4518	17.2974	17.7497		465	Neu5Aca2-6Galb1-4GlcNAcb1-6(Neu5Aca2-6Galb1-4GlcNAcb1-2)Mana1-6(GlcNAcb1-4)(Neu5Aca2-6Galb1-4GlcNAcb1-2Mana1-3)Manb1-4GlcNAcb1-4GlcNAcb-Sp21	177.79	42.7589	24.0501
291	Galb1-4(Fuca1-3)(6S)Glcb-Sp0	26.3954	11.8679	44.9619		108	Gala1-3(Fuca1-2)Galb-Sp18	163.825	56.064	34.2218
292	Galb1-4(Fuca1-3)GlcNAcb1-3Galb1-3(Fuca1-4)GlcNAcb-Sp0	15.2031	20.6889	136.083		112	Gala1-3GalNAcb-Sp8	162.165	67.4649	41.6027
293	Galb1-4GlcNAcb1-3Galb1-3GlcNAcb-Sp0	4237.17	199.822	4.71593		177	GlcNAcb1-6(GlcNAcb1-3)GalNAca-Sp14	146.553	44.2956	30.2249
294	Neu5Aca2-3Galb1-3GlcNAcb1-3Galb1-3GlcNAcb-Sp0	11.4097	6.31537	55.3508		493	Galb1-4(Fuca1-3)GlcNAcb1-6(Neu5Aca2-6(Neu5Aca2-3Galb1-3)GlcNAcb1-3)Galb1-4Glc-Sp21	141.587	14.8156	10.4639
295	Neu5Aca2-3Galb1-4GlcNAcb1-3Galb1-3GlcNAcb-Sp0	-16.2911	6.20617	-38.0955		86	GalNAca1-3(Fuca1-2)Galb1-4GlcNAcb-Sp8	138.899	10.1011	7.27223
296	4S(3S)Galb1-4GlcNAcb-Sp0	10.5015	13.6868	130.332		400	Fuca1-2Galb1-4GlcNAcb1-3GalNAca-Sp14	137.583	20.8531	15.1568
297	(6S)Galb1-4(6S)GlcNAcb-Sp0	6.84558	10.5601	154.262		175	GlcNAcb1-2Galb1-3GalNAca-Sp8	137.453	5.10087	3.71098
298	(6P)Glcb-Sp10	20.4806	12.9372	63.1683		393	GalNAca1-3(Fuca1-2)Galb1-3GalNAca1-3(Fuca1-2)Galb1-4GlcNAcb-Sp0	136.076	17.8684	13.1313
299	Neu5Aca2-3Galb1-4(Fuca1-3)GlcNAcb1-6(Galb1-3)GalNAca-Sp14	48.6876	20.0687	41.2193		231	GalNAcb1-4(Neu5Aca2-3)Galb1-4GlcNAcb-Sp0	132.04	94.9335	71.8977
300	Galb1-3Galb1-4GlcNAcb-Sp8	4905.86	252.347	5.14379		566	GlcNAb1-3Galb1-3GalNAc-Sp14	131.391	69.8083	53.1301
301	Neu5Aca2-6Galb1-4GlcNAcb1-2Mana1-6(Galb1-4GlcNAcb1-2Mana1-3)Manb1-4GlcNAcb1-4GlcNAcb-Sp12	6172.58	248.758	4.03005		377	Neu5Aca2-6Galb1-4GlcNAcb1-3GalNAc-Sp14	125.295	12.8503	10.256
302	Galb1-4GlcNAcb1-6(Galb1-4GlcNAcb1-3)Galb1-4GlcNAc-Sp0	11283.3	4047.09	35.8679		431	GlcNAcb1-2Mana1-6(GlcNAcb1-4)(GlcNAcb1-2Mana1-3)Manb1-4GlcNAcb1-4GlcNAc-Sp21	119.922	33.1603	27.6515
303	GlcNAcb1-6(Galb1-4GlcNAcb1-3)Galb1-4GlcNAc-Sp0	14648.1	479.229	3.27161		136	Neu5Aca2-6(Galb1-3)GalNAca-Sp14	108.566	52.0861	47.9764
304	Galb1-4GlcNAca1-6Galb1-4GlcNAcb-Sp0	14308.8	1056.3	7.38216		270	Neu5Aca2-6Galb1-4GlcNAcb1-3Galb1-4(Fuca1-3)GlcNAcb1-3Galb1-4(Fuca1-3)GlcNAcb-Sp0	105.996	18.122	17.0969
305	Galb1-4GlcNAcb1-6Galb1-4GlcNAcb-Sp0	14388.6	501.371	3.4845		497	Fuca1-2(6S)Galb1-3GlcNAcb-Sp0	100.695	27.8463	27.6542
306	GalNAcb1-3Galb-Sp8	9487.38	1505.65	15.87		290	Galb1-4(Fuca1-3)(6S)GlcNAcb-Sp0	97.4518	17.2974	17.7497
307	GlcAb1-3GlcNAcb-Sp8	6.21252	1.76193	28.3609		97	GalNAcb1-4(Fuca1-3)GlcNAcb-Sp0	96.0496	18.5154	19.2769
308	Neu5Aca2-6Galb1-4GlcNAcb1-2Mana1-6(GlcNAcb1-2Mana1-3)Manb1-4GlcNAcb1-4GlcNAcb-Sp12	1663.67	514.717	30.9385		335	GalNAca1-3(Fuca1-2)Galb1-4GlcNAcb1-3Galb1-4GlcNAcb-Sp0	87.9652	23.7105	26.9544
309	GlcNAcb1-3Man-Sp10	5.71732	8.37843	146.545		241	Neu5Aca2-3Galb1-4(Neu5Aca2-3Galb1-3)GlcNAcb-Sp8	82.5596	22.3215	27.0368
310	GlcNAcb1-4GlcNAcb-Sp10	-15.8436	19.4725	-122.905		181	GlcNAcb1-3Galb-Sp8	81.4341	21.5264	26.4342
311	GlcNAcb1-4GlcNAcb-Sp12	6.80012	3.43228	50.4737		58	Fuca1-2Galb1-3GalNAcb1-3Gala-Sp9	79.3919	26.3081	33.1369
312	MurNAcb1-4GlcNAcb-Sp10	13.917	8.7644	62.9761		323	Neu5Gcb2-6Galb1-4GlcNAc-Sp8	78.981	14.2601	18.0551
313	Mana1-6Manb-Sp10	4.5106	8.96404	198.733		107	Gala1-3(Fuca1-2)Galb-Sp8	78.7494	10.5961	13.4554
314	Mana1-6(Mana1-3)Mana1-6(Mana1-3)Manb-Sp10	23.636	9.37998	39.6852		378	Neu5Aca2-3Galb1-4(Fuca1-3)GlcNAcb1-3GalNAca-Sp14	78.3466	10.3878	13.2588
315	Mana1-2Mana1-6(Mana1-3)Mana1-6(Mana1-2Mana1-2Mana1-3)Mana-Sp9	-3.97303	17.0249	-428.511		244	Neu5Aca2-6(Neu5Aca2-3Galb1-3)GalNAca-Sp14	74.087	9.73134	13.135
316	Mana1-2Mana1-6(Mana1-2Mana1-3)Mana1-6(Mana1-2Mana1-2Mana1-3)Mana-Sp9	2.59722	8.43467	324.757		67	Fuca1-2Galb1-3GlcNAcb-Sp0	73.6392	11.4019	15.4835
317	Neu5Aca2-3Galb1-4GlcNAcb1-6(Neu5Aca2-3Galb1-3)GalNAca-Sp14	-5.33178	6.81252	-127.772		212	Mana1-2Mana1-6(Mana1-2Mana1-3)Mana1-6(Mana1-2Mana1-2Mana1-3)Manb1-4GlcNAcb1-4GlcNAcb-Sp12	73.4583	27.2759	37.1311
318	Neu5Aca2-6Galb1-4GlcNAcb1-2Mana1-6(Neu5Aca2-3Galb1-4GlcNAcb1-2Mana1-3)Manb1-4GlcNAcb1-4GlcNAcb-Sp12	0.2486	11.7314	4718.97		55	Neu5Aca2-6Galb1-4GlcNAcb1-2Mana1-6(Neu5Aca2-6Galb1-4GlcNAcb1-2Mana1-3)Manb1-4GlcNAcb1-4GlcNAcb-Sp12	73.3238	9.60472	13.099
319	Galb1-4GlcNAcb1-2Mana1-6(Neu5Aca2-6Galb1-4GlcNAcb1-2Mana1-3)Manb1-4GlcNAcb1-4GlcNAcb-Sp12	3988.16	472.207	11.8402		274	Neu5Aca2-6Galb-Sp8	69.4247	26.1934	37.7292
320	GlcNAcb1-2Mana1-6(Neu5Aca2-6Galb1-4GlcNAcb1-2Mana1-3)Manb1-4GlcNAcb1-4GlcNAcb-Sp12	25.7578	17.4946	67.9195		501	Fuca1-2(6S)Galb1-3(6S)GlcNAcb-Sp0	67.8121	8.1133	11.9644
321	Neu5Aca2-8Neu5Acb-Sp17	-50.4639	22.2536	-44.098		478	Neu5Aca2-3Galb1-4GlcNAcb1-2Mana-Sp0	66.268	9.68078	14.6085
322	Neu5Aca2-8Neu5Aca2-8Neu5Acb-Sp8	-12.4435	9.27137	-74.5076		455	Gala1-3(Fuca1-2)Galb1-3GlcNAcb1-2Mana1-6(Gala1-3(Fuca1-2)Galb1-3GlcNAcb1-2Mana1-3)Manb1-4GlcNAcb1-4(Fuca1-6)GlcNAcb-Sp22	66.0145	24.4881	37.095
323	Neu5Gcb2-6Galb1-4GlcNAc-Sp8	78.981	14.2601	18.0551		332	Neu5Aca2-6Galb1-4GlcNAcb1-3Galb1-4GlcNAcb1-3Galb1-4GlcNAcb-Sp0	60.5401	8.5241	14.0801
324	Galb1-3GlcNAcb1-2Mana1-6(Galb1-3GlcNAcb1-2Mana1-3)Manb1-4GlcNAcb1-4GlcNAcb-Sp19	11431.4	413.582	3.61795		104	Gala1-3(Fuca1-2)Galb1-4(Fuca1-3)GlcNAcb-Sp8	60.3438	5.60158	9.28277
325	Neu5Aca2-3Galb1-4GlcNAcb1-2Mana1-6(Neu5Aca2-3Galb1-4GlcNAcb1-2Mana1-3)Manb1-4GlcNAcb1-4GlcNAcb-Sp12	35.1474	20.3148	57.7989		57	Neu5Aca2-6Galb1-4GlcNAcb1-2Mana1-6(Neu5Aca2-6Galb1-4GlcNAcb1-2Mana1-3)Manb1-4GlcNAcb1-4GlcNAcb-Sp24	59.0167	12.6098	21.3665
326	Neu5Aca2-3Galb1-4GlcNAcb1-2Mana1-6(Neu5Aca2-6Galb1-4GlcNAcb1-2Mana1-3)Manb1-4GlcNAcb1-4GlcNAcb-Sp12	50.2737	28.0806	55.8554		418	GalNAca1-3(Fuca1-2)Galb1-4(Fuca1-3)GlcNAcb1-3GalNAc-Sp14	57.6803	4.35407	7.54863
327	Galb1-4(Fuca1-3)GlcNAcb1-2Mana1-6(Galb1-4(Fuca1-3)GlcNAcb1-2Mana1-3)Manb1-4GlcNAcb1-4GlcNAcb-Sp20	25.0336	7.99211	31.9255		357	KDNa2-6Galb1-4GlcNAc-Sp0	55.1031	9.89368	17.9549
328	Neu5,9Ac2a2-3Galb1-4GlcNAcb-Sp0	7.25472	6.99847	96.4677		68	Fuca1-2Galb1-3GlcNAcb-Sp8	53.5035	249.056	465.494
329	Neu5,9Ac2a2-3Galb1-3GlcNAcb-Sp0	16.5272	19.3623	117.154		265	Neu5Aca2-6GalNAca-Sp8	53.4799	19.8376	37.0936
330	Neu5Aca2-6Galb1-4GlcNAcb1-3Galb1-3GlcNAcb-Sp0	45.9928	23.5945	51.3004		8	Rhaa-Sp8	52.5947	27.3786	52.0559
331	Neu5Aca2-3Galb1-3(Fuca1-4)GlcNAcb1-3Galb1-3(Fuca1-4)GlcNAcb-Sp0	7.0274	5.56423	79.1791		326	Neu5Aca2-3Galb1-4GlcNAcb1-2Mana1-6(Neu5Aca2-6Galb1-4GlcNAcb1-2Mana1-3)Manb1-4GlcNAcb1-4GlcNAcb-Sp12	50.2737	28.0806	55.8554
332	Neu5Aca2-6Galb1-4GlcNAcb1-3Galb1-4GlcNAcb1-3Galb1-4GlcNAcb-Sp0	60.5401	8.5241	14.0801		299	Neu5Aca2-3Galb1-4(Fuca1-3)GlcNAcb1-6(Galb1-3)GalNAca-Sp14	48.6876	20.0687	41.2193
333	Gala1-4Galb1-4GlcNAcb1-3Galb1-4Glcb-Sp0	3238.15	307.141	9.48507		151	Galb1-4(Fuca1-3)GlcNAcb-Sp0	48.4057	44.6725	92.2875
334	GalNAcb1-3Gala1-4Galb1-4GlcNAcb1-3Galb1-4Glcb-Sp0	16443	649.542	3.95027		152	Galb1-4(Fuca1-3)GlcNAcb-Sp8	46.8182	13.0274	27.8255
335	GalNAca1-3(Fuca1-2)Galb1-4GlcNAcb1-3Galb1-4GlcNAcb-Sp0	87.9652	23.7105	26.9544		390	Fuca1-2Galb1-3GalNAca1-3(Fuca1-2)Galb1-4GlcNAcb-Sp0	46.4905	18.4367	39.657
336	GalNAca1-3(Fuca1-2)Galb1-4GlcNAcb1-3Galb1-4GlcNAcb1-3Galb1-4GlcNAcb-Sp0	1788.83	93.6581	5.23572		392	GalNAcb1-4(Neu5Aca2-3)Galb1-4GlcNAcb1-3GalNAca-Sp14	46.0823	11.1467	24.1887
337	Neu5Aca2-3Galb1-4(Fuca1-3)GlcNAcb1-6(Neu5Aca2-3Galb1-3)GalNAc-Sp14	38.7595	53.0584	136.891		330	Neu5Aca2-6Galb1-4GlcNAcb1-3Galb1-3GlcNAcb-Sp0	45.9928	23.5945	51.3004
338	GlcNAca1-4Galb1-4GlcNAcb1-3Galb1-4GlcNAcb1-3Galb1-4GlcNAcb-Sp0	3.98805	4.68787	117.548		124	Gala1-6Glcb-Sp8	44.5059	25.6308	57.5898
339	GlcNAca1-4Galb1-4GlcNAcb-Sp0	11.5455	10.7494	93.1048		409	Gala1-3(Fuca1-2)Galb1-4(Fuca1-3)Glcb-Sp21	44.0427	17.2961	39.2713
340	GlcNAca1-4Galb1-3GlcNAcb-Sp0	11.532	14.6813	127.309		556	Neu5Gca2-8Neu5Gca2-6Galb1-4GlcNAc-Sp0	43.0564	19.7343	45.8335
341	GlcNAca1-4Galb1-4GlcNAcb1-3Galb1-4Glcb-Sp0	-3.57447	5.62455	-157.353		240	Neu5Aca2-3Galb1-3(Fuca1-4)GlcNAcb1-3Galb1-4(Fuca1-3)GlcNAcb-Sp0	41.2227	16.4871	39.9953
342	GlcNAca1-4Galb1-4GlcNAcb1-3Galb1-4(Fuca1-3)GlcNAcb1-3Galb1-4(Fuca1-3)GlcNAcb-Sp0	27.1077	7.75777	28.6183		257	Neu5Aca2-3Galb1-4(Fuca1-3)GlcNAcb1-3Galb1-4GlcNAcb-Sp8	40.8139	10.6403	26.0702
343	GlcNAca1-4Galb1-4GlcNAcb1-3Galb1-4GlcNAcb-Sp0	12.8219	12.5642	97.9899		446	Fuca1-2Galb1-4(Fuca1-3)GlcNAcb1-2Mana1-6(Fuca1-2Galb1-4(Fuca1-3)GlcNAcb1-4(Fuca1-2Galb1-4(Fuca1-3)GlcNAcb1-2)Mana1-3)Manb1-4GlcNAcb1-4GlcNAcb-Sp12	40.2963	21.4889	53.3273
344	GlcNAca1-4Galb1-3GalNAc-Sp14	-123.652	19.2005	-15.5279		474	Neu5Aca2-3Galb1-3GlcNAcb1-6(Neu5Aca2-3Galb1-3GlcNAcb1-2)Mana1-6(Neu5Aca2-3Galb1-3GlcNAcb1-2Mana1-3)Manb1-4GlcNAcb1-4GlcNAcb-Sp19	40.1227	23.6255	58.8831
345	Neu5Aca2-6Galb1-4GlcNAcb1-2Mana1-6(Mana1-3)Manb1-4GlcNAcb1-4GlcNAc-Sp12	-80.1847	40.9127	-51.0231		219	(3S)Galb1-4(Fuca1-3)(6S)GlcNAcb-Sp8	39.5532	12.0686	30.5124
346	Mana1-6(Neu5Aca2-6Galb1-4GlcNAcb1-2Mana1-3)Manb1-4GlcNAcb1-4GlcNAc-Sp12	-13.0227	20.9094	-160.562		89	GalNAca1-3(Fuca1-2)Galb-Sp8	39.2837	11.4451	29.1344
347	Neu5Aca2-6Galb1-4GlcNAcb1-2Mana1-6Manb1-4GlcNAcb1-4GlcNAc-Sp12	22.1883	6.04163	27.2288		416	Fuca1-2Galb1-4(Fuca1-3)GlcNAcb1-3GalNAca-Sp14	39.2677	15.4442	39.3306
348	Neu5Aca2-6Galb1-4GlcNAcb1-2Mana1-3Manb1-4GlcNAcb1-4GlcNAc-Sp12	25.1271	27.8573	110.866		362	Fuca1-2Galb1-4(Fuca1-3)GlcNAcb1-2Mana1-6(Fuca1-2Galb1-4(Fuca1-3)GlcNAcb1-2Mana1-3)Manb1-4GlcNAcb1-4GlcNAb-Sp20	38.807	16.3221	42.0597
349	Galb1-4GlcNAcb1-2Mana1-3Manb1-4GlcNAcb1-4GlcNAc-Sp12	6934.39	269.594	3.88778		337	Neu5Aca2-3Galb1-4(Fuca1-3)GlcNAcb1-6(Neu5Aca2-3Galb1-3)GalNAc-Sp14	38.7595	53.0584	136.891
350	Galb1-4GlcNAcb1-2Mana1-6Manb1-4GlcNAcb1-4GlcNAc-Sp12	4719.31	248.192	5.25908		480	Neu5Aca2-6Galb1-4GlcNAcb1-6GalNAca-Sp14	38.4812	11.724	30.4668
351	Mana1-6(Galb1-4GlcNAcb1-2Mana1-3)Manb1-4GlcNAcb1-4GlcNAcb-Sp12	7303.84	491.472	6.72896		472	Fuca1-2Galb1-4(Fuca1-3)GlcNAcb1-2Mana1-6(Fuca1-2Galb1-4(Fuca1-3)GlcNAcb1-2Mana1-3)Manb1-4GlcNAcb1-4(Fuca1-6)GlcNAcb-Sp24	38.4187	21.1927	55.1623
352	GlcNAcb1-2Mana1-6(GlcNAcb1-2Mana1-3)Manb1-4GlcNAcb1-4(Fuca1-6)GlcNAcb-Sp22	412.893	14.7522	3.57287		22	6S(3S)Galb1-4(6S)GlcNAcb-Sp0	37.9853	7.9651	20.9689
353	Galb1-4GlcNAcb1-2Mana1-6(Galb1-4GlcNAcb1-2Mana1-3)Manb1-4GlcNAcb1-4(Fuca1-6)GlcNAcb-Sp22	4692.62	696.787	14.8486		473	Fuca1-2Galb1-3(Fuca1-4)GlcNAcb1-2Mana1-6(Fuca1-2Galb1-3(Fuca1-4)GlcNAcb1-2Mana1-3)Manb1-4GlcNAcb1-4(Fuca1-6)GlcNAcb1-4(Fuca1-6)GlcNAcb-Sp19	37.8241	17.637	46.6289
354	Galb1-3GlcNAcb1-2Mana1-6(Galb1-3GlcNAcb1-2Mana1-3)Manb1-4GlcNAcb1-4(Fuca1-6)GlcNAcb-Sp22	6190.85	725.717	11.7224		375	Fuca1-4(Fuca1-2Galb1-3)GlcNAcb1-2Mana1-3(Fuca1-4(Fuca1-2Galb1-3)GlcNAcb1-2Mana1-3)Manb1-4GlcNAcb1-4GlcNAcb-Sp19	37.054	17.4569	47.112
355	(6S)GlcNAcb1-3Galb1-4GlcNAcb-Sp0	11596.6	962.484	8.29968		201	GlcAa-Sp8	36.4141	13.1092	36.0004
356	KDNa2-3Galb1-4(Fuca1-3)GlcNAc-Sp0	24.458	10.2525	41.9187		153	Galb1-4(Fuca1-3)GlcNAcb1-3Galb1-4(Fuca1-3)GlcNAcb-Sp0	36.4044	14.1877	38.9724
357	KDNa2-6Galb1-4GlcNAc-Sp0	55.1031	9.89368	17.9549		463	Neu5Aca2-6Galb1-4GlcNAcb1-2Mana1-6(GlcNAcb1-4)(Neu5Aca2-6Galb1-4GlcNAcb1-2Mana1-3)Manb1-4GlcNAcb1-4GlcNAcb-Sp21	36.2803	13.4778	37.149
358	KDNa2-3Galb1-4Glc-Sp0	26.9456	3.69537	13.7142		325	Neu5Aca2-3Galb1-4GlcNAcb1-2Mana1-6(Neu5Aca2-3Galb1-4GlcNAcb1-2Mana1-3)Manb1-4GlcNAcb1-4GlcNAcb-Sp12	35.1474	20.3148	57.7989
359	KDNa2-3Galb1-3GalNAca-Sp14	297.256	14.1128	4.74768		106	Gala1-3(Fuca1-2)Galb1-4Glcb-Sp0	34.8156	17.8041	51.1383
360	Fuca1-2Galb1-3GlcNAcb1-2Mana1-6(Fuca1-2Galb1-3GlcNAcb1-2Mana1-3)Manb1-4GlcNAcb1-4GlcNAcb-Sp20	1036.7	255.747	24.6693		513	(3S)GalNAcb1-4(3S)GlcNAc-Sp8	34.3248	39.188	114.168
361	Fuca1-2Galb1-4GlcNAcb1-2Mana1-6(Fuca1-2Galb1-4GlcNAcb1-2Mana1-3)Manb1-4GlcNAcb1-4GlcNAcb-Sp20	4205.69	670.594	15.9449		424	GalNAca1-3(Fuca1-2)Galb1-3GlcNAcb1-3GalNAc-Sp14	34.1326	14.2742	41.8197
362	Fuca1-2Galb1-4(Fuca1-3)GlcNAcb1-2Mana1-6(Fuca1-2Galb1-4(Fuca1-3)GlcNAcb1-2Mana1-3)Manb1-4GlcNAcb1-4GlcNAb-Sp20	38.807	16.3221	42.0597		427	Gala1-3(Fuca1-2)Galb1-4GlcNAcb1-2Mana1-6(Gala1-3(Fuca1-2)Galb1-4GlcNAcb1-2Mana1-3)Manb1-4GlcNAcb1-4(Fuca1-6)GlcNAcb-Sp22	33.7553	4.49256	13.3092
363	Gala1-3Galb1-4GlcNAcb1-2Mana1-6(Gala1-3Galb1-4GlcNAcb1-2Mana1-3)Manb1-4GlcNAcb1-4GlcNAcb-Sp20	9469.51	299.57	3.16352		483	Neu5Aca2-3Galb1-4GlcNAcb1-2Mana1-6(Neu5Aca2-3Galb1-4GlcNAcb1-2Mana1-3)Manb1-4GlcNAcb1-4(Fuca1-6)GlcNAcb-Sp24	33.5828	8.12099	24.182
364	Galb1-4GlcNAcb1-2Mana1-6(Mana1-3)Manb1-4GlcNAcb1-4GlcNAcb-Sp12	3662.19	156.851	4.28298		186	GlcNAcb1-4-MDPLys	32.923	13.0785	39.7246
365	Fuca1-4(Galb1-3)GlcNAcb1-2Mana1-6(Fuca1-4(Galb1-3)GlcNAcb1-2Mana1-3)Manb1-4GlcNAcb1-4(Fuca1-6)GlcNAcb-Sp22	577.311	58.1032	10.0645		191	GlcNAcb1-4GlcNAcb1-4GlcNAcb-Sp8	32.7044	20.8702	63.8146
366	Neu5Aca2-6GlcNAcb1-4GlcNAc-Sp21	25.9323	17.0417	65.7161		610	Galb1-3GalNAcb1-4(Neu5Aca2-8Neu5Aca2-8Neu5Aca2-3)Galb1-4Glcb-Sp21	32.2145	10.4694	32.4991
367	Neu5Aca2-6GlcNAcb1-4GlcNAcb1-4GlcNAc-Sp21	3.56375	5.70519	160.089		422	Fuca1-2Galb1-3GlcNAcb1-3GalNAc-Sp14	31.4571	22.4166	71.2609
368	Galb1-4(Fuca1-3)GlcNAcb1-6(Fuca1-2Galb1-4GlcNAcb1-3)Galb1-4Glc-Sp21	1498.18	87.4856	5.83948		467	Gala1-3(Fuca1-2)Galb1-3GalNAca-Sp8	30.7456	9.23818	30.0472
369	Galb1-4GlcNAcb1-2Mana1-6(Galb1-4GlcNAcb1-4(Galb1-4GlcNAcb1-2)Mana1-3)Manb1-4GlcNAcb1-4GlcNAc-Sp21	13867.8	634.348	4.57424		216	Mana1-6(Mana1-3)Mana1-6(Mana1-3)Manb1-4GlcNAcb1-4GlcNAcb-Sp12	30.6487	7.64554	24.9457
370	GalNAca1-3(Fuca1-2)Galb1-4GlcNAcb1-2Mana1-6(GalNAca1-3(Fuca1-2)Galb1-4GlcNAcb1-2Mana1-3)Manb1-4GlcNAcb1-4GlcNAcb-Sp20	493.937	32.1868	6.51638		609	GlcNAcb1-3Fuca-Sp21	28.6059	8.16087	28.5286
371	Gala1-3(Fuca1-2)Galb1-4GlcNAcb1-2Mana1-6(Gala1-3(Fuca1-2)Galb1-4GlcNAcb1-2Mana1-3)Manb1-4GlcNAcb1-4GlcNAcb-Sp20	961.546	135.059	14.046		24	(3S)Galb1-4(Fuca1-3)(6S)Glc-Sp0	28.4824	7.28835	25.589
372	Gala1-3Galb1-4(Fuca1-3)GlcNAcb1-2Mana1-6(Gala1-3Galb1-4(Fuca1-3)GlcNAcb1-2Mana1-3)Manb1-4GlcNAcb1-4GlcNAcb-Sp20	4900.12	234.997	4.79574		3	Mana-Sp8	27.9287	47.1586	168.853
373	GalNAca1-3(Fuca1-2)Galb1-3GlcNAcb1-2Mana1-6(GalNAca1-3(Fuca1-2)Galb1-3GlcNAcb1-2Mana1-3)Manb1-4GlcNAcb1-4GlcNAcb-Sp20	13.9972	7.78464	55.6157		33	(3S)Galb1-4(Fuca1-3)GlcNAc-Sp8	27.3595	8.1601	29.8255
374	Gala1-3(Fuca1-2)Galb1-3GlcNAcb1-2Mana1-6(Gala1-3(Fuca1-2)Galb1-3GlcNAcb1-2Mana1-3)Manb1-4GlcNAcb1-4GlcNAcb-Sp20	220.782	32.0173	14.5017		342	GlcNAca1-4Galb1-4GlcNAcb1-3Galb1-4(Fuca1-3)GlcNAcb1-3Galb1-4(Fuca1-3)GlcNAcb-Sp0	27.1077	7.75777	28.6183
375	Fuca1-4(Fuca1-2Galb1-3)GlcNAcb1-2Mana1-3(Fuca1-4(Fuca1-2Galb1-3)GlcNAcb1-2Mana1-3)Manb1-4GlcNAcb1-4GlcNAcb-Sp19	37.054	17.4569	47.112		358	KDNa2-3Galb1-4Glc-Sp0	26.9456	3.69537	13.7142
376	Neu5Aca2-3Galb1-4GlcNAcb1-3GalNAc-Sp14	20.1941	9.12339	45.1784		263	Neu5Aca2-3Galb1-4Glcb-Sp0	26.5574	15.2746	57.5152
377	Neu5Aca2-6Galb1-4GlcNAcb1-3GalNAc-Sp14	125.295	12.8503	10.256		291	Galb1-4(Fuca1-3)(6S)Glcb-Sp0	26.3954	11.8679	44.9619
378	Neu5Aca2-3Galb1-4(Fuca1-3)GlcNAcb1-3GalNAca-Sp14	78.3466	10.3878	13.2588		442	GalNAcb1-6GalNAcb-Sp8	26.2372	10.1172	38.5605
379	GalNAcb1-4GlcNAcb1-2Mana1-6(GalNAcb1-4GlcNAcb1-2Mana1-3)Manb1-4GlcNAcb1-4GlcNAc-Sp12	7465.41	665.066	8.90863		35	(3S)Galb1-4(6S)GlcNAcb-Sp8	25.9816	21.7525	83.7228
380	Galb1-3GalNAca1-3(Fuca1-2)Galb1-4Glc-Sp0	1621.23	361.724	22.3117		366	Neu5Aca2-6GlcNAcb1-4GlcNAc-Sp21	25.9323	17.0417	65.7161
381	Galb1-3GalNAca1-3(Fuca1-2)Galb1-4GlcNAc-Sp0	2741.2	664.254	24.2322		320	GlcNAcb1-2Mana1-6(Neu5Aca2-6Galb1-4GlcNAcb1-2Mana1-3)Manb1-4GlcNAcb1-4GlcNAcb-Sp12	25.7578	17.4946	67.9195
382	Galb1-3GlcNAcb1-3Galb1-4GlcNAcb1-6(Galb1-3GlcNAcb1-3)Galb1-4Glcb-Sp0	8529.85	884.118	10.365		249	Neu5Aca2-3Galb1-3GlcNAcb-Sp0	25.5076	22.0146	86.3061
383	Galb1-4(Fuca1-3)GlcNAcb1-6(Galb1-3GlcNAcb1-3)Galb1-4Glc-Sp21	4716.4	423.025	8.96924		6	Fuca-Sp8	25.4505	11.4973	45.1753
384	Galb1-4GlcNAcb1-6(Fuca1-4(Fuca1-2Galb1-3)GlcNAcb1-3)Galb1-4Glc-Sp21	3188.35	251.807	7.89775		27	(3S)Galb1-4(6S)Glcb-Sp8	25.2536	6.93365	27.4561
385	Galb1-4(Fuca1-3)GlcNAcb1-6(Fuca1-4(Fuca1-2Galb1-3)GlcNAcb1-3)Galb1-4Glc-Sp21	936.781	46.9104	5.00762		348	Neu5Aca2-6Galb1-4GlcNAcb1-2Mana1-3Manb1-4GlcNAcb1-4GlcNAc-Sp12	25.1271	27.8573	110.866
386	Galb1-3GlcNAcb1-3Galb1-4(Fuca1-3)GlcNAcb1-6(Galb1-3GlcNAcb1-3)Galb1-4Glc-Sp21	6618.93	182.486	2.75703		327	Galb1-4(Fuca1-3)GlcNAcb1-2Mana1-6(Galb1-4(Fuca1-3)GlcNAcb1-2Mana1-3)Manb1-4GlcNAcb1-4GlcNAcb-Sp20	25.0336	7.99211	31.9255
387	Galb1-4GlcNAcb1-6(Galb1-4GlcNAcb1-2)Mana1-6(Galb1-4GlcNAcb1-4(Galb1-4GlcNAcb1-2)Mana1-3)Manb1-4GlcNAcb1-4GlcNAcb-Sp21	11757.6	523.259	4.45037		188	GlcNAcb1-4Galb1-4GlcNAcb-Sp8	24.6105	14.9901	60.9094
388	GlcNAcb1-2Mana1-6(GlcNAcb1-4(GlcNAcb1-2)Mana1-3)Manb1-4GlcNAcb1-4GlcNAc-Sp21	3314.96	254.052	7.66379		356	KDNa2-3Galb1-4(Fuca1-3)GlcNAc-Sp0	24.458	10.2525	41.9187
389	Fuca1-2Galb1-3GalNAca1-3(Fuca1-2)Galb1-4Glcb-Sp0	8.47285	6.31702	74.556		573	Neu5Aca2-8Neu5Aca2-3Galb1-3GalNAcb1-4(Neu5Aca2-3)Galb1-4Glc-Sp21	24.2316	9.83048	40.5689
390	Fuca1-2Galb1-3GalNAca1-3(Fuca1-2)Galb1-4GlcNAcb-Sp0	46.4905	18.4367	39.657		419	Galb1-4(Fuca1-3)GlcNAcb1-2Mana1-6(Galb1-4(Fuca1-3)GlcNAcb1-2Mana1-3)Manb1-4GlcNAcb1-4(Fuca1-6)GlcNAcb-Sp22	23.9986	6.88004	28.6685
391	Galb1-3GlcNAcb1-3GalNAca-Sp14	2774.86	265.986	9.58555		414	GalNAca1-3(Fuca1-2)Galb1-4GlcNAcb1-3GalNAca-Sp14	23.7859	8.83506	37.1442
392	GalNAcb1-4(Neu5Aca2-3)Galb1-4GlcNAcb1-3GalNAca-Sp14	46.0823	11.1467	24.1887		314	Mana1-6(Mana1-3)Mana1-6(Mana1-3)Manb-Sp10	23.636	9.37998	39.6852
393	GalNAca1-3(Fuca1-2)Galb1-3GalNAca1-3(Fuca1-2)Galb1-4GlcNAcb-Sp0	136.076	17.8684	13.1313		23	6S(3S)Galb1-4GlcNAcb-Sp0	23.4266	8.84092	37.7388
394	Gala1-3Galb1-3GlcNAcb1-2Mana1-6(Gala1-3Galb1-3GlcNAcb1-2Mana1-3)Manb1-4GlcNAcb1-4GlcNAc-Sp19	2605.14	154.801	5.94214		200	G-ol-Sp8	23.3395	26.3708	112.988
395	Gala1-3Galb1-3(Fuca1-4)GlcNAcb1-2Mana1-6(Gala1-3Galb1-3(Fuca1-4)GlcNAcb1-2Mana1-3)Manb1-4GlcNAcb1-4GlcNAc-Sp19	3748.85	165.246	4.40792		102	Gala1-3(Fuca1-2)Galb1-3GlcNAcb-Sp8	23.1147	7.40009	32.0147
396	Neu5Aca2-3Galb1-3GlcNAcb1-2Mana1-6(Neu5Aca2-3Galb1-3GlcNAcb1-2Mana1-3)Manb1-4GlcNAcb1-4GlcNAc-Sp19	19.9145	15.7496	79.0857		198	Glcb1-4Glcb-Sp8	22.9218	9.33325	40.7178
397	GlcNAcb1-2Mana1-6(Galb1-4GlcNAcb1-2Mana1-3)Manb1-4GlcNAcb1-4GlcNAc-Sp12	8253.92	400.111	4.84753		62	Fuca1-2Galb1-3GalNAca-Sp14	22.6074	17.1967	76.0667
398	Galb1-4GlcNAcb1-2Mana1-6(GlcNAcb1-2Mana1-3)Manb1-4GlcNAcb1-4GlcNAc-Sp12	7835.71	585.557	7.47292		87	GalNAca1-3(Fuca1-2)Galb1-4Glcb-Sp0	22.4406	12.5152	55.7702
399	Neu5Aca2-3Galb1-3GlcNAcb1-3GalNAca-Sp14	18.184	16.4631	90.5361		213	Mana1-6(Mana1-3)Mana-Sp9	22.2147	5.50912	24.7994
400	Fuca1-2Galb1-4GlcNAcb1-3GalNAca-Sp14	137.583	20.8531	15.1568		347	Neu5Aca2-6Galb1-4GlcNAcb1-2Mana1-6Manb1-4GlcNAcb1-4GlcNAc-Sp12	22.1883	6.04163	27.2288
401	Galb1-4(Fuca1-3)GlcNAcb1-3GalNAca-Sp14	1.71515	24.7825	1444.91		128	Galb1-3(Fuca1-4)GlcNAc-Sp0	22.1391	21.4314	96.8033
402	GalNAca1-3GalNAcb1-3Gala1-4Galb1-4GlcNAcb-Sp0	6570.77	337.644	5.13858		202	GlcAb-Sp8	22.0002	18.7439	85.1985
403	Gala1-4Galb1-3GlcNAcb1-2Mana1-6(Gala1-4Galb1-3GlcNAcb1-2Mana1-3)Manb1-4GlcNAcb1-4GlcNAcb-Sp19	11115.1	732.638	6.59138		2	Glca-Sp8	21.6066	11.0509	51.1457
404	Gala1-4Galb1-4GlcNAcb1-2Mana1-6(Gala1-4Galb1-4GlcNAcb1-2Mana1-3)Manb1-4GlcNAcb1-4GlcNAcb-Sp24	7597.75	854.94	11.2525		269	Neu5Aca2-6Galb1-4GlcNAcb-Sp8	21.39	17.7963	83.1992
405	Gala1-3Galb1-4GlcNAcb1-3GalNAca-Sp14	1728.73	32.3618	1.872		203	GlcAb1-3Galb-Sp8	21.3311	4.30316	20.1731
406	Galb1-3GlcNAcb1-6Galb1-4GlcNAcb-Sp0	11770.5	705.216	5.99139		13	Glcb-Sp8	21.3205	15.8673	74.4226
407	Galb1-3GlcNAca1-6Galb1-4GlcNAcb-Sp0	11904	657.27	5.52141		25	(3S)Galb1-4Glcb-Sp8	21.2453	9.48532	44.6466
408	GalNAcb1-3Gala1-6Galb1-4Glcb-Sp8	7535.32	506.375	6.72002		46	Neu5Aca2-3(6S)Galb1-4GlcNAcb-Sp8	21.1924	4.24518	20.0316
409	Gala1-3(Fuca1-2)Galb1-4(Fuca1-3)Glcb-Sp21	44.0427	17.2961	39.2713		271	Neu5Aca2-6Galb1-4GlcNAcb1-3Galb1-4GlcNAcb-Sp0	21.0513	9.83539	46.7211
410	Galb1-4GlcNAcb1-6(Neu5Aca2-6Galb1-3GlcNAcb1-3)Galb1-4Glc-Sp21	4353.73	416.543	9.56751		298	(6P)Glcb-Sp10	20.4806	12.9372	63.1683
411	Galb1-3GalNAcb1-4(Neu5Aca2-8Neu5Aca2-3)Galb1-4Glcb-Sp0	1083.89	85.6655	7.9035		79	Fuca1-3GlcNAcb-Sp8	20.4133	11.5162	56.415
412	Neu5Aca2-3Galb1-3GalNAcb1-4(Neu5Aca2-8Neu5Aca2-3)Galb1-4Glcb-Sp0	17.8653	9.93536	55.6127		417	Gala1-3(Fuca1-2)Galb1-4(Fuca1-3)GlcNAcb1-3GalNAc-Sp14	20.3608	7.46861	36.6813
413	Gala1-3(Fuca1-2)Galb1-4GlcNAcb1-3GalNAca-Sp14	0.49835	3.8724	777.044		205	KDNa2-3Galb1-3GlcNAcb-Sp0	20.2745	8.78419	43.3262
414	GalNAca1-3(Fuca1-2)Galb1-4GlcNAcb1-3GalNAca-Sp14	23.7859	8.83506	37.1442		376	Neu5Aca2-3Galb1-4GlcNAcb1-3GalNAc-Sp14	20.1941	9.12339	45.1784
415	GalNAca1-3GalNAcb1-3Gala1-4Galb1-4Glcb-Sp0	5561.55	185.793	3.34067		48	Neu5,9Ac2a-Sp8	19.9182	10.6261	53.3484
416	Fuca1-2Galb1-4(Fuca1-3)GlcNAcb1-3GalNAca-Sp14	39.2677	15.4442	39.3306		396	Neu5Aca2-3Galb1-3GlcNAcb1-2Mana1-6(Neu5Aca2-3Galb1-3GlcNAcb1-2Mana1-3)Manb1-4GlcNAcb1-4GlcNAc-Sp19	19.9145	15.7496	79.0857
417	Gala1-3(Fuca1-2)Galb1-4(Fuca1-3)GlcNAcb1-3GalNAc-Sp14	20.3608	7.46861	36.6813		459	Neu5Aca2-3Galb1-4GlcNAcb1-2Mana1-6(GlcNAcb1-4)(Neu5Aca2-3Galb1-4GlcNAcb1-2Mana1-3)Manb1-4GlcNAcb1-4GlcNAcb-Sp21	19.6519	9.76428	49.686
418	GalNAca1-3(Fuca1-2)Galb1-4(Fuca1-3)GlcNAcb1-3GalNAc-Sp14	57.6803	4.35407	7.54863		511	(6S)(4S)GalNAcb1-4GlcNAc-Sp8	19.0476	14.4928	76.0874
419	Galb1-4(Fuca1-3)GlcNAcb1-2Mana1-6(Galb1-4(Fuca1-3)GlcNAcb1-2Mana1-3)Manb1-4GlcNAcb1-4(Fuca1-6)GlcNAcb-Sp22	23.9986	6.88004	28.6685		530	GlcNAcb1-2 Mana1-6(GlcNAcb1-4)(GlcNAcb1-2Mana1-3)Manb1-4GlcNAcb1-4(Fuca1-6)GlcNAc-Sp21	18.9656	26.4892	139.67
420	Fuca1-2Galb1-4GlcNAcb1-2Mana1-6(Fuca1-2Galb1-4GlcNAcb1-2Mana1-3)Manb1-4GlcNAcb1-4(Fuca1-6)GlcNAcb-Sp22	1125.21	20.9285	1.85997		453	GalNAcb1-4Galb1-4Glcb-Sp0	18.2058	10.0914	55.4293
421	GlcNAcb1-2(GlcNAcb1-6)Mana1-6(GlcNAcb1-2Mana1-3)Manb1-4GlcNAcb1-4GlcNAcb-Sp19	4522.57	466.305	10.3106		399	Neu5Aca2-3Galb1-3GlcNAcb1-3GalNAca-Sp14	18.184	16.4631	90.5361
422	Fuca1-2Galb1-3GlcNAcb1-3GalNAc-Sp14	31.4571	22.4166	71.2609		259	Neu5Aca2-3Galb1-4GlcNAcb-Sp0	18.1076	6.90296	38.1219
423	Gala1-3(Fuca1-2)Galb1-3GlcNAcb1-3GalNAc-Sp14	-4.02147	15.6924	-390.214		499	Fuca1-2Galb1-4GlcNAcb1-2Mana-Sp0	18.0141	5.77587	32.063
424	GalNAca1-3(Fuca1-2)Galb1-3GlcNAcb1-3GalNAc-Sp14	34.1326	14.2742	41.8197		432	GlcNAcb1-2Mana1-6(GlcNAcb1-4)(GlcNAcb1-4(GlcNAcb1-2)Mana1-3)Manb1-4GlcNAcb1-4GlcNAc-Sp21	17.9435	14.7244	82.0596
425	Gala1-3Galb1-3GlcNAcb1-3GalNAc-Sp14	2022.7	122.978	6.07988		412	Neu5Aca2-3Galb1-3GalNAcb1-4(Neu5Aca2-8Neu5Aca2-3)Galb1-4Glcb-Sp0	17.8653	9.93536	55.6127
426	Fuca1-2Galb1-3GlcNAcb1-2Mana1-6(Fuca1-2Galb1-3GlcNAcb1-2Mana1-3)Manb1-4GlcNAcb1-4(Fuca1-6)GlcNAcb-Sp22	271.411	28.218	10.3968		199	Glcb1-6Glcb-Sp8	17.8015	9.28173	52.14
427	Gala1-3(Fuca1-2)Galb1-4GlcNAcb1-2Mana1-6(Gala1-3(Fuca1-2)Galb1-4GlcNAcb1-2Mana1-3)Manb1-4GlcNAcb1-4(Fuca1-6)GlcNAcb-Sp22	33.7553	4.49256	13.3092		197	Glca1-6Glca1-6Glcb-Sp8	17.7219	7.2338	40.8185
428	Galb1-3GlcNAcb1-6(Galb1-3GlcNAcb1-2)Mana1-6(Galb1-3GlcNAcb1-2Mana1-3)Manb1-4GlcNAcb1-4GlcNAcb-Sp19	6313.4	1736.68	27.5078		195	Glca1-4Glcb-Sp8	17.6655	7.41325	41.9646
429	Galb1-4GlcNAcb1-6(Fuca1-2Galb1-3GlcNAcb1-3)Galb1-4Glc-Sp21	6198.54	1240.46	20.0122		21	GlcNAcb1-6(GlcNAcb1-4)(GlcNAcb1-3)GlcNAc-Sp8	17.4872	7.22132	41.2949
430	Fuca1-3GlcNAcb1-6(Galb1-4GlcNAcb1-3)Galb1-4Glc-Sp21	5141.61	535.585	10.4167		229	Neu5Aca2-8Neu5Aca2-8Neu5Aca-Sp8	17.221	6.69992	38.9056
431	GlcNAcb1-2Mana1-6(GlcNAcb1-4)(GlcNAcb1-2Mana1-3)Manb1-4GlcNAcb1-4GlcNAc-Sp21	119.922	33.1603	27.6515		40	(4S)Galb1-4GlcNAcb-Sp8	17.1139	11.7006	68.3691
432	GlcNAcb1-2Mana1-6(GlcNAcb1-4)(GlcNAcb1-4(GlcNAcb1-2)Mana1-3)Manb1-4GlcNAcb1-4GlcNAc-Sp21	17.9435	14.7244	82.0596		206	KDNa2-3Galb1-4GlcNAcb-Sp0	16.8499	14.8675	88.2346
433	GlcNAcb1-6(GlcNAcb1-2)Mana1-6(GlcNAcb1-4)(GlcNAcb1-2Mana1-3)Manb1-4GlcNAcb1-4GlcNAc-Sp21	841.408	455.685	54.1575		280	Neu5Gca2-3Galb1-3(Fuca1-4)GlcNAcb-Sp0	16.8427	17.0417	101.182
434	GlcNAcb1-6(GlcNAcb1-2)Mana1-6(GlcNAcb1-4)(GlcNAcb1-4(GlcNAcb1-2)Mana1-3)Manb1-4GlcNAcb1-4GlcNAc-Sp21	1388.81	182.997	13.1765		329	Neu5,9Ac2a2-3Galb1-3GlcNAcb-Sp0	16.5272	19.3623	117.154
435	Galb1-4GlcNAcb1-2Mana1-6(GlcNAcb1-4)(Galb1-4GlcNAcb1-2Mana1-3)Manb1-4GlcNAcb1-4GlcNAc-Sp21	4709.63	190.684	4.04882		261	Neu5Aca2-3Galb1-4GlcNAcb1-3Galb1-4GlcNAcb-Sp0	16.422	3.584	21.8244
436	Galb1-4GlcNAcb1-2Mana1-6(GlcNAcb1-4)(Galb1-4GlcNAcb1-4(Galb1-4GlcNAcb1-2)Mana1-3)Manb1-4GlcNAcb1-4GlcNAc-Sp21	9467.86	687.32	7.25951		273	Neu5Aca2-6Galb1-4Glcb-Sp8	16.3429	5.38131	32.9275
437	Galb1-4GlcNAcb1-6(Galb1-4GlcNAcb1-2)Mana1-6(GlcNAcb1-4)(Galb1-4GlcNAcb1-2Mana1-3)Manb1-4GlcNAcb1-4GlcNAc-Sp21	9418.68	914.939	9.71409		189	GlcNAcb1-4GlcNAcb1-4GlcNAcb1-4GlcNAcb1-4GlcNAcb1-4GlcNAcb1-Sp8	15.942	8.22465	51.5911
438	Galb1-4GlcNAcb1-6(Galb1-4GlcNAcb1-2)Mana1-6(GlcNAcb1-4)(Galb1-4GlcNAcb1-4(Galb1-4GlcNAcb1-2)Mana1-3)Manb1-4GlcNAcb1-4GlcNAc-Sp21	12280.8	1020.21	8.30733		282	Neu5Gca2-3Galb1-4(Fuca1-3)GlcNAcb-Sp0	15.8947	7.23777	45.5359
439	Galb1-4Galb-Sp10	7.00777	125.111	1785.32		536	GalNAca1-3(Fuca1-2)Galb1-3GalNAcb1-3Gala1-4Galb1-4Glc-Sp21	15.8033	10.22	64.6698
440	Galb1-6Galb-Sp10	768.062	114.73	14.9376		468	Gala1-3(Fuca1-2)Galb1-3GalNAcb-Sp8	15.7859	10.091	63.9238
441	Neu5Aca2-3Galb1-4GlcNAcb1-3Galb-Sp8	-469.162	324.647	-69.1973		277	Galb1-3(Fuca1-4)GlcNAcb1-3Galb1-3(Fuca1-4)GlcNAcb-Sp0	15.7783	2.39943	15.2072
442	GalNAcb1-6GalNAcb-Sp8	26.2372	10.1172	38.5605		11	Neu5Acb-Sp8	15.7287	8.19087	52.0759
443	(6S)Galb1-3GlcNAcb-Sp0	2479.6	256.399	10.3403		268	Neu5Aca2-6Galb1-4GlcNAcb-Sp0	15.6955	10.683	68.0642
444	(6S)Galb1-3(6S)GlcNAc-Sp0	1805.13	179.784	9.95964		217	Manb1-4GlcNAcb-Sp0	15.655	1.74985	11.1776
445	Fuca1-2Galb1-4 GlcNAcb1-2Mana1-6(Fuca1-2Galb1-4GlcNAcb1-2(Fuca1-2Galb1-4GlcNAcb1-4)Mana1-3)Manb1-4GlcNAcb1-4GlcNAcb-Sp12	2110.26	79.2399	3.75498		84	(3S)Galb1-4(Fuca1-3)Glcb-Sp0	15.4405	13.0046	84.2238
446	Fuca1-2Galb1-4(Fuca1-3)GlcNAcb1-2Mana1-6(Fuca1-2Galb1-4(Fuca1-3)GlcNAcb1-4(Fuca1-2Galb1-4(Fuca1-3)GlcNAcb1-2)Mana1-3)Manb1-4GlcNAcb1-4GlcNAcb-Sp12	40.2963	21.4889	53.3273		516	(4S)GalNAcb-Sp10	15.4069	11.197	72.6752
447	Galb1-4(Fuca1-3)GlcNAcb1-6GalNAc-Sp14	573.956	21.385	3.72589		470	Glca1-4Glca1-4Glca1-4Glcb-Sp10	15.2753	5.36996	35.1546
448	Galb1-4GlcNAcb1-2Mana-Sp0	2.51835	12.2262	485.486		292	Galb1-4(Fuca1-3)GlcNAcb1-3Galb1-3(Fuca1-4)GlcNAcb-Sp0	15.2031	20.6889	136.083
449	Fuca1-2Galb1-4GlcNAcb1-6(Fuca1-2Galb1-4GlcNAcb1-3)GalNAc-Sp14	5202.45	297.422	5.71695		284	Neu5Gca2-3Galb1-4Glcb-Sp0	14.9911	12.013	80.1343
450	Gala1-3(Fuca1-2)Galb1-4GlcNAcb1-6(Gala1-3(Fuca1-2)Galb1-4GlcNAcb1-3)GalNAc-Sp14	2192.65	52.8627	2.4109		209	Mana1-2Mana1-3Mana-Sp9	14.9445	17.365	116.197
451	GalNAca1-3(Fuca1-2)Galb1-4GlcNAcb1-6(GalNAca1-3(Fuca1-2)Galb1-4GlcNAcb1-3)GalNAc-Sp14	3162.91	112.979	3.572		529	Neu5Aca2-3Galb1-3GlcNAcb1-4Galb1-4Glcb-Sp0	14.8773	10.5647	71.0123
452	Neu5Aca2-8Neu5Aca2-3Galb1-3GalNAcb1-4(Neu5Aca2-8Neu5Aca2-3)Galb1-4Glcb-Sp0	5817.75	454.067	7.80486		28	(3S)Galb1-3(Fuca1-4)GlcNAcb-Sp8	14.8465	4.82228	32.4809
453	GalNAcb1-4Galb1-4Glcb-Sp0	18.2058	10.0914	55.4293		29	(3S)Galb1-3GalNAca-Sp8	14.6682	8.71105	59.3874
454	GalNAca1-3(Fuca1-2)Galb1-4GlcNAcb1-2Mana1-6(GalNAca1-3(Fuca1-2)Galb1-4GlcNAcb1-2Mana1-3)Manb1-4GlcNAcb1-4(Fuca1-6)GlcNAcb-Sp22	13.9824	6.09473	43.5885		515	(3S)GalNAcb1-4GlcNAc-Sp8	14.6324	14.4121	98.494
455	Gala1-3(Fuca1-2)Galb1-3GlcNAcb1-2Mana1-6(Gala1-3(Fuca1-2)Galb1-3GlcNAcb1-2Mana1-3)Manb1-4GlcNAcb1-4(Fuca1-6)GlcNAcb-Sp22	66.0145	24.4881	37.095		247	Neu5Aca2-3Galb1-3GlcNAcb1-3Galb1-4GlcNAcb-Sp0	14.3039	8.47252	59.2321
456	Neu5Aca2-6Galb1-4GlcNAcb1-6(Fuca1-2Galb1-3GlcNAcb1-3)Galb1-4Glc-Sp21	2347.19	88.0038	3.74933		279	Neu5Acb2-6Galb1-4GlcNAcb-Sp8	14.1318	9.60621	67.9757
457	GalNAca1-3(Fuca1-2)Galb1-3GlcNAcb1-2Mana1-6(GalNAca1-3(Fuca1-2)Galb1-3GlcNAcb1-2Mana1-3)Manb1-4GlcNAcb1-4(Fuca1-6)GlcNAcb-Sp22	-4.32748	24.3901	-563.61		190	GlcNAcb1-4GlcNAcb1-4GlcNAcb1-4GlcNAcb1-4GlcNAcb1-Sp8	14.109	3.40369	24.1241
458	Galb1-4GlcNAcb1-6(Galb1-4GlcNAcb1-2)Mana1-6(Galb1-4GlcNAcb1-2Mana1-3)Manb1-4GlcNAcb1-4GlcNAcb-Sp19	11743.7	1448.67	12.3358		373	GalNAca1-3(Fuca1-2)Galb1-3GlcNAcb1-2Mana1-6(GalNAca1-3(Fuca1-2)Galb1-3GlcNAcb1-2Mana1-3)Manb1-4GlcNAcb1-4GlcNAcb-Sp20	13.9972	7.78464	55.6157
459	Neu5Aca2-3Galb1-4GlcNAcb1-2Mana1-6(GlcNAcb1-4)(Neu5Aca2-3Galb1-4GlcNAcb1-2Mana1-3)Manb1-4GlcNAcb1-4GlcNAcb-Sp21	19.6519	9.76428	49.686		454	GalNAca1-3(Fuca1-2)Galb1-4GlcNAcb1-2Mana1-6(GalNAca1-3(Fuca1-2)Galb1-4GlcNAcb1-2Mana1-3)Manb1-4GlcNAcb1-4(Fuca1-6)GlcNAcb-Sp22	13.9824	6.09473	43.5885
460	Neu5Aca2-3Galb1-4GlcNAcb1-4Mana1-6(GlcNAcb1-4)(Neu5Aca2-3Galb1-4GlcNAcb1-4(Neu5Aca2-3Galb1-4GlcNAcb1-2)Mana1-3)Manb1-4GlcNAcb1-4GlcNAcb-Sp21	7.0599	22.781	322.681		312	MurNAcb1-4GlcNAcb-Sp10	13.917	8.7644	62.9761
461	Neu5Aca2-3Galb1-4GlcNAcb1-6(Neu5Aca2-3Galb1-4GlcNAcb1-2)Mana1-6(GlcNAcb1-4)(Neu5Aca2-3Galb1-4GlcNAcb1-2Mana1-3)Manb1-4GlcNAcb1-4GlcNAcb-Sp21	-30.7344	21.1071	-68.6758		82	GalNAca1-3(Fuca1-2)Galb1-3GlcNAcb-Sp0	13.7067	4.14889	30.2691
462	Neu5Aca2-3Galb1-4GlcNAcb1-6(Neu5Aca2-3Galb1-4GlcNAcb1-2)Mana1-6(GlcNAcb1-4)(Neu5Aca2-3Galb1-4GlcNAcb1-4(Neu5Aca2-3Galb1-4GlcNAcb1-2)Mana1-3)Manb1-4GlcNAcb1-4GlcNAcb-Sp21	-3.8298	6.05503	-158.103		283	Neu5Gca2-3Galb1-4GlcNAcb-Sp0	13.677	10.0658	73.5964
463	Neu5Aca2-6Galb1-4GlcNAcb1-2Mana1-6(GlcNAcb1-4)(Neu5Aca2-6Galb1-4GlcNAcb1-2Mana1-3)Manb1-4GlcNAcb1-4GlcNAcb-Sp21	36.2803	13.4778	37.149		484	Mana1-6(Mana1-3)Manb1-4GlcNAcb1-4(Fuca1-6)GlcNAcb-Sp19	13.6737	5.95344	43.5394
464	Neu5Aca2-6Galb1-4GlcNAcb1-4Mana1-6(GlcNAcb1-4)(Neu5Aca2-6Galb1-4GlcNAcb1-4(Neu5Aca2-6Galb1-4GlcNAcb1-2)Mana1-3)Manb1-4GlcNAcb1-4GlcNAcb-Sp21	-3789.35	348.123	-9.18688		552	Neu5Gca2-8Neu5Gca2-3Galb1-4GlcNAc-Sp0	13.4653	3.28876	24.424
465	Neu5Aca2-6Galb1-4GlcNAcb1-6(Neu5Aca2-6Galb1-4GlcNAcb1-2)Mana1-6(GlcNAcb1-4)(Neu5Aca2-6Galb1-4GlcNAcb1-2Mana1-3)Manb1-4GlcNAcb1-4GlcNAcb-Sp21	177.79	42.7589	24.0501		10	Neu5Aca-Sp11	13.3893	11.1818	83.5129
466	Neu5Aca2-6Galb1-4GlcNAcb1-6(Neu5Aca2-6Galb1-4GlcNAcb1-2)Mana1-6(GlcNAcb1-4)(Neu5Aca2-6Galb1-4GlcNAcb1-4(Neu5Aca2-6Galb1-4GlcNAcb1-2)Mana1-3)Manb1-4GlcNAcb1-4GlcNAcb-Sp21	-7130.33	1015.14	-14.2369		287	Neu5Gca-Sp8	13.3119	11.3389	85.179
467	Gala1-3(Fuca1-2)Galb1-3GalNAca-Sp8	30.7456	9.23818	30.0472		238	Neu5Aca2-3Galb1-3(6S)GlcNAc-Sp8	13.0844	12.834	98.0862
468	Gala1-3(Fuca1-2)Galb1-3GalNAcb-Sp8	15.7859	10.091	63.9238		251	Neu5Aca2-3Galb1-4(6S)GlcNAcb-Sp8	12.9105	8.66307	67.1011
469	Glca1-6Glca1-6Glca1-6Glcb-Sp10	-5.25225	7.08979	-134.986		234	Neu5Aca2-3Galb1-3GalNAcb1-4(Neu5Aca2-3)Galb1-4Glcb-Sp0	12.9001	3.27249	25.3679
470	Glca1-4Glca1-4Glca1-4Glcb-Sp10	15.2753	5.36996	35.1546		343	GlcNAca1-4Galb1-4GlcNAcb1-3Galb1-4GlcNAcb-Sp0	12.8219	12.5642	97.9899
471	Neu5Aca2-3Galb1-4GlcNAcb1-6(Neu5Aca2-3Galb1-4GlcNAcb1-3)GalNAca-Sp14	-208.964	50.0614	-23.9569		523	GalNAca1-3(Fuca1-2)Galb1-4 GlcNAcb1-2Mana-Sp0	12.4636	13.2173	106.047
472	Fuca1-2Galb1-4(Fuca1-3)GlcNAcb1-2Mana1-6(Fuca1-2Galb1-4(Fuca1-3)GlcNAcb1-2Mana1-3)Manb1-4GlcNAcb1-4(Fuca1-6)GlcNAcb-Sp24	38.4187	21.1927	55.1623		534	Neu5Aca2-3Galb1-4(Fuca1-3)GlcNAcb1-2Mana-Sp0	12.4526	9.76387	78.4081
473	Fuca1-2Galb1-3(Fuca1-4)GlcNAcb1-2Mana1-6(Fuca1-2Galb1-3(Fuca1-4)GlcNAcb1-2Mana1-3)Manb1-4GlcNAcb1-4(Fuca1-6)GlcNAcb1-4(Fuca1-6)GlcNAcb-Sp19	37.8241	17.637	46.6289		250	Neu5Aca2-3Galb1-3GlcNAcb-Sp8	12.1716	2.7258	22.3948
474	Neu5Aca2-3Galb1-3GlcNAcb1-6(Neu5Aca2-3Galb1-3GlcNAcb1-2)Mana1-6(Neu5Aca2-3Galb1-3GlcNAcb1-2Mana1-3)Manb1-4GlcNAcb1-4GlcNAcb-Sp19	40.1227	23.6255	58.8831		339	GlcNAca1-4Galb1-4GlcNAcb-Sp0	11.5455	10.7494	93.1048
475	GlcNAcb1-6(GlcNAcb1-2)Mana1-6(GlcNAcb1-2Mana1-3)Manb1-4GlcNAcb1-4(Fuca1-6)GlcNAcb-Sp24	3808.61	335.729	8.81502		340	GlcNAca1-4Galb1-3GlcNAcb-Sp0	11.532	14.6813	127.309
476	Galb1-3GlcNAcb1-2Mana1-6(GlcNAcb1-4)(Galb1-3GlcNAcb1-2Mana1-3)Manb1-4GlcNAcb1-4GlcNAcb-Sp21	9221.06	364.446	3.95232		294	Neu5Aca2-3Galb1-3GlcNAcb1-3Galb1-3GlcNAcb-Sp0	11.4097	6.31537	55.3508
477	Neu5Aca2-6Galb1-4GlcNAcb1-6(Galb1-3GlcNAcb1-3)Galb1-4Glcb-Sp21	3826.61	243.277	6.3575		214	Mana1-2Mana1-2Mana1-6(Mana1-3)Mana-Sp9	11.0966	4.2968	38.7219
478	Neu5Aca2-3Galb1-4GlcNAcb1-2Mana-Sp0	66.268	9.68078	14.6085		126	Galb1-3(Fuca1-4)GlcNAcb1-3Galb1-4(Fuca1-3)GlcNAcb-Sp0	10.9181	5.08927	46.6133
479	Neu5Aca2-3Galb1-4GlcNAcb1-6GalNAca-Sp14	7077.77	265.631	3.75303		111	Gala1-3GalNAca-Sp16	10.6161	9.31426	87.7371
480	Neu5Aca2-6Galb1-4GlcNAcb1-6GalNAca-Sp14	38.4812	11.724	30.4668		492	(3S)Galb1-3(Fuca1-4)GlcNAcb-Sp0	10.5917	5.32534	50.2784
481	Neu5Aca2-6Galb1-4 GlcNAcb1-6(Neu5Aca2-6Galb1-4GlcNAcb1-3)GalNAca-Sp14	447.377	20.572	4.59836		296	4S(3S)Galb1-4GlcNAcb-Sp0	10.5015	13.6868	130.332
482	Neu5Aca2-6Galb1-4GlcNAcb1-2Mana1-6(Neu5Aca2-6Galb1-4GlcNAcb1-2Mana1-3)Manb1-4GlcNAcb1-4(Fuca1-6)GlcNAcb-Sp24	-151.701	23.649	-15.5892		570	(3S)GlcAb1-3Galb1-4GlcNAcb1-2Mana-Sp0	10.4305	13.5324	129.739
483	Neu5Aca2-3Galb1-4GlcNAcb1-2Mana1-6(Neu5Aca2-3Galb1-4GlcNAcb1-2Mana1-3)Manb1-4GlcNAcb1-4(Fuca1-6)GlcNAcb-Sp24	33.5828	8.12099	24.182		38	(3S)Galb-Sp8	10.3093	8.40588	81.5366
484	Mana1-6(Mana1-3)Manb1-4GlcNAcb1-4(Fuca1-6)GlcNAcb-Sp19	13.6737	5.95344	43.5394		237	Neu5Aca2-3GalNAcb1-4GlcNAcb-Sp0	10.1475	6.2247	61.3419
485	Galb1-4GlcNAcb1-6(Galb1-4GlcNAcb1-2)Mana1-6(Galb1-4GlcNAcb1-2Mana1-3)Manb1-4GlcNAcb1-4(Fuca1-6)GlcNAcb-Sp24	14253.4	657.426	4.61241		32	(3S)Galb1-4(Fuca1-3)GlcNAc-Sp0	10.1082	5.98716	59.2304
486	Neu5Aca2-3Galb1-3GlcNAcb1-2Mana1-6(GlcNAcb1-4)(Neu5Aca2-3Galb1-3GlcNAcb1-2Mana1-3)Manb1-4GlcNAcb1-4GlcNAc-Sp21	-4.91897	7.67877	-156.105		196	Glca1-4Glca-Sp8	9.935	4.38216	44.1083
487	Neu5Aca2-6Galb1-4GlcNAcb1-6(Fuca1-2Galb1-4(Fuca1-3)GlcNAcb1-3)Galb1-4Glc-Sp21	970.753	75.1115	7.73745		14	Manb-Sp8	9.76365	7.34738	75.2524
488	Galb1-3GlcNAcb1-6GalNAca-Sp14	7383.5	356.485	4.82814		64	Fuca1-2Galb1-3GalNAcb1-4(Neu5Aca2-3)Galb1-4Glcb-Sp9	9.47737	16.9211	178.542
489	Gala1-3Galb1-3GlcNAcb1-6GalNAca-Sp14	8729.79	619.791	7.09972		37	(3S)Galb1-4GlcNAcb-Sp8	9.18357	24.5766	267.614
490	Galb1-3(Fuca1-4)GlcNAcb1-6GalNAca-Sp14	1243.56	84.3119	6.77986		173	GlcNAca1-3Galb1-4GlcNAcb-Sp8	9.11403	3.13153	34.3595
491	Neu5Aca2-3Galb1-3GlcNAcb1-6GalNAca-Sp14	7295.03	801.883	10.9922		496	Galb1-4(Fuca1-3)GlcNAcb1-2Mana-Sp0	8.75977	12.3865	141.403
492	(3S)Galb1-3(Fuca1-4)GlcNAcb-Sp0	10.5917	5.32534	50.2784		281	Neu5Gca2-3Galb1-3GlcNAcb-Sp0	8.61442	9.64775	111.995
493	Galb1-4(Fuca1-3)GlcNAcb1-6(Neu5Aca2-6(Neu5Aca2-3Galb1-3)GlcNAcb1-3)Galb1-4Glc-Sp21	141.587	14.8156	10.4639		239	Neu5Aca2-3Galb1-3(Fuca1-4)GlcNAcb-Sp8	8.55825	2.37331	27.7312
494	Fuca1-2Galb1-4GlcNAcb1-6GalNAca-Sp14	7656.63	1506.7	19.6784		543	Neu5Gca2-3Galb1-4GlcNAcb1-3Galb1-4GlcNAcb1-2Mana1-6(Neu5Gca2-3Galb1-4GlcNAcb1-3Galb1-4GlcNAcb1-2Mana1-3)Manb1-4GlcNAcb1-4GlcNAcb-Sp24	8.51138	3.53501	41.5327
495	Gala1-3Galb1-4GlcNAcb1-6GalNAca-Sp14	11616.6	307.141	2.64397		389	Fuca1-2Galb1-3GalNAca1-3(Fuca1-2)Galb1-4Glcb-Sp0	8.47285	6.31702	74.556
496	Galb1-4(Fuca1-3)GlcNAcb1-2Mana-Sp0	8.75977	12.3865	141.403		242	Neu5Aca2-3Galb1-3(6S)GalNAca-Sp8	8.34495	5.74873	68.8887
497	Fuca1-2(6S)Galb1-3GlcNAcb-Sp0	100.695	27.8463	27.6542		50	Mana1-6(Mana1-3)Manb1-4GlcNAcb1-4GlcNAcb-Sp12	7.65437	3.34277	43.6713
498	Gala1-3(Fuca1-2)Galb1-4GlcNAcb1-6GalNAca-Sp14	-10.8519	4.61759	-42.5508		256	Neu5Aca2-3Galb1-4(Fuca1-3)GlcNAcb1-3Galb-Sp8	7.56005	8.85631	117.146
499	Fuca1-2Galb1-4GlcNAcb1-2Mana-Sp0	18.0141	5.77587	32.063		130	Fuca1-4(Galb1-3)GlcNAcb-Sp8	7.38175	7.73484	104.783
500	Fuca1-2Galb1-3(6S)GlcNAcb-Sp0	266.23	23.4847	8.8212		328	Neu5,9Ac2a2-3Galb1-4GlcNAcb-Sp0	7.25472	6.99847	96.4677
501	Fuca1-2(6S)Galb1-3(6S)GlcNAcb-Sp0	67.8121	8.1133	11.9644		460	Neu5Aca2-3Galb1-4GlcNAcb1-4Mana1-6(GlcNAcb1-4)(Neu5Aca2-3Galb1-4GlcNAcb1-4(Neu5Aca2-3Galb1-4GlcNAcb1-2)Mana1-3)Manb1-4GlcNAcb1-4GlcNAcb-Sp21	7.0599	22.781	322.681
502	Neu5Aca2-6GalNAcb1-4(6S)GlcNAcb-Sp8	2457.3	106.228	4.32297		331	Neu5Aca2-3Galb1-3(Fuca1-4)GlcNAcb1-3Galb1-3(Fuca1-4)GlcNAcb-Sp0	7.0274	5.56423	79.1791
503	GalNAcb1-4(Fuca1-3)(6S)GlcNAcb-Sp8	875.956	9.30369	1.06212		439	Galb1-4Galb-Sp10	7.00777	125.111	1785.32
504	(3S)GalNAcb1-4(Fuca1-3)GlcNAcb-Sp8	-4.6893	8.41752	-179.505		297	(6S)Galb1-4(6S)GlcNAcb-Sp0	6.84558	10.5601	154.262
505	Fuca1-2Galb1-3GlcNAcb1-6(Fuca1-2Galb1-3GlcNAcb1-3)GalNAca-Sp14	2270.72	55.7186	2.45379		311	GlcNAcb1-4GlcNAcb-Sp12	6.80012	3.43228	50.4737
506	GalNAca1-3(Fuca1-2)Galb1-3GlcNAcb1-6GalNAca-Sp14	4440.97	137.252	3.09059		70	Fuca1-2Galb1-4(Fuca1-3)GlcNAcb1-3Galb1-4(Fuca1-3)GlcNAcb1-3Galb1-4(Fuca1-3)GlcNAcb-Sp0	6.6983	7.58429	113.227
507	GlcNAcb1-6(GlcNAcb1-2)Mana1-6(GlcNAcb1-4)(GlcNAcb1-4(GlcNAcb1-2)Mana1-3)Manb1-4GlcNAcb1-4(Fuca1-6)GlcNAc-Sp21	1874.62	41.3708	2.2069		258	Neu5Aca2-3Galb1-4GlcNAcb1-3Galb1-4GlcNAcb1-3Galb1-4GlcNAcb-Sp0	6.50698	6.7632	103.938
508	Galb1-4GlcNAcb1-6(Galb1-4GlcNAcb1-2)Mana1-6(GlcNAcb1-4)Galb1-4GlcNAcb1-4(Gal b1-4GlcNAcb1-2)Mana1-3)Manb1-4GlcNAcb1-4(Fuca1-6)GlcNAc-Sp21	9937.3	738.591	7.43251		39	(6S)(4S)Galb1-4GlcNAcb-Sp0	6.29212	5.44423	86.5245
509	Galb1-3GlcNAca1-3Galb1-4GlcNAcb-Sp8	5038.78	373.119	7.40496		307	GlcAb1-3GlcNAcb-Sp8	6.21252	1.76193	28.3609
510	Galb1-3(6S)GlcNAcb-Sp8	2162.3	71.2152	3.29349		47	(6S)GlcNAcb-Sp8	6.20585	11.8002	190.147
511	(6S)(4S)GalNAcb1-4GlcNAc-Sp8	19.0476	14.4928	76.0874		101	Gala1-3(Fuca1-2)Galb1-3GlcNAcb-Sp0	6.1452	3.79424	61.7431
512	(6S)GalNAcb1-4GlcNAc-Sp8	16896.7	835.219	4.94311		260	Neu5Aca2-3Galb1-4GlcNAcb-Sp8	6.10905	7.28585	119.263
513	(3S)GalNAcb1-4(3S)GlcNAc-Sp8	34.3248	39.188	114.168		278	Neu5Acb2-6GalNAca-Sp8	6.0633	5.70026	94.0125
514	GalNAcb1-4(6S)GlcNAc-Sp8	22959.7	812.124	3.53717		210	Mana1-6(Mana1-2Mana1-3)Mana1-6(Mana1-2Mana1-3)Manb1-4GlcNAcb1-4GlcNAcb-Sp12	6.00545	8.96288	149.246
515	(3S)GalNAcb1-4GlcNAc-Sp8	14.6324	14.4121	98.494		187	GlcNAcb1-6(GlcNAcb1-4)GalNAca-Sp8	5.85347	28.6953	490.227
516	(4S)GalNAcb-Sp10	15.4069	11.197	72.6752		245	Neu5Aca2-3Galb-Sp8	5.8108	4.77479	82.1709
517	Galb1-4(6P)GlcNAcb-Sp0	2577.92	741.761	28.7736		309	GlcNAcb1-3Man-Sp10	5.71732	8.37843	146.545
518	(6P)Galb1-4GlcNAcb-SP0	-2.2557	11.7811	-522.282		285	Neu5Gca2-6GalNAca-Sp0	5.05733	12.2685	242.588
519	GalNAca1-3(Fuca1-2)Galb1-4GlcNAcb1-6GalNAc-Sp14	7334.76	314.997	4.29458		255	Neu5Aca2-3Galb1-4(Fuca1-3)GlcNAcb-Sp8	5.01252	7.21821	144.004
520	Neu5Aca2-6Galb1-4GlcNAcb1-2Man-Sp0	-83.6169	20.2045	-24.1631		83	GalNAca1-3(Fuca1-2)Galb1-4(Fuca1-3)GlcNAcb-Sp0	4.7589	10.0582	211.355
521	Gala1-3Galb1-4GlcNAcb1-2Mana-Sp0	2139.44	194.924	9.11099		313	Mana1-6Manb-Sp10	4.5106	8.96404	198.733
522	Gala1-3(Fuca1-2)Galb1-4GlcNAcb1-2Mana-Sp0	755.031	37.882	5.01728		276	Neu5Aca2-8Neu5Aca2-3Galb1-4Glcb-Sp0	4.4922	3.78869	84.3393
523	GalNAca1-3(Fuca1-2)Galb1-4 GlcNAcb1-2Mana-Sp0	12.4636	13.2173	106.047		252	Neu5Aca2-3Galb1-4(Fuca1-3)(6S)GlcNAcb-Sp8	4.36797	16.7015	382.364
524	Galb1-3GlcNAcb1-2Mana-Sp0	2396.97	64.7305	2.70051		272	Neu5Aca2-6Galb1-4Glcb-Sp0	4.02128	3.57322	88.858
525	Gala1-3(Fuca1-2)Galb1-3GlcNAcb1-6GalNAc-Sp14	3934.83	132.98	3.37957		338	GlcNAca1-4Galb1-4GlcNAcb1-3Galb1-4GlcNAcb1-3Galb1-4GlcNAcb-Sp0	3.98805	4.68787	117.548
526	Neu5Aca2-3Galb1-3GlcNAcb1-2Mana-Sp0	-4.25718	10.1014	-237.279		267	Neu5Aca2-6Galb1-4(6S)GlcNAcb-Sp8	3.81318	1.96432	51.5139
527	Gala1-3Galb1-3GlcNAcb1-2Mana-Sp0	5781.89	348.909	6.03451		26	(3S)Galb1-4(6S)Glcb-Sp0	3.69265	11.855	321.043
528	GalNAcb1-4GlcNAcb1-2Mana-Sp0	14044.3	742.942	5.28997		367	Neu5Aca2-6GlcNAcb1-4GlcNAcb1-4GlcNAc-Sp21	3.56375	5.70519	160.089
529	Neu5Aca2-3Galb1-3GlcNAcb1-4Galb1-4Glcb-Sp0	14.8773	10.5647	71.0123		211	Mana1-2Mana1-6(Mana1-3)Mana1-6(Mana1-2Mana1-2Mana1-3)Manb1-4GlcNAcb1-4GlcNAcb-Sp12	3.45502	2.42814	70.2786
530	GlcNAcb1-2 Mana1-6(GlcNAcb1-4)(GlcNAcb1-2Mana1-3)Manb1-4GlcNAcb1-4(Fuca1-6)GlcNAc-Sp21	18.9656	26.4892	139.67		80	Fuca1-4GlcNAcb-Sp8	3.35473	2.27311	67.7585
531	Galb1-4GlcNAcb1-2 Mana1-6(GlcNAcb1-4)(Galb1-4GlcNAcb1-2Mana1-3)Manb1-4GlcNAcb1-4(Fuca1-6)GlcNAc-Sp21	9787.99	625.9	6.39457		254	Neu5Aca2-3Galb1-4(Fuca1-3)GlcNAcb-Sp0	3.27895	6.49557	198.099
532	Galb1-4GlcNAcb1-2 Mana1-6(Galb1-4GlcNAcb1-4)(Galb1-4GlcNAcb1-2Mana1-3)Manb1-4GlcNAcb1-4(Fuca1-6)GlcNAc-Sp21	12277.3	553.689	4.50988		554	Neu5Gca2-8Neu5Aca2-3Galb1-4GlcNAc-Sp0	3.05115	6.76961	221.871
533	Fuca1-4(Galb1-3)GlcNAcb1-2 Mana-Sp0	318.452	87.466	27.466		41	(6P)Mana-Sp8	2.76615	11.8747	429.286
534	Neu5Aca2-3Galb1-4(Fuca1-3)GlcNAcb1-2Mana-Sp0	12.4526	9.76387	78.4081		224	Neu5Aca2-3Galb1-3GalNAca-Sp14	2.74505	4.72158	172.003
535	GlcNAcb1-3Galb1-4GlcNAcb1-6(GlcNAcb1-3)Galb1-4GlcNAc-Sp0	1675.3	70.2409	4.19273		316	Mana1-2Mana1-6(Mana1-2Mana1-3)Mana1-6(Mana1-2Mana1-2Mana1-3)Mana-Sp9	2.59722	8.43467	324.757
536	GalNAca1-3(Fuca1-2)Galb1-3GalNAcb1-3Gala1-4Galb1-4Glc-Sp21	15.8033	10.22	64.6698		448	Galb1-4GlcNAcb1-2Mana-Sp0	2.51835	12.2262	485.486
537	Gala1-3(Fuca1-2)Galb1-3GalNAcb1-3Gala1-4Galb1-4Glc-Sp21	-8.23982	14.7086	-178.507		275	Neu5Aca2-8Neu5Aca-Sp8	2.2038	7.08391	321.441
538	Galb1-3GalNAcb1-3Gal-Sp21	1558.38	56.8703	3.64932		69	Fuca1-2Galb1-4(Fuca1-3)GlcNAcb1-3Galb1-4(Fuca1-3)GlcNAcb-Sp0	1.91187	7.05286	368.898
539	GlcNAcb1-3Galb1-4GlcNAcb1-2Mana1-6(GlcNAcb1-3Galb1-4GlcNAcb1-2Mana1-3)Manb1-4GlcNAcb1-4GlcNAcb-Sp12	2358.24	127.577	5.40983		401	Galb1-4(Fuca1-3)GlcNAcb1-3GalNAca-Sp14	1.71515	24.7825	1444.91
540	GlcNAcb1-3Galb1-4GlcNAcb1-2Mana1-6(GlcNAcb1-3Galb1-4GlcNAcb1-2Mana1-3)Manb1-4GlcNAcb1-4GlcNAcb-Sp25	4061.02	696.497	17.1508		36	(3S)Galb1-4GlcNAcb-Sp0	0.927025	13.1049	1413.65
541	Galb1-4GlcNAcb1-3Galb1-4GlcNAcb1-2Mana1-6(Galb1-4GlcNAcb1-3Galb1-4GlcNAcb1-2Mana1-3)Manb1-4GlcNAcb1-4GlcNAcb-Sp12	698.077	6.29334	0.901525		235	Neu5Aca2-6(Neu5Aca2-3)GalNAca-Sp8	0.8708	1.68297	193.267
542	Galb1-4GlcNAcb1-3Galb1-4GlcNAcb1-2Mana1-6(Galb1-4GlcNAcb1-3Galb1-4GlcNAcb1-2Mana1-3)Manb1-4GlcNAcb1-4GlcNAcb-Sp24	14568.5	634.376	4.35442		413	Gala1-3(Fuca1-2)Galb1-4GlcNAcb1-3GalNAca-Sp14	0.49835	3.8724	777.044
543	Neu5Gca2-3Galb1-4GlcNAcb1-3Galb1-4GlcNAcb1-2Mana1-6(Neu5Gca2-3Galb1-4GlcNAcb1-3Galb1-4GlcNAcb1-2Mana1-3)Manb1-4GlcNAcb1-4GlcNAcb-Sp24	8.51138	3.53501	41.5327		318	Neu5Aca2-6Galb1-4GlcNAcb1-2Mana1-6(Neu5Aca2-3Galb1-4GlcNAcb1-2Mana1-3)Manb1-4GlcNAcb1-4GlcNAcb-Sp12	0.2486	11.7314	4718.97
544	Fuca1-2Galb1-4GlcNAcb1-3Galb1-4GlcNAcb1-2Mana1-6(Fuca1-2Galb1-4GlcNAcb1-3Galb1-4GlcNAcb1-2Mana1-3)Manb1-4GlcNAcb1-4GlcNAcb-Sp24	12070.3	620.874	5.1438		230	Neu5Aca2-3(6S)Galb1-4(Fuca1-3)GlcNAcb-Sp8	0.086725	8.29067	9559.73
545	GlcNAcb1-3Galb1-4GlcNAcb1-3Galb1-4GlcNAcb1-2Mana1-6(GlcNAcb1-3Galb1-4GlcNAcb1-3Galb1-4GlcNAcb1-2Mana1-3)Manb1-4GlcNAcb1-4GlcNAcb-Sp12	293.815	19.5251	6.64537		243	Neu5Aca2-6(Neu5Aca2-3Galb1-3)GalNAca-Sp8	-0.2137	6.36498	-2978.47
546	GlcNAcb1-3Galb1-4GlcNAcb1-3Galb1-4GlcNAcb1-2Mana1-6(GlcNAcb1-3Galb1-4GlcNAcb1-3Galb1-4GlcNAcb1-2Mana1-3)Manb1-4GlcNAcb1-4GlcNAcb-Sp25	1495.72	141.893	9.48663		81	Fucb1-3GlcNAcb-Sp8	-0.3825	5.74315	-1501.48
547	Galb1-4GlcNAcb1-3Galb1-4GlcNAcb1-3Galb1-4GlcNAcb1-2Mana1-6(Galb1-4GlcNAcb1-3Galb1-4GlcNAcb1-3Galb1-4GlcNAcb1-2Mana1-3)Manb1-4GlcNAcb1-4GlcNAcb-Sp12	6047.06	648.865	10.7303		207	Mana1-2Mana1-2Mana1-3Mana-Sp9	-0.402325	5.87801	-1461.01
548	Galb1-4GlcNAcb1-3Galb1-4GlcNAcb1-3Galb1-4GlcNAcb1-2Mana1-6(Galb1-4GlcNAcb1-3Galb1-4GlcNAcb1-3Galb1-4GlcNAcb1-2Mana1-3)Manb1-4GlcNAcb1-4GlcNAcb-Sp24	19510.4	558.589	2.86303		218	Neu5Aca2-3Galb1-4GlcNAcb1-3Galb1-4(Fuca1-3)GlcNAcb-Sp0	-0.725175	13.3094	-1835.33
549	GlcNAcb1-3Galb1-4GlcNAcb1-3Galb1-4GlcNAcb1-3Galb1-4GlcNAcb1-2Mana1-6(GlcNAcb1-3Galb1-4GlcNAcb1-3Galb1-4GlcNAcb1-3Galb1-4GlcNAcb1-2Mana1-3)Manb1-4GlcNAcb1-4GlcNAcb-Sp25	2873.31	32.7737	1.14062		236	Neu5Aca2-3GalNAca-Sp8	-0.7995	1.50457	-188.188
550	Galb1-4GlcNAcb1-3Galb1-4GlcNAcb1-3Galb1-4GlcNAcb1-3Galb1-4GlcNAcb1-2Mana1-6(Galb1-4GlcNAcb1-3Galb1-4GlcNAcb1-3Galb1-4GlcNAcb1-3Galb1-4GlcNAcb1-2Mana1-3)Manb1-4GlcNAcb1-4GlcNAcb-Sp25	22061.8	1686.18	7.64297		246	Neu5Aca2-3Galb1-3GalNAcb1-3Gala1-4Galb1-4Glcb-Sp0	-0.88575	8.72051	-984.534
551	Galb1-3GlcNAcb1-3Galb1-4GlcNAcb1-2Mana1-6(Galb1-3GlcNAcb1-3Galb1-4GlcNAcb1-2Mana1-3)Manb1-4GlcNAcb1-4GlcNAc-Sp25	7063.35	417.976	5.91753		223	Neu5Aca2-3Galb1-3GalNAca-Sp8	-1.00393	5.79422	-577.157
552	Neu5Gca2-8Neu5Gca2-3Galb1-4GlcNAc-Sp0	13.4653	3.28876	24.424		100	Gala1-2Galb-Sp8	-1.0253	36.501	-3560.03
553	Neu5Aca2-8Neu5Gca2-3Galb1-4GlcNAc-Sp0	-11.21	7.94406	-70.8658		569	(3S)GlcAb1-3Galb1-4GlcNAcb1-3Galb1-4Glc-Sp0	-1.03307	12.2683	-1187.55
554	Neu5Gca2-8Neu5Aca2-3Galb1-4GlcNAc-Sp0	3.05115	6.76961	221.871		518	(6P)Galb1-4GlcNAcb-SP0	-2.2557	11.7811	-522.282
555	Neu5Gca2-8Neu5Gca2-3Galb1-4GlcNAcb1-3Galb1-4GlcNAc-Sp0	-7.7845	16.4713	-211.591		341	GlcNAca1-4Galb1-4GlcNAcb1-3Galb1-4Glcb-Sp0	-3.57447	5.62455	-157.353
556	Neu5Gca2-8Neu5Gca2-6Galb1-4GlcNAc-Sp0	43.0564	19.7343	45.8335		462	Neu5Aca2-3Galb1-4GlcNAcb1-6(Neu5Aca2-3Galb1-4GlcNAcb1-2)Mana1-6(GlcNAcb1-4)(Neu5Aca2-3Galb1-4GlcNAcb1-4(Neu5Aca2-3Galb1-4GlcNAcb1-2)Mana1-3)Manb1-4GlcNAcb1-4GlcNAcb-Sp21	-3.8298	6.05503	-158.103
557	Neu5Aca2-8Neu5Aca2-3Galb1-4GlcNAc-Sp0	-6.47088	5.54454	-85.6845		315	Mana1-2Mana1-6(Mana1-3)Mana1-6(Mana1-2Mana1-2Mana1-3)Mana-Sp9	-3.97303	17.0249	-428.511
558	GlcNAcb1-3Galb1-4GlcNAcb1-6(GlcNAcb1-3Galb1-4GlcNAcb1-2)Mana1-6(GlcNAcb1-3Galb1-4GlcNAcb1-2Man a1-3)Manb1-4GlcNAcb1-4GlcNAc-Sp24	3658.02	46.2445	1.26419		423	Gala1-3(Fuca1-2)Galb1-3GlcNAcb1-3GalNAc-Sp14	-4.02147	15.6924	-390.214
559	Galb1-4GlcNAcb1-3Galb1-4GlcNAcb1-6(Galb1-4GlcNAcb1-3Galb1-4GlcNAcb1-2)Mana1-6(Galb1-4GlcNAcb1-3Galb1-4GlcNAcb1-2Mana1-3)Mana1-4GlcNAcb1-4GlcNAc-Sp24	9629.3	484.986	5.03656		61	Fuca1-2Galb1-3GalNAca-Sp8	-4.1289	21.1363	-511.91
560	Gala1-3Galb1-4GlcNAcb1-2Mana1-6(Gala1-3Galb1-4GlcNAcb1-2Mana1-3)Manb1-4GlcNAcb1-4GlcNAc-Sp24	12173.8	248.514	2.04138		526	Neu5Aca2-3Galb1-3GlcNAcb1-2Mana-Sp0	-4.25718	10.1014	-237.279
561	GlcNAcb1-3Galb1-4GlcNAcb1-6(GlcNAcb1-3Galb1-3)GalNAca-Sp14	492.539	119.093	24.1793		457	GalNAca1-3(Fuca1-2)Galb1-3GlcNAcb1-2Mana1-6(GalNAca1-3(Fuca1-2)Galb1-3GlcNAcb1-2Mana1-3)Manb1-4GlcNAcb1-4(Fuca1-6)GlcNAcb-Sp22	-4.32748	24.3901	-563.61
562	GalNAcb1-3GlcNAcb-Sp0	9312.72	62.7593	0.67391		504	(3S)GalNAcb1-4(Fuca1-3)GlcNAcb-Sp8	-4.6893	8.41752	-179.505
563	GalNAcb1-4GlcNAcb1-3GalNAcb1-4GlcNAcb-Sp0	21525.2	845.602	3.92843		486	Neu5Aca2-3Galb1-3GlcNAcb1-2Mana1-6(GlcNAcb1-4)(Neu5Aca2-3Galb1-3GlcNAcb1-2Mana1-3)Manb1-4GlcNAcb1-4GlcNAc-Sp21	-4.91897	7.67877	-156.105
564	GlcNAcb1-3Galb1-4GlcNAcb1-3Galb1-4GlcNAcb1-3Galb1-4GlcNAcb1-3Galb1-4GlcNAcb1-2Mana1-6(GlcNAcb1-3Galb1-4GlcNAcb1-3Galb1-4GlcNAcb1-3Galb1-4GlcNAcb1-3Galb1-4GlcNAcb1-2Mana1-3)Manb1-4GlcNAcb1-4GlcNAcb-Sp25	2537.46	505.956	19.9395		469	Glca1-6Glca1-6Glca1-6Glcb-Sp10	-5.25225	7.08979	-134.986
565	Galb1-4GlcNAcb1-3Galb1-4GlcNAcb1-3Galb1-4GlcNAcb1-3Galb1-4GlcNAcb1-3Galb1-4GlcNAcb1-2Mana1-6(Galb1-4GlcNAcb1-3Galb1-4GlcNAcb1-3Galb1-4GlcNAcb1-3Galb1-4GlcNAcb1-3Galb1-4GlcNAcb1-2Mana1-3)Manb1-4GlcNAcb1-4GlcNAcb-Sp25	19078.4	470.25	2.46483		317	Neu5Aca2-3Galb1-4GlcNAcb1-6(Neu5Aca2-3Galb1-3)GalNAca-Sp14	-5.33178	6.81252	-127.772
566	GlcNAb1-3Galb1-3GalNAc-Sp14	131.391	69.8083	53.1301		63	Fuca1-2Galb1-3GalNAcb1-4(Neu5Aca2-3)Galb1-4Glcb-Sp0	-5.44978	22.2439	-408.163
567	Galb1-3GlcNAcb1-6(Galb1-3)GalNAc-Sp14	3761.5	374.248	9.94943		253	Neu5Aca2-3Galb1-4(Fuca1-3)GlcNAcb1-3Galb1-4(Fuca1-3)GlcNAcb1-3Galb1-4(Fuca1-3)GlcNAcb-Sp0	-6.05577	9.07092	-149.79
568	Galb1-4GlcNAcb1-3Galb1-4GlcNAcb1-3Galb1-4GlcNAcb1-3Galb1-4GlcNAcb1-3Galb1-4GlcNAcb1-3Galb1-4GlcNAcb1-2Mana1-6(Galb1-4GlcNAcb1-3Galb1-4GlcNAcb1-3Galb1-4GlcNAcb1-3Galb1-4GlcNAcb1-3Galb1-4GlcNAcb1-3Galb1-4GlcNAcb1-2Mana1-3)Manb1-4GlcNAcb1-4GlcNAcb-Sp25	11447.5	5400.68	47.1779		557	Neu5Aca2-8Neu5Aca2-3Galb1-4GlcNAc-Sp0	-6.47088	5.54454	-85.6845
569	(3S)GlcAb1-3Galb1-4GlcNAcb1-3Galb1-4Glc-Sp0	-1.03307	12.2683	-1187.55		555	Neu5Gca2-8Neu5Gca2-3Galb1-4GlcNAcb1-3Galb1-4GlcNAc-Sp0	-7.7845	16.4713	-211.591
570	(3S)GlcAb1-3Galb1-4GlcNAcb1-2Mana-Sp0	10.4305	13.5324	129.739		537	Gala1-3(Fuca1-2)Galb1-3GalNAcb1-3Gala1-4Galb1-4Glc-Sp21	-8.23982	14.7086	-178.507
571	Galb1-3GlcNAcb1-3Galb1-4GlcNAcb1-3Galb1-4GlcNAcb1-6(Galb1-3GlcNAcb1-3Galb1-4GlcNAcb1-3Galb1-4GlcNAb1-2)Mana1-6(Galb1-3GlcNAcb1-3Galb1-4GlcNAcb1-3Galb1-4GlcNAcb1-2Mana1-3)Manb1-4GlcNAcb1-4(Fuca1-6)GlcNAcb-Sp24	11947.9	261.022	2.18467		498	Gala1-3(Fuca1-2)Galb1-4GlcNAcb1-6GalNAca-Sp14	-10.8519	4.61759	-42.5508
572	Galb1-3GlcNAcb1-3Galb1-4GlcNAcb1-6(Galb1-3GlcNAcb1-3Galb1-4GlcNAb1-2)Mana1-6(Galb1-3GlcNAcb1-3Galb1-4GlcNAcb1-2Mana1-3)Manb1-4GlcNAcb1-4(Fuca1-6)GlcNAcb-Sp24	7081.11	226.369	3.19681		553	Neu5Aca2-8Neu5Gca2-3Galb1-4GlcNAc-Sp0	-11.21	7.94406	-70.8658
573	Neu5Aca2-8Neu5Aca2-3Galb1-3GalNAcb1-4(Neu5Aca2-3)Galb1-4Glc-Sp21	24.2316	9.83048	40.5689		85	GalNAca1-3(Fuca1-2)Galb1-4GlcNAcb-Sp0	-12.3598	27.0132	-218.557
574	GlcNAcb1-3Galb1-4GlcNAcb1-2Mana1-6(GlcNAcb1-3Galb1-4GlcNAcb1-2Mana1-3)Manb1-4GlcNAcb1-4(Fuca1-6)GlcNAcb-Sp24	1874.12	347.487	18.5413		322	Neu5Aca2-8Neu5Aca2-8Neu5Acb-Sp8	-12.4435	9.27137	-74.5076
575	Galb1-4GlcNAcb1-3Galb1-4GlcNAcb1-2Mana1-6(Galb1-4GlcNAcb1-3Galb1-4GlcNAcb1-2Mana1-3)Manb1-4GlcNAcb1-4(Fuca1-6)GlcNAcb-Sp24	15306.2	878.714	5.7409		346	Mana1-6(Neu5Aca2-6Galb1-4GlcNAcb1-2Mana1-3)Manb1-4GlcNAcb1-4GlcNAc-Sp12	-13.0227	20.9094	-160.562
576	GlcNAcb1-3Galb1-4GlcNAcb1-3Galb1-4GlcNAcb1-2Mana1-6(GlcNAcb1-3Galb1-4GlcNAcb1-3Galb1-4GlcNAcb1-2Mana1-3)Manb1-4GlcNAcb1-4(Fuca1-6)GlcNAcb-Sp24	1776.3	199.178	11.2131		310	GlcNAcb1-4GlcNAcb-Sp10	-15.8436	19.4725	-122.905
577	Galb1-4GlcNAcb1-3Galb1-4GlcNAcb1-3Galb1-4GlcNAcb1-2Mana1-6(Galb1-4GlcNAcb1-3Galb1-4GlcNAcb1-3Galb1-4GlcNAcb1-2Mana1-3)Manb1-4GlcNAcb1-4(Fuca1-6)GlcNAcb-Sp24	19198.9	378.751	1.97277		295	Neu5Aca2-3Galb1-4GlcNAcb1-3Galb1-3GlcNAcb-Sp0	-16.2911	6.20617	-38.0955
578	GlcNAcb1-3Galb1-4GlcNAcb1-3Galb1-4GlcNAcb1-3Galb1-4GlcNAcb1-2Mana1-6(GlcNAcb1-3Galb1-4GlcNAcb1-3Galb1-4GlcNAcb1-3Galb1-4GlcNAcb1-2Mana1-3)Manb1-4GlcNAcb1-4(Fuca1-6)GlcNAcb-Sp24	2269.36	257.527	11.348		49	Neu5,9Ac2a2-6Galb1-4GlcNAcb-Sp8	-21.2787	18.0602	-84.8746
579	Galb1-4GlcNAcb1-3Galb1-4GlcNAcb1-3Galb1-4GlcNAcb1-3Galb1-4GlcNAcb1-2Mana1-6(Galb1-4GlcNAcb1-3Galb1-4GlcNAcb1-3Galb1-4GlcNAcb1-3Galb1-4GlcNAcb1-2Mana1-3)Manb1-4GlcNAcb1-4(Fuca1-6)GlcNAcb-Sp24	18120.4	143.154	0.790016		180	GlcNAcb1-3GalNAca-Sp14	-23.4596	10.2147	-43.5415
580	GlcNAcb1-3Galb1-4GlcNAcb1-3Galb1-4GlcNAcb1-3Galb1-4GlcNAcb1-3Galb1-4GlcNAcb1-2Mana1-6(GlcNAcb1-3Galb1-4GlcNAcb1-3Galb1-4GlcNAcb1-3Galb1-4GlcNAcb1-3Galb1-4GlcNAcb1-2Mana1-3)Manb1-4GlcNAcb1-4(Fuca1-6)GlcNAcb-Sp19	8963.96	743.463	8.29391		286	Neu5Gca2-6Galb1-4GlcNAcb-Sp0	-30.7031	14.2394	-46.3778
581	Galb1-4GlcNAcb1-3Galb1-4GlcNAcb1-3Galb1-4GlcNAcb1-3Galb1-4GlcNAcb1-3Galb1-4GlcNAcb1-2Mana1-6(Galb1-4GlcNAcb1-3Galb1-4GlcNAcb1-3Galb1-4GlcNAcb1-3Galb1-4GlcNAcb1-3Galb1-4GlcNAcb1-2Mana1-3)Manb1-4GlcNAcb1-4(Fuca1-6)GlcNAcb-Sp19	22061.7	3178.23	14.4061		461	Neu5Aca2-3Galb1-4GlcNAcb1-6(Neu5Aca2-3Galb1-4GlcNAcb1-2)Mana1-6(GlcNAcb1-4)(Neu5Aca2-3Galb1-4GlcNAcb1-2Mana1-3)Manb1-4GlcNAcb1-4GlcNAcb-Sp21	-30.7344	21.1071	-68.6758
582	Galb1-4GlcNAcb1-3Galb1-4GlcNAcb1-6(Galb1-4GlcNAcb1-3Galb1-4GlcNAb1-2)Mana1-6(Galb1-4GlcNAcb1-3Galb1-4GlcNAcb1-2Mana1-3)Manb1-4GlcNAcb1-4(Fuca1-6)GlcNAcb-Sp24	16290.4	698.651	4.28872		597	Neu5Aca2-6Galb1-4GlcNAcb1-3Galb1-4GlcNAcb1-3GalNAca-Sp14	-31.9317	8.93136	-27.9702
583	GlcNAcb1-3Galb1-4GlcNAcb1-3Galb1-4GlcNAcb1-6(GlcNAcb1-3Galb1-4GlcNAcb1-3Galb1-4GlcNAb1-2)Mana1-6(GlcNAcb1-3Galb1-4GlcNAcb1-3Galb1-4GlcNAcb1-2Mana1-3)Manb1-4GlcNAcb1-4(Fuca1-6)GlcNAcb-Sp24	2075.13	96.0371	4.628		154	Galb1-4(Fuca1-3)GlcNAcb1-3Galb1-4(Fuca1-3)GlcNAcb1-3Galb1-4(Fuca1-3)GlcNAcb-Sp0	-33.5174	7.40048	-22.0795
584	Galb1-4GlcNAcb1-3Galb1-4GlcNAcb1-3Galb1-4GlcNAcb1-6(Galb1-4GlcNAcb1-3Galb1-4GlcNAcb1-3Galb1-4GlcNAb1-2)Mana1-6(Galb1-4GlcNAcb1-3Galb1-4GlcNAcb1-3Galb1-4GlcNAcb1-2Mana1-3)Manb1-4GlcNAcb1-4(Fuca1-6)GlcNAcb-Sp24	20750.1	180.924	0.871917		208	Mana1-2Mana1-6(Mana1-2Mana1-3)Mana-Sp9	-43.3688	85.2952	-196.674
585	GlcNAcb1-3Galb1-4GlcNAcb1-3Galb1-4GlcNAcb1-3Galb1-4GlcNAcb1-6(GlcNAcb1-3Galb1-4GlcNAcb1-3Galb1-4GlcNAcb1-3Galb1-4GlcNAb1-2)Mana1-6(GlcNAcb1-3Galb1-4GlcNAcb1-3Galb1-4GlcNAcb1-3Galb1-4GlcNAcb1-2Mana1-3)Manb1-4GlcNAcb1-4(Fuca1-6)GlcNAcb-Sp24	2655.48	193.086	7.2712		71	Fuca1-2Galb1-4(Fuca1-3)GlcNAcb-Sp0	-48.2786	15.9928	-33.1261
586	Galb1-4GlcNAcb1-3Galb1-4GlcNAcb1-3Galb1-4GlcNAcb1-3Galb1-4GlcNAcb1-6(Galb1-4GlcNAcb1-3Galb1-4GlcNAcb1-3Galb1-4GlcNAcb1-3Galb1-4GlcNAb1-2)Mana1-6(Galb1-4GlcNAcb1-3Galb1-4GlcNAcb1-3Galb1-4GlcNAcb1-3Galb1-4GlcNAcb1-2Mana1-3)Manb1-4GlcNAcb1-4(Fuca1-6)GlcNAcb-Sp24	20640.8	1142.82	5.53671		321	Neu5Aca2-8Neu5Acb-Sp17	-50.4639	22.2536	-44.098
587	GlcNAcb1-3Galb1-4GlcNAcb1-3Galb1-4GlcNAcb1-3Galb1-4GlcNAcb1-3Galb1-4GlcNAcb1-6(GlcNAcb1-3Galb1-4GlcNAcb1-3Galb1-4GlcNAcb1-3Galb1-4GlcNAcb1-3Galb1-4GlcNAb1-2)Mana1-6(GlcNAcb1-3Galb1-4GlcNAcb1-3Galb1-4GlcNAcb1-3Galb1-4GlcNAcb1-3Galb1-4GlcNAcb1-2Mana1-3)Manb1-4GlcNAcb1-4(Fuca1-6)GlcNAcb-Sp24	6970.83	472.871	6.78357		30	(3S)Galb1-3GlcNAcb-Sp0	-53.0305	11.5605	-21.7997
588	Galb1-4GlcNAcb1-3Galb1-4GlcNAcb1-3Galb1-4GlcNAcb1-3Galb1-4GlcNAcb1-3Galb1-4GlcNAcb1-6(Galb1-4GlcNAcb1-3Galb1-4GlcNAcb1-3Galb1-4GlcNAcb1-3Galb1-4GlcNAcb1-3Galb1-4GlcNAb1-2)Mana1-6(Galb1-4GlcNAcb1-3Galb1-4GlcNAcb1-3Galb1-4GlcNAcb1-3Galb1-4GlcNAcb1-3Galb1-4GlcNAcb1-2Mana1-3)Manb1-4GlcNAcb1-4(Fuca1-6)GlcNAcb-Sp24	24129.9	822.239	3.40755		345	Neu5Aca2-6Galb1-4GlcNAcb1-2Mana1-6(Mana1-3)Manb1-4GlcNAcb1-4GlcNAc-Sp12	-80.1847	40.9127	-51.0231
589	Galb1-4GlcNAcb1-3Galb1-4GlcNAcb1-3GalNAca-Sp14	4916.51	440.567	8.96096		520	Neu5Aca2-6Galb1-4GlcNAcb1-2Man-Sp0	-83.6169	20.2045	-24.1631
590	Galb1-4GlcNAcb1-3Galb1-4GlcNAcb1-6(Galb1-3)GalNAca-Sp14	6234.29	323.542	5.18972		344	GlcNAca1-4Galb1-3GalNAc-Sp14	-123.652	19.2005	-15.5279
591	Galb1-4GlcNAcb1-3Galb1-4GlcNAcb1-6(Galb1-4GlcNAcb1-3Galb1-4GlcNAcb1-3)GalNAca-Sp14	4871.06	339.022	6.95993		59	Fuca1-2Galb1-3GalNAcb1-3Gala1-4Galb1-4Glcb-Sp9	-147.694	630.02	-426.57
592	Neu5Aca2-3Galb1-4GlcNAcb1-3Galb1-4GlcNAcb1-3GalNAca-Sp14	178.143	20.7524	11.6493		482	Neu5Aca2-6Galb1-4GlcNAcb1-2Mana1-6(Neu5Aca2-6Galb1-4GlcNAcb1-2Mana1-3)Manb1-4GlcNAcb1-4(Fuca1-6)GlcNAcb-Sp24	-151.701	23.649	-15.5892
593	GlcNAcb1-3Galb1-4GlcNAcb1-3GalNAca-Sp14	358.666	219.667	61.2456		60	Fuca1-2Galb1-3(Fuca1-4)GlcNAcb-Sp8	-172.784	17.4507	-10.0997
594	GlcNAcb1-3Galb1-4GlcNAcb1-6(Galb1-3)GalNAca-Sp14	5449.59	205.197	3.76536		103	Gala1-3(Fuca1-2)Galb1-4(Fuca1-3)GlcNAcb-Sp0	-195.427	29.3992	-15.0436
595	GlcNAcb1-3Galb1-4GlcNAcb1-6(GlcNAcb1-3Galb1-4GlcNAcb1-3)GalNAca-Sp14	3169.73	573.977	18.1081		72	Fuca1-2Galb1-4(Fuca1-3)GlcNAcb-Sp8	-195.907	217.078	-110.806
596	Neu5Aca2-3Galb1-4GlcNAcb1-3Galb1-4GlcNAcb1-6(Neu5Aca2-3Galb1-4GlcNAcb1-3Galb1-4GlcNAcb1-3)GalNAca-Sp14	2217.2	718.596	32.41		17	GlcNAcb-Sp8	-197.547	125.963	-63.7636
597	Neu5Aca2-6Galb1-4GlcNAcb1-3Galb1-4GlcNAcb1-3GalNAca-Sp14	-31.9317	8.93136	-27.9702		471	Neu5Aca2-3Galb1-4GlcNAcb1-6(Neu5Aca2-3Galb1-4GlcNAcb1-3)GalNAca-Sp14	-208.964	50.0614	-23.9569
598	GlcNAcb1-3Galb1-4GlcNAcb1-3Galb1-4GlcNAcb1-3GalNAca-Sp14	215.533	89.9501	41.7338		7	Fuca-Sp9	-303.365	172.382	-56.8231
599	Galb1-4GlcNAcb1-3Galb1-3GalNAca-Sp14	5628.2	365.964	6.50232		129	Galb1-3(Fuca1-4)GlcNAc-Sp8	-316.231	207.662	-65.6677
600	Neu5Aca2-3Galb1-4GlcNAcb1-3Galb1-4GlcNAcb1-6(Galb1-3)GalNAca-Sp14	938.368	262.538	27.9781		9	Neu5Aca-Sp8	-389.101	215.397	-55.3576
601	Neu5Aca2-6Galb1-4GlcNAcb1-3Galb1-4GlcNAcb1-6(Galb1-3)GalNAca-Sp14	2165.39	109.181	5.04208		441	Neu5Aca2-3Galb1-4GlcNAcb1-3Galb-Sp8	-469.162	324.647	-69.1973
602	Neu5Aca2-6Galb1-4GlcNAcb1-6(Galb1-3)GalNAca-Sp14	706.341	811.978	114.956		227	Neu5Aca2-8Neu5Aca2-8Neu5Aca2-3Galb1-4Glcb-Sp0	-596.425	64.938	-10.8879
603	Neu5Aca2-3Galb1-4GlcNAcb1-3Galb1-4GlcNAcb1-2Mana1-6(Neu5Aca2-3Galb1-4GlcNAcb1-3Galb1-4GlcNAcb1-2Mana1-3)Manb1-4GlcNAcb1-4GlcNAcb-Sp12	-8051.18	917.217	-11.3923		34	(3S)Galb1-4(6S)GlcNAcb-Sp0	-1298.62	914.371	-70.4109
604	GlcNAcb1-6(Neu5Aca2-3Galb1-3)GalNAca-Sp14	-12027.6	670.967	-5.57854		264	Neu5Aca2-3Galb1-4Glcb-Sp8	-1314.67	133.377	-10.1453
605	Neu5Aca2-6Galb1-4GlcNAcb1-3Galb1-4GlcNAcb1-6(Neu5Aca2-6Galb1-4GlcNAcb1-3Galb1-4GlcNAcb1-3)GalNAca-Sp14	232.482	22.2787	9.58296		31	(3S)Galb1-3GlcNAcb-Sp8	-1470.83	258.993	-17.6087
606	Neu5Aca2-6Galb1-4GlcNAcb1-3Galb1-4GlcNAcb1-3Galb1-4GlcNAcb1-2Mana1-6(Neu5Aca2-6Galb1-4GlcNAcb1-3Galb1-4GlcNAcb1-3Galb1-4GlcNAcb1-2Mana1-3)Manb1-4GlcNAcb1-4GlcNAcb-Sp12	367.449	59.9956	16.3276		18	GlcN(Gc)b-Sp8	-2010.68	1728.41	-85.9616
607	Neu5Aca2-3Galb1-4GlcNAcb1-3Galb1-4GlcNAcb1-3Galb1-4GlcNAcb1-2Mana1-6(Neu5Aca2-3Galb1-4GlcNAcb1-3Galb1-4GlcNAcb1-3Galb1-4GlcNAcb1-2Mana1-3)Manb1-4GlcNAcb1-4GlcNAcb-Sp12	272.907	10.6844	3.91503		464	Neu5Aca2-6Galb1-4GlcNAcb1-4Mana1-6(GlcNAcb1-4)(Neu5Aca2-6Galb1-4GlcNAcb1-4(Neu5Aca2-6Galb1-4GlcNAcb1-2)Mana1-3)Manb1-4GlcNAcb1-4GlcNAcb-Sp21	-3789.35	348.123	-9.18688
608	Neu5Aca2-6Galb1-4GlcNAcb1-3Galb1-4GlcNAcb1-2Mana1-6(Neu5Aca2-6Galb1-4GlcNAcb1-3Galb1-4GlcNAcb1-2Mana1-3)Manb1-4GlcNAcb1-4GlcNAcb-Sp12	2996.16	102.311	3.41473		466	Neu5Aca2-6Galb1-4GlcNAcb1-6(Neu5Aca2-6Galb1-4GlcNAcb1-2)Mana1-6(GlcNAcb1-4)(Neu5Aca2-6Galb1-4GlcNAcb1-4(Neu5Aca2-6Galb1-4GlcNAcb1-2)Mana1-3)Manb1-4GlcNAcb1-4GlcNAcb-Sp21	-7130.33	1015.14	-14.2369
609	GlcNAcb1-3Fuca-Sp21	28.6059	8.16087	28.5286		603	Neu5Aca2-3Galb1-4GlcNAcb1-3Galb1-4GlcNAcb1-2Mana1-6(Neu5Aca2-3Galb1-4GlcNAcb1-3Galb1-4GlcNAcb1-2Mana1-3)Manb1-4GlcNAcb1-4GlcNAcb-Sp12	-8051.18	917.217	-11.3923
610	Galb1-3GalNAcb1-4(Neu5Aca2-8Neu5Aca2-8Neu5Aca2-3)Galb1-4Glcb-Sp21	32.2145	10.4694	32.4991		604	GlcNAcb1-6(Neu5Aca2-3Galb1-3)GalNAca-Sp14	-12027.6	670.967	-5.57854
		-63.0844	125.723	-199.293
