# Supplementary material for: Structure and function of a fungal AB toxin-like chimerolectin involved in anti-nematode defense
Source: EMBO J. 2026 May 26;45(13):4766–86. doi: 10.1038/s44318-026-00812-1 (PMC13324453; doi:10.1038/s44318-026-00812-1)
Supplement: Supplementary file 4 — Dataset EV2 [file 44318_2026_812_MOESM4_ESM.xls]

## Sheet: Legend
Dataset EV2: Binding of Alexa Fluor 488-labeled CCTX2 at a concentration of 20 ug/ml to the CFG glycan array v5.1. The graph shows the numbers of the individual glycans on the x-axis and the respective fluorescence (average RFU) on the y-axis.

## Sheet: Data
Chart Number	Structure on Masterlist	Average RFU	StDev	% CV		Chart Number	CC1G-10077 20ug/ml Slide#15660 CFG#2654 v5.1 Alexa488 8/10/12 HJ	Average RFU	StDev	% CV
1	Gala-Sp8	137.188	37.1719	27.0956		98	GalNAcb1-4GlcNAcb-Sp0	26186.5	1072.01	4.09375
2	Glca-Sp8	14.7173	10.172	69.116		514	GalNAcb1-4(6S)GlcNAc-Sp8	24134.7	379.706	1.57328
3	Mana-Sp8	32.2269	51.7735	160.653		192	GlcNAcb1-6GalNAca-Sp8	23761	5163	21.7289
4	GalNAca-Sp8	5854.66	237.267	4.05263		584	Galb1-4GlcNAcb1-3Galb1-4GlcNAcb1-3Galb1-4GlcNAcb1-6(Galb1-4GlcNAcb1-3Galb1-4GlcNAcb1-3Galb1-4GlcNAb1-2)Mana1-6(Galb1-4GlcNAcb1-3Galb1-4GlcNAcb1-3Galb1-4GlcNAcb1-2Mana1-3)Manb1-4GlcNAcb1-4(Fuca1-6)GlcNAcb-Sp24	23594.1	519.591	2.20221
5	GalNAca-Sp15	1927.42	103.999	5.39575		563	GalNAcb1-4GlcNAcb1-3GalNAcb1-4GlcNAcb-Sp0	22089.3	2087.63	9.45083
6	Fuca-Sp8	41.9092	17.3403	41.3758		588	Galb1-4GlcNAcb1-3Galb1-4GlcNAcb1-3Galb1-4GlcNAcb1-3Galb1-4GlcNAcb1-3Galb1-4GlcNAcb1-6(Galb1-4GlcNAcb1-3Galb1-4GlcNAcb1-3Galb1-4GlcNAcb1-3Galb1-4GlcNAcb1-3Galb1-4GlcNAb1-2)Mana1-6(Galb1-4GlcNAcb1-3Galb1-4GlcNAcb1-3Galb1-4GlcNAcb1-3Galb1-4GlcNAcb1-3Galb1-4GlcNAcb1-2Mana1-3)Manb1-4GlcNAcb1-4(Fuca1-6)GlcNAcb-Sp24	21093.4	1105.03	5.23875
7	Fuca-Sp9	-61.2202	104.983	-171.484		586	Galb1-4GlcNAcb1-3Galb1-4GlcNAcb1-3Galb1-4GlcNAcb1-3Galb1-4GlcNAcb1-6(Galb1-4GlcNAcb1-3Galb1-4GlcNAcb1-3Galb1-4GlcNAcb1-3Galb1-4GlcNAb1-2)Mana1-6(Galb1-4GlcNAcb1-3Galb1-4GlcNAcb1-3Galb1-4GlcNAcb1-3Galb1-4GlcNAcb1-2Mana1-3)Manb1-4GlcNAcb1-4(Fuca1-6)GlcNAcb-Sp24	20245.1	1419.31	7.01064
8	Rhaa-Sp8	-3.67808	20.9011	-568.261		577	Galb1-4GlcNAcb1-3Galb1-4GlcNAcb1-3Galb1-4GlcNAcb1-2Mana1-6(Galb1-4GlcNAcb1-3Galb1-4GlcNAcb1-3Galb1-4GlcNAcb1-2Mana1-3)Manb1-4GlcNAcb1-4(Fuca1-6)GlcNAcb-Sp24	19080.8	1251.4	6.55845
9	Neu5Aca-Sp8	-277.586	102.539	-36.9396		548	Galb1-4GlcNAcb1-3Galb1-4GlcNAcb1-3Galb1-4GlcNAcb1-2Mana1-6(Galb1-4GlcNAcb1-3Galb1-4GlcNAcb1-3Galb1-4GlcNAcb1-2Mana1-3)Manb1-4GlcNAcb1-4GlcNAcb-Sp24	19060.4	204.482	1.07281
10	Neu5Aca-Sp11	-22.3597	20.1194	-89.9803		334	GalNAcb1-3Gala1-4Galb1-4GlcNAcb1-3Galb1-4Glcb-Sp0	18939.5	1952.46	10.3089
11	Neu5Acb-Sp8	36.2885	34.4585	94.9572		550	Galb1-4GlcNAcb1-3Galb1-4GlcNAcb1-3Galb1-4GlcNAcb1-3Galb1-4GlcNAcb1-2Mana1-6(Galb1-4GlcNAcb1-3Galb1-4GlcNAcb1-3Galb1-4GlcNAcb1-3Galb1-4GlcNAcb1-2Mana1-3)Manb1-4GlcNAcb1-4GlcNAcb-Sp25	18886.4	711.078	3.76502
12	Galb-Sp8	161.075	42.0123	26.0823		131	Galb1-4GlcNAcb1-6GalNAca-Sp8	18188.8	199.688	1.09786
13	Glcb-Sp8	14.2409	4.72646	33.1892		565	Galb1-4GlcNAcb1-3Galb1-4GlcNAcb1-3Galb1-4GlcNAcb1-3Galb1-4GlcNAcb1-3Galb1-4GlcNAcb1-2Mana1-6(Galb1-4GlcNAcb1-3Galb1-4GlcNAcb1-3Galb1-4GlcNAcb1-3Galb1-4GlcNAcb1-3Galb1-4GlcNAcb1-2Mana1-3)Manb1-4GlcNAcb1-4GlcNAcb-Sp25	18037.6	409.78	2.27181
14	Manb-Sp8	90.7511	58.5721	64.5415		582	Galb1-4GlcNAcb1-3Galb1-4GlcNAcb1-6(Galb1-4GlcNAcb1-3Galb1-4GlcNAb1-2)Mana1-6(Galb1-4GlcNAcb1-3Galb1-4GlcNAcb1-2Mana1-3)Manb1-4GlcNAcb1-4(Fuca1-6)GlcNAcb-Sp24	17594.2	436.463	2.48072
15	GalNAcb-Sp8	5221.76	364.485	6.98012		512	(6S)GalNAcb1-4GlcNAc-Sp8	16873.4	1747.04	10.3538
16	GlcNAcb-Sp0	474.879	124.039	26.1203		303	GlcNAcb1-6(Galb1-4GlcNAcb1-3)Galb1-4GlcNAc-Sp0	16623.2	416.397	2.50492
17	GlcNAcb-Sp8	-250.528	130.933	-52.2628		579	Galb1-4GlcNAcb1-3Galb1-4GlcNAcb1-3Galb1-4GlcNAcb1-3Galb1-4GlcNAcb1-2Mana1-6(Galb1-4GlcNAcb1-3Galb1-4GlcNAcb1-3Galb1-4GlcNAcb1-3Galb1-4GlcNAcb1-2Mana1-3)Manb1-4GlcNAcb1-4(Fuca1-6)GlcNAcb-Sp24	16545.2	388.479	2.34798
18	GlcN(Gc)b-Sp8	-2439.71	2291.07	-93.9078		387	Galb1-4GlcNAcb1-6(Galb1-4GlcNAcb1-2)Mana1-6(Galb1-4GlcNAcb1-4(Galb1-4GlcNAcb1-2)Mana1-3)Manb1-4GlcNAcb1-4GlcNAcb-Sp21	16201.3	851.513	5.25584
19	Galb1-4GlcNAcb1-6(Galb1-4GlcNAcb1-3)GalNAca-Sp8	14097.5	318.902	2.26211		485	Galb1-4GlcNAcb1-6(Galb1-4GlcNAcb1-2)Mana1-6(Galb1-4GlcNAcb1-2Mana1-3)Manb1-4GlcNAcb1-4(Fuca1-6)GlcNAcb-Sp24	16109.1	800.023	4.96627
20	Galb1-4GlcNAcb1-6(Galb1-4GlcNAcb1-3)GalNAc-Sp14	7830.47	578.627	7.38942		369	Galb1-4GlcNAcb1-2Mana1-6(Galb1-4GlcNAcb1-4(Galb1-4GlcNAcb1-2)Mana1-3)Manb1-4GlcNAcb1-4GlcNAc-Sp21	15542.3	934.369	6.01177
21	GlcNAcb1-6(GlcNAcb1-4)(GlcNAcb1-3)GlcNAc-Sp8	32.1251	10.962	34.1227		304	Galb1-4GlcNAca1-6Galb1-4GlcNAcb-Sp0	15493.1	170.279	1.09906
22	6S(3S)Galb1-4(6S)GlcNAcb-Sp0	17.7932	41.2815	232.008		174	GlcNAca1-6Galb1-4GlcNAcb-Sp8	14686.8	169.562	1.15452
23	6S(3S)Galb1-4GlcNAcb-Sp0	28.8972	17.7968	61.5864		542	Galb1-4GlcNAcb1-3Galb1-4GlcNAcb1-2Mana1-6(Galb1-4GlcNAcb1-3Galb1-4GlcNAcb1-2Mana1-3)Manb1-4GlcNAcb1-4GlcNAcb-Sp24	14599.4	802.022	5.49353
24	(3S)Galb1-4(Fuca1-3)(6S)Glc-Sp0	161.663	88.0223	54.448		575	Galb1-4GlcNAcb1-3Galb1-4GlcNAcb1-2Mana1-6(Galb1-4GlcNAcb1-3Galb1-4GlcNAcb1-2Mana1-3)Manb1-4GlcNAcb1-4(Fuca1-6)GlcNAcb-Sp24	14151.6	406.257	2.87076
25	(3S)Galb1-4Glcb-Sp8	46.5931	22.2409	47.7343		19	Galb1-4GlcNAcb1-6(Galb1-4GlcNAcb1-3)GalNAca-Sp8	14097.5	318.902	2.26211
26	(3S)Galb1-4(6S)Glcb-Sp0	-31.8281	14.6175	-45.9264		581	Galb1-4GlcNAcb1-3Galb1-4GlcNAcb1-3Galb1-4GlcNAcb1-3Galb1-4GlcNAcb1-3Galb1-4GlcNAcb1-2Mana1-6(Galb1-4GlcNAcb1-3Galb1-4GlcNAcb1-3Galb1-4GlcNAcb1-3Galb1-4GlcNAcb1-3Galb1-4GlcNAcb1-2Mana1-3)Manb1-4GlcNAcb1-4(Fuca1-6)GlcNAcb-Sp19	14062.3	5002.03	35.5704
27	(3S)Galb1-4(6S)Glcb-Sp8	56.1664	19.6357	34.9599		305	Galb1-4GlcNAcb1-6Galb1-4GlcNAcb-Sp0	13877.7	213.343	1.5373
28	(3S)Galb1-3(Fuca1-4)GlcNAcb-Sp8	-8.12897	14.338	-176.382		194	GlcNAcb1-6Galb1-4GlcNAcb-Sp8	13165.9	516.966	3.92656
29	(3S)Galb1-3GalNAca-Sp8	42.3801	16.6601	39.3111		437	Galb1-4GlcNAcb1-6(Galb1-4GlcNAcb1-2)Mana1-6(GlcNAcb1-4)(Galb1-4GlcNAcb1-2Mana1-3)Manb1-4GlcNAcb1-4GlcNAc-Sp21	13139.7	541.602	4.12188
30	(3S)Galb1-3GlcNAcb-Sp0	-51.5988	27.8258	-53.9272		508	Galb1-4GlcNAcb1-6(Galb1-4GlcNAcb1-2)Mana1-6(GlcNAcb1-4)Galb1-4GlcNAcb1-4(Gal b1-4GlcNAcb1-2)Mana1-3)Manb1-4GlcNAcb1-4(Fuca1-6)GlcNAc-Sp21	13063.2	599.237	4.58723
31	(3S)Galb1-3GlcNAcb-Sp8	-1625.46	164.208	-10.1022		438	Galb1-4GlcNAcb1-6(Galb1-4GlcNAcb1-2)Mana1-6(GlcNAcb1-4)(Galb1-4GlcNAcb1-4(Galb1-4GlcNAcb1-2)Mana1-3)Manb1-4GlcNAcb1-4GlcNAc-Sp21	13048.7	670.3	5.13691
32	(3S)Galb1-4(Fuca1-3)GlcNAc-Sp0	27.5825	26.3417	95.5015		407	Galb1-3GlcNAca1-6Galb1-4GlcNAcb-Sp0	12958.1	586.165	4.52353
33	(3S)Galb1-4(Fuca1-3)GlcNAc-Sp8	12.6289	8.62251	68.2759		436	Galb1-4GlcNAcb1-2Mana1-6(GlcNAcb1-4)(Galb1-4GlcNAcb1-4(Galb1-4GlcNAcb1-2)Mana1-3)Manb1-4GlcNAcb1-4GlcNAc-Sp21	12651.1	693.64	5.48284
34	(3S)Galb1-4(6S)GlcNAcb-Sp0	-195.705	74.1808	-37.9044		495	Gala1-3Galb1-4GlcNAcb1-6GalNAca-Sp14	12317.6	1468.68	11.9234
35	(3S)Galb1-4(6S)GlcNAcb-Sp8	17.5542	8.34038	47.5122		109	Gala1-4(Gala1-3)Galb1-4GlcNAcb-Sp8	12187.4	500.71	4.10844
36	(3S)Galb1-4GlcNAcb-Sp0	-35.0285	19.3437	-55.2227		528	GalNAcb1-4GlcNAcb1-2Mana-Sp0	12184.9	507.618	4.16595
37	(3S)Galb1-4GlcNAcb-Sp8	-22.5467	3.02116	-13.3996		324	Galb1-3GlcNAcb1-2Mana1-6(Galb1-3GlcNAcb1-2Mana1-3)Manb1-4GlcNAcb1-4GlcNAcb-Sp19	12160.9	636.983	5.23798
38	(3S)Galb-Sp8	99.2611	60.6444	61.0959		355	(6S)GlcNAcb1-3Galb1-4GlcNAcb-Sp0	12056.3	723.978	6.00497
39	(6S)(4S)Galb1-4GlcNAcb-Sp0	0.233275	4.95328	2123.37		531	Galb1-4GlcNAcb1-2 Mana1-6(GlcNAcb1-4)(Galb1-4GlcNAcb1-2Mana1-3)Manb1-4GlcNAcb1-4(Fuca1-6)GlcNAc-Sp21	11937.5	955.88	8.00736
40	(4S)Galb1-4GlcNAcb-Sp8	67.4277	59.3232	87.9805		458	Galb1-4GlcNAcb1-6(Galb1-4GlcNAcb1-2)Mana1-6(Galb1-4GlcNAcb1-2Mana1-3)Manb1-4GlcNAcb1-4GlcNAcb-Sp19	11592.7	347.471	2.99733
41	(6P)Mana-Sp8	-25.6127	14.2384	-55.5913		406	Galb1-3GlcNAcb1-6Galb1-4GlcNAcb-Sp0	11502	338.908	2.94651
42	(6S)Galb1-4Glcb-Sp0	3586.12	126.087	3.51599		532	Galb1-4GlcNAcb1-2 Mana1-6(Galb1-4GlcNAcb1-4)(Galb1-4GlcNAcb1-2Mana1-3)Manb1-4GlcNAcb1-4(Fuca1-6)GlcNAc-Sp21	11399.3	658.723	5.77863
43	(6S)Galb1-4Glcb-Sp8	1885.79	122.165	6.47819		544	Fuca1-2Galb1-4GlcNAcb1-3Galb1-4GlcNAcb1-2Mana1-6(Fuca1-2Galb1-4GlcNAcb1-3Galb1-4GlcNAcb1-2Mana1-3)Manb1-4GlcNAcb1-4GlcNAcb-Sp24	11105.8	193.848	1.74546
44	(6S)Galb1-4GlcNAcb-Sp8	2308.84	224.328	9.71605		488	Galb1-3GlcNAcb1-6GalNAca-Sp14	11053.2	395.546	3.57855
45	(6S)Galb1-4(6S)Glcb-Sp8	2223.26	89.1416	4.0095		382	Galb1-3GlcNAcb1-3Galb1-4GlcNAcb1-6(Galb1-3GlcNAcb1-3)Galb1-4Glcb-Sp0	10914.8	256.844	2.35316
46	Neu5Aca2-3(6S)Galb1-4GlcNAcb-Sp8	14.5805	15.7385	107.942		560	Gala1-3Galb1-4GlcNAcb1-2Mana1-6(Gala1-3Galb1-4GlcNAcb1-2Mana1-3)Manb1-4GlcNAcb1-4GlcNAc-Sp24	10596.4	177.244	1.67269
47	(6S)GlcNAcb-Sp8	-9.4916	14.7699	-155.61		165	Galb1-4GlcNAcb1-3Galb1-4Glcb-Sp8	10140.4	2196.75	21.6633
48	Neu5,9Ac2a-Sp8	29.9896	17.4101	58.0537		403	Gala1-4Galb1-3GlcNAcb1-2Mana1-6(Gala1-4Galb1-3GlcNAcb1-2Mana1-3)Manb1-4GlcNAcb1-4GlcNAcb-Sp19	10029.1	347.456	3.46449
49	Neu5,9Ac2a2-6Galb1-4GlcNAcb-Sp8	103.842	73.5931	70.8702		571	Galb1-3GlcNAcb1-3Galb1-4GlcNAcb1-3Galb1-4GlcNAcb1-6(Galb1-3GlcNAcb1-3Galb1-4GlcNAcb1-3Galb1-4GlcNAb1-2)Mana1-6(Galb1-3GlcNAcb1-3Galb1-4GlcNAcb1-3Galb1-4GlcNAcb1-2Mana1-3)Manb1-4GlcNAcb1-4(Fuca1-6)GlcNAcb-Sp24	9952.79	83.9057	0.843037
50	Mana1-6(Mana1-3)Manb1-4GlcNAcb1-4GlcNAcb-Sp12	-21.0967	23.3903	-110.871		351	Mana1-6(Galb1-4GlcNAcb1-2Mana1-3)Manb1-4GlcNAcb1-4GlcNAcb-Sp12	9712.67	342.381	3.5251
51	Mana1-6(Mana1-3)Manb1-4GlcNAcb1-4GlcNAcb-Sp13	814.462	485.287	59.5838		54	Galb1-4GlcNAcb1-2Mana1-6(Galb1-4GlcNAcb1-2Mana1-3)Manb1-4GlcNAcb1-4GlcNAcb-Sp12	9624.5	680.085	7.06618
52	GlcNAcb1-2Mana1-6(GlcNAcb1-2Mana1-3)Manb1-4GlcNAcb1-4GlcNAcb-Sp12	613.331	84.861	13.8361		476	Galb1-3GlcNAcb1-2Mana1-6(GlcNAcb1-4)(Galb1-3GlcNAcb1-2Mana1-3)Manb1-4GlcNAcb1-4GlcNAcb-Sp21	9329.46	384.25	4.11867
53	GlcNAcb1-2Mana1-6(GlcNAcb1-2Mana1-3)Manb1-4GlcNAcb1-4GlcNAcb-Sp13	4509.3	236.012	5.2339		162	Galb1-4GlcNAcb1-3Galb1-4GlcNAcb1-3Galb1-4GlcNAcb-Sp0	9177	62.5892	0.682022
54	Galb1-4GlcNAcb1-2Mana1-6(Galb1-4GlcNAcb1-2Mana1-3)Manb1-4GlcNAcb1-4GlcNAcb-Sp12	9624.5	680.085	7.06618		559	Galb1-4GlcNAcb1-3Galb1-4GlcNAcb1-6(Galb1-4GlcNAcb1-3Galb1-4GlcNAcb1-2)Mana1-6(Galb1-4GlcNAcb1-3Galb1-4GlcNAcb1-2Mana1-3)Mana1-4GlcNAcb1-4GlcNAc-Sp24	9160.64	1005.43	10.9755
55	Neu5Aca2-6Galb1-4GlcNAcb1-2Mana1-6(Neu5Aca2-6Galb1-4GlcNAcb1-2Mana1-3)Manb1-4GlcNAcb1-4GlcNAcb-Sp12	20.1528	15.2609	75.7261		166	Galb1-4GlcNAcb1-6(Galb1-3)GalNAca-Sp8	9042.86	173.991	1.92407
56	Neu5Aca2-6Galb1-4GlcNAcb1-2Mana1-6(Neu5Aca2-6Galb1-4GlcNAcb1-2Man-a1-3)Manb1-4GlcNAcb1-4GlcNAcb-Sp21	802.619	40.3993	5.03344		397	GlcNAcb1-2Mana1-6(Galb1-4GlcNAcb1-2Mana1-3)Manb1-4GlcNAcb1-4GlcNAc-Sp12	9010.69	302.114	3.35284
57	Neu5Aca2-6Galb1-4GlcNAcb1-2Mana1-6(Neu5Aca2-6Galb1-4GlcNAcb1-2Mana1-3)Manb1-4GlcNAcb1-4GlcNAcb-Sp24	45.0938	35.3565	78.4067		408	GalNAcb1-3Gala1-6Galb1-4Glcb-Sp8	8977.61	559.538	6.23259
58	Fuca1-2Galb1-3GalNAcb1-3Gala-Sp9	74.5541	16.3597	21.9434		489	Gala1-3Galb1-3GlcNAcb1-6GalNAca-Sp14	8937.49	785.592	8.78985
59	Fuca1-2Galb1-3GalNAcb1-3Gala1-4Galb1-4Glcb-Sp9	48.021	73.1914	152.415		170	Galb1-4GlcNAcb-Sp23	8851.18	289.179	3.26713
60	Fuca1-2Galb1-3(Fuca1-4)GlcNAcb-Sp8	-60.3945	12.3666	-20.4764		398	Galb1-4GlcNAcb1-2Mana1-6(GlcNAcb1-2Mana1-3)Manb1-4GlcNAcb1-4GlcNAc-Sp12	8723.3	817.25	9.36858
61	Fuca1-2Galb1-3GalNAca-Sp8	-12.449	82.308	-661.163		302	Galb1-4GlcNAcb1-6(Galb1-4GlcNAcb1-3)Galb1-4GlcNAc-Sp0	8576.79	6839.58	79.7452
62	Fuca1-2Galb1-3GalNAca-Sp14	-78.444	12.987	-16.5557		491	Neu5Aca2-3Galb1-3GlcNAcb1-6GalNAca-Sp14	8549.26	815.15	9.53474
63	Fuca1-2Galb1-3GalNAcb1-4(Neu5Aca2-3)Galb1-4Glcb-Sp0	10.7162	11.6429	108.647		161	Galb1-4GlcNAcb1-3Galb1-4(Fuca1-3)GlcNAcb1-3Galb1-4(Fuca1-3)GlcNAcb-Sp0	8525.58	426.573	5.00344
64	Fuca1-2Galb1-3GalNAcb1-4(Neu5Aca2-3)Galb1-4Glcb-Sp9	8.41223	15.7307	186.998		562	GalNAcb1-3GlcNAcb-Sp0	8500.42	308.477	3.62896
65	Fuca1-2Galb1-3GlcNAcb1-3Galb1-4Glcb-Sp8	170.895	29.0214	16.982		568	Galb1-4GlcNAcb1-3Galb1-4GlcNAcb1-3Galb1-4GlcNAcb1-3Galb1-4GlcNAcb1-3Galb1-4GlcNAcb1-3Galb1-4GlcNAcb1-2Mana1-6(Galb1-4GlcNAcb1-3Galb1-4GlcNAcb1-3Galb1-4GlcNAcb1-3Galb1-4GlcNAcb1-3Galb1-4GlcNAcb1-3Galb1-4GlcNAcb1-2Mana1-3)Manb1-4GlcNAcb1-4GlcNAcb-Sp25	8389.8	2224.87	26.5188
66	Fuca1-2Galb1-3GlcNAcb1-3Galb1-4Glcb-Sp10	58.8588	13.933	23.6719		379	GalNAcb1-4GlcNAcb1-2Mana1-6(GalNAcb1-4GlcNAcb1-2Mana1-3)Manb1-4GlcNAcb1-4GlcNAc-Sp12	8276.77	585.403	7.07284
67	Fuca1-2Galb1-3GlcNAcb-Sp0	40.9173	11.1967	27.3643		349	Galb1-4GlcNAcb1-2Mana1-3Manb1-4GlcNAcb1-4GlcNAc-Sp12	8191.72	71.9428	0.878238
68	Fuca1-2Galb1-3GlcNAcb-Sp8	-388.351	767.22	-197.559		428	Galb1-3GlcNAcb1-6(Galb1-3GlcNAcb1-2)Mana1-6(Galb1-3GlcNAcb1-2Mana1-3)Manb1-4GlcNAcb1-4GlcNAcb-Sp19	8142.23	2239.99	27.5108
69	Fuca1-2Galb1-4(Fuca1-3)GlcNAcb1-3Galb1-4(Fuca1-3)GlcNAcb-Sp0	30.9811	15.799	50.9957		163	Galb1-4GlcNAcb1-3Galb1-4GlcNAcb-Sp0	8055.37	376.949	4.67948
70	Fuca1-2Galb1-4(Fuca1-3)GlcNAcb1-3Galb1-4(Fuca1-3)GlcNAcb1-3Galb1-4(Fuca1-3)GlcNAcb-Sp0	-24.5936	10.2433	-41.6502		363	Gala1-3Galb1-4GlcNAcb1-2Mana1-6(Gala1-3Galb1-4GlcNAcb1-2Mana1-3)Manb1-4GlcNAcb1-4GlcNAcb-Sp20	8001.17	367.246	4.58991
71	Fuca1-2Galb1-4(Fuca1-3)GlcNAcb-Sp0	-49.4926	25.6078	-51.7406		20	Galb1-4GlcNAcb1-6(Galb1-4GlcNAcb1-3)GalNAc-Sp14	7830.47	578.627	7.38942
72	Fuca1-2Galb1-4(Fuca1-3)GlcNAcb-Sp8	23.7128	66.6811	281.203		547	Galb1-4GlcNAcb1-3Galb1-4GlcNAcb1-3Galb1-4GlcNAcb1-2Mana1-6(Galb1-4GlcNAcb1-3Galb1-4GlcNAcb1-3Galb1-4GlcNAcb1-2Mana1-3)Manb1-4GlcNAcb1-4GlcNAcb-Sp12	7734.62	1677.19	21.6843
73	Fuca1-2Galb1-4GlcNAcb1-3Galb1-4GlcNAcb-Sp0	3377.3	251.398	7.44376		306	GalNAcb1-3Galb-Sp8	7612.85	722.95	9.49643
74	Fuca1-2Galb1-4GlcNAcb1-3Galb1-4GlcNAcb1-3Galb1-4GlcNAcb-Sp0	2589.17	485.745	18.7606		99	GalNAcb1-4GlcNAcb-Sp8	7535.89	7821.43	103.789
75	Fuca1-2Galb1-4GlcNAcb-Sp0	164.783	24.4168	14.8175		430	Fuca1-3GlcNAcb1-6(Galb1-4GlcNAcb1-3)Galb1-4Glc-Sp21	7334.05	396.845	5.411
76	Fuca1-2Galb1-4GlcNAcb-Sp8	2721.69	205.487	7.54999		93	GalNAca1-4(Fuca1-2)Galb1-4GlcNAcb-Sp8	7299.56	146.964	2.01333
77	Fuca1-2Galb1-4Glcb-Sp0	586.575	33.8817	5.77619		435	Galb1-4GlcNAcb1-2Mana1-6(GlcNAcb1-4)(Galb1-4GlcNAcb1-2Mana1-3)Manb1-4GlcNAcb1-4GlcNAc-Sp21	7198.92	252.352	3.50542
78	Fuca1-2Galb-Sp8	886.763	94.9819	10.7111		193	GlcNAcb1-6GalNAca-Sp14	7113.98	288.417	4.05423
79	Fuca1-3GlcNAcb-Sp8	6.38885	11.5593	180.929		164	Galb1-4GlcNAcb1-3Galb1-4Glcb-Sp0	7091.16	279.511	3.94169
80	Fuca1-4GlcNAcb-Sp8	10.7219	12.9771	121.034		167	Galb1-4GlcNAcb1-6(Galb1-3)GalNAc-Sp14	7079.67	679.533	9.59836
81	Fucb1-3GlcNAcb-Sp8	-9.60375	7.78443	-81.0561		572	Galb1-3GlcNAcb1-3Galb1-4GlcNAcb1-6(Galb1-3GlcNAcb1-3Galb1-4GlcNAb1-2)Mana1-6(Galb1-3GlcNAcb1-3Galb1-4GlcNAcb1-2Mana1-3)Manb1-4GlcNAcb1-4(Fuca1-6)GlcNAcb-Sp24	7058.83	561.579	7.9557
82	GalNAca1-3(Fuca1-2)Galb1-3GlcNAcb-Sp0	34.8564	19.6762	56.4494		95	GalNAcb1-3(Fuca1-2)Galb-Sp8	6752.6	1284.78	19.0264
83	GalNAca1-3(Fuca1-2)Galb1-4(Fuca1-3)GlcNAcb-Sp0	-8.49495	14.0717	-165.648		122	Gala1-4Galb1-4Glcb-Sp0	6737.79	2562.86	38.0371
84	(3S)Galb1-4(Fuca1-3)Glcb-Sp0	5.00703	3.33322	66.5708		386	Galb1-3GlcNAcb1-3Galb1-4(Fuca1-3)GlcNAcb1-6(Galb1-3GlcNAcb1-3)Galb1-4Glc-Sp21	6724.05	532.177	7.91454
85	GalNAca1-3(Fuca1-2)Galb1-4GlcNAcb-Sp0	42.0916	36.1073	85.7826		527	Gala1-3Galb1-3GlcNAcb1-2Mana-Sp0	6697.02	1880.07	28.0733
86	GalNAca1-3(Fuca1-2)Galb1-4GlcNAcb-Sp8	9.91573	38.6693	389.979		404	Gala1-4Galb1-4GlcNAcb1-2Mana1-6(Gala1-4Galb1-4GlcNAcb1-2Mana1-3)Manb1-4GlcNAcb1-4GlcNAcb-Sp24	6627.74	382.322	5.76851
87	GalNAca1-3(Fuca1-2)Galb1-4Glcb-Sp0	51.9662	35.8993	69.082		519	GalNAca1-3(Fuca1-2)Galb1-4GlcNAcb1-6GalNAc-Sp14	6588.54	412.705	6.26398
88	GlcNAcb1-3Galb1-3GalNAca-Sp8	195.423	19.2554	9.85319		113	Gala1-3Galb1-4(Fuca1-3)GlcNAcb-Sp8	6101.91	1455.29	23.8497
89	GalNAca1-3(Fuca1-2)Galb-Sp8	48.8832	6.83254	13.9773		452	Neu5Aca2-8Neu5Aca2-3Galb1-3GalNAcb1-4(Neu5Aca2-8Neu5Aca2-3)Galb1-4Glcb-Sp0	5997.14	146.151	2.43701
90	GalNAca1-3(Fuca1-2)Galb-Sp18	323.742	29.5633	9.13176		157	Galb1-4GalNAca1-3(Fuca1-2)Galb1-4GlcNAcb-Sp8	5991.41	309.406	5.16416
91	GalNAca1-3GalNAcb-Sp8	1860.4	105.153	5.65216		479	Neu5Aca2-3Galb1-4GlcNAcb1-6GalNAca-Sp14	5949.51	222.549	3.74063
92	GalNAca1-3Galb-Sp8	5656.2	255.851	4.52338		372	Gala1-3Galb1-4(Fuca1-3)GlcNAcb1-2Mana1-6(Gala1-3Galb1-4(Fuca1-3)GlcNAcb1-2Mana1-3)Manb1-4GlcNAcb1-4GlcNAcb-Sp20	5908.72	315.837	5.34526
93	GalNAca1-4(Fuca1-2)Galb1-4GlcNAcb-Sp8	7299.56	146.964	2.01333		509	Galb1-3GlcNAca1-3Galb1-4GlcNAcb-Sp8	5855.51	140.084	2.39234
94	GalNAcb1-3GalNAca-Sp8	1890.74	63.5392	3.36054		4	GalNAca-Sp8	5854.66	237.267	4.05263
95	GalNAcb1-3(Fuca1-2)Galb-Sp8	6752.6	1284.78	19.0264		506	GalNAca1-3(Fuca1-2)Galb1-3GlcNAcb1-6GalNAca-Sp14	5751.09	224.956	3.91154
96	GalNAcb1-3Gala1-4Galb1-4GlcNAcb-Sp0	2847.87	5431.79	190.732		353	Galb1-4GlcNAcb1-2Mana1-6(Galb1-4GlcNAcb1-2Mana1-3)Manb1-4GlcNAcb1-4(Fuca1-6)GlcNAcb-Sp22	5662.46	437.222	7.72141
97	GalNAcb1-4(Fuca1-3)GlcNAcb-Sp0	114.782	22.4223	19.5346		92	GalNAca1-3Galb-Sp8	5656.2	255.851	4.52338
98	GalNAcb1-4GlcNAcb-Sp0	26186.5	1072.01	4.09375		160	Galb1-4GlcNAcb1-3GalNAc-Sp14	5543.99	128.932	2.32562
99	GalNAcb1-4GlcNAcb-Sp8	7535.89	7821.43	103.789		293	Galb1-4GlcNAcb1-3Galb1-3GlcNAcb-Sp0	5458.15	98.82	1.81051
100	Gala1-2Galb-Sp8	1.9679	94.3888	4796.42		364	Galb1-4GlcNAcb1-2Mana1-6(Mana1-3)Manb1-4GlcNAcb1-4GlcNAcb-Sp12	5421.06	252.005	4.64863
101	Gala1-3(Fuca1-2)Galb1-3GlcNAcb-Sp0	10.2724	11.3983	110.961		551	Galb1-3GlcNAcb1-3Galb1-4GlcNAcb1-2Mana1-6(Galb1-3GlcNAcb1-3Galb1-4GlcNAcb1-2Mana1-3)Manb1-4GlcNAcb1-4GlcNAc-Sp25	5387.72	154.378	2.86537
102	Gala1-3(Fuca1-2)Galb1-3GlcNAcb-Sp8	62.6511	25.1063	40.0732		587	GlcNAcb1-3Galb1-4GlcNAcb1-3Galb1-4GlcNAcb1-3Galb1-4GlcNAcb1-3Galb1-4GlcNAcb1-6(GlcNAcb1-3Galb1-4GlcNAcb1-3Galb1-4GlcNAcb1-3Galb1-4GlcNAcb1-3Galb1-4GlcNAb1-2)Mana1-6(GlcNAcb1-3Galb1-4GlcNAcb1-3Galb1-4GlcNAcb1-3Galb1-4GlcNAcb1-3Galb1-4GlcNAcb1-2Mana1-3)Manb1-4GlcNAcb1-4(Fuca1-6)GlcNAcb-Sp24	5361.65	229.859	4.28708
103	Gala1-3(Fuca1-2)Galb1-4(Fuca1-3)GlcNAcb-Sp0	-131.028	42.3685	-32.3354		133	GlcNAcb1-6(Galb1-3)GalNAca-Sp8	5334.28	352.688	6.61171
104	Gala1-3(Fuca1-2)Galb1-4(Fuca1-3)GlcNAcb-Sp8	77.5983	45.0471	58.0517		494	Fuca1-2Galb1-4GlcNAcb1-6GalNAca-Sp14	5333.78	93.1753	1.74689
105	Gala1-3(Fuca1-2)Galb1-4GlcNAc-Sp0	45.1244	25.5915	56.7133		301	Neu5Aca2-6Galb1-4GlcNAcb1-2Mana1-6(Galb1-4GlcNAcb1-2Mana1-3)Manb1-4GlcNAcb1-4GlcNAcb-Sp12	5314.97	164.075	3.08704
106	Gala1-3(Fuca1-2)Galb1-4Glcb-Sp0	70.1635	25.324	36.0929		15	GalNAcb-Sp8	5221.76	364.485	6.98012
107	Gala1-3(Fuca1-2)Galb-Sp8	24.3268	18.3005	75.2277		591	Galb1-4GlcNAcb1-3Galb1-4GlcNAcb1-6(Galb1-4GlcNAcb1-3Galb1-4GlcNAcb1-3)GalNAca-Sp14	4939.79	296.276	5.99775
108	Gala1-3(Fuca1-2)Galb-Sp18	5.3513	18.9534	354.183		169	Galb1-4GlcNAcb-Sp8	4895.54	236.961	4.84034
109	Gala1-4(Gala1-3)Galb1-4GlcNAcb-Sp8	12187.4	500.71	4.10844		168	Galb1-4GlcNAcb-Sp0	4824.64	1597.5	33.1114
110	Gala1-3GalNAca-Sp8	1014.36	262.975	25.9253		402	GalNAca1-3GalNAcb1-3Gala1-4Galb1-4GlcNAcb-Sp0	4795.26	165.887	3.45941
111	Gala1-3GalNAca-Sp16	-7.10075	12.2569	-172.614		589	Galb1-4GlcNAcb1-3Galb1-4GlcNAcb1-3GalNAca-Sp14	4677.39	107.296	2.29393
112	Gala1-3GalNAcb-Sp8	170.246	121.53	71.3847		159	Galb1-4GlcNAcb1-3GalNAca-Sp8	4610.43	227.8	4.94098
113	Gala1-3Galb1-4(Fuca1-3)GlcNAcb-Sp8	6101.91	1455.29	23.8497		590	Galb1-4GlcNAcb1-3Galb1-4GlcNAcb1-6(Galb1-3)GalNAca-Sp14	4531.26	844.494	18.637
114	Gala1-3Galb1-3GlcNAcb-Sp0	3701.36	225.161	6.08319		53	GlcNAcb1-2Mana1-6(GlcNAcb1-2Mana1-3)Manb1-4GlcNAcb1-4GlcNAcb-Sp13	4509.3	236.012	5.2339
115	Gala1-3Galb1-4GlcNAcb-Sp8	3464.52	322.994	9.3229		429	Galb1-4GlcNAcb1-6(Fuca1-2Galb1-3GlcNAcb1-3)Galb1-4Glc-Sp21	4338.11	283.768	6.54129
116	Gala1-3Galb1-4Glcb-Sp0	1821.41	105.837	5.8107		415	GalNAca1-3GalNAcb1-3Gala1-4Galb1-4Glcb-Sp0	4305.96	68.2615	1.58528
117	Gala1-3Galb1-4Glc-Sp10	418.659	174.552	41.6931		147	Galb1-3GlcNAcb1-3Galb1-4GlcNAcb-Sp0	4293.03	368.107	8.57452
118	Gala1-3Galb-Sp8	971.631	147.845	15.2162		127	Galb1-3GlcNAcb1-3Galb1-4(Fuca1-3)GlcNAcb-Sp0	4263.13	264.144	6.19601
119	Gala1-4(Fuca1-2)Galb1-4GlcNAcb-Sp8	2446	62.3858	2.55053		525	Gala1-3(Fuca1-2)Galb1-3GlcNAcb1-6GalNAc-Sp14	4246.45	213.053	5.0172
120	Gala1-4Galb1-4GlcNAcb-Sp0	709.256	71.5633	10.0899		580	GlcNAcb1-3Galb1-4GlcNAcb1-3Galb1-4GlcNAcb1-3Galb1-4GlcNAcb1-3Galb1-4GlcNAcb1-2Mana1-6(GlcNAcb1-3Galb1-4GlcNAcb1-3Galb1-4GlcNAcb1-3Galb1-4GlcNAcb1-3Galb1-4GlcNAcb1-2Mana1-3)Manb1-4GlcNAcb1-4(Fuca1-6)GlcNAcb-Sp19	4204.12	146.621	3.48755
121	Gala1-4Galb1-4GlcNAcb-Sp8	3606.6	399.578	11.0791		354	Galb1-3GlcNAcb1-2Mana1-6(Galb1-3GlcNAcb1-2Mana1-3)Manb1-4GlcNAcb1-4(Fuca1-6)GlcNAcb-Sp22	4011.28	261.021	6.50716
122	Gala1-4Galb1-4Glcb-Sp0	6737.79	2562.86	38.0371		410	Galb1-4GlcNAcb1-6(Neu5Aca2-6Galb1-3GlcNAcb1-3)Galb1-4Glc-Sp21	3962.22	178.035	4.49332
123	Gala1-4GlcNAcb-Sp8	1440.06	356.684	24.7686		158	Galb1-4GalNAcb1-3(Fuca1-2)Galb1-4GlcNAcb-Sp8	3923.26	666.49	16.9881
124	Gala1-6Glcb-Sp8	52.7058	13.4847	25.5849		384	Galb1-4GlcNAcb1-6(Fuca1-4(Fuca1-2Galb1-3)GlcNAcb1-3)Galb1-4Glc-Sp21	3849.65	42.4473	1.10263
125	Galb1-2Galb-Sp8	255.028	344.905	135.242		350	Galb1-4GlcNAcb1-2Mana1-6Manb1-4GlcNAcb1-4GlcNAc-Sp12	3738.15	128.893	3.44804
126	Galb1-3(Fuca1-4)GlcNAcb1-3Galb1-4(Fuca1-3)GlcNAcb-Sp0	2.55202	6.40504	250.979		114	Gala1-3Galb1-3GlcNAcb-Sp0	3701.36	225.161	6.08319
127	Galb1-3GlcNAcb1-3Galb1-4(Fuca1-3)GlcNAcb-Sp0	4263.13	264.144	6.19601		132	Galb1-4GlcNAcb1-6GalNAc-Sp14	3691.41	165.76	4.49041
128	Galb1-3(Fuca1-4)GlcNAc-Sp0	-22.7204	11.8674	-52.2325		594	GlcNAcb1-3Galb1-4GlcNAcb1-6(Galb1-3)GalNAca-Sp14	3643.03	154.626	4.24443
129	Galb1-3(Fuca1-4)GlcNAc-Sp8	-53.944	35.6793	-66.1413		121	Gala1-4Galb1-4GlcNAcb-Sp8	3606.6	399.578	11.0791
130	Fuca1-4(Galb1-3)GlcNAcb-Sp8	20.3192	13.462	66.2527		42	(6S)Galb1-4Glcb-Sp0	3586.12	126.087	3.51599
131	Galb1-4GlcNAcb1-6GalNAca-Sp8	18188.8	199.688	1.09786		449	Fuca1-2Galb1-4GlcNAcb1-6(Fuca1-2Galb1-4GlcNAcb1-3)GalNAc-Sp14	3564.86	175.618	4.92637
132	Galb1-4GlcNAcb1-6GalNAc-Sp14	3691.41	165.76	4.49041		115	Gala1-3Galb1-4GlcNAcb-Sp8	3464.52	322.994	9.3229
133	GlcNAcb1-6(Galb1-3)GalNAca-Sp8	5334.28	352.688	6.61171		73	Fuca1-2Galb1-4GlcNAcb1-3Galb1-4GlcNAcb-Sp0	3377.3	251.398	7.44376
134	GlcNAcb1-6(Galb1-3)GalNAca-Sp14	2787.2	171.559	6.15525		391	Galb1-3GlcNAcb1-3GalNAca-Sp14	3210.47	372.742	11.6102
135	Neu5Aca2-6(Galb1-3)GalNAca-Sp8	733.316	79.5285	10.8451		395	Gala1-3Galb1-3(Fuca1-4)GlcNAcb1-2Mana1-6(Gala1-3Galb1-3(Fuca1-4)GlcNAcb1-2Mana1-3)Manb1-4GlcNAcb1-4GlcNAc-Sp19	3185.63	70.8105	2.22281
136	Neu5Aca2-6(Galb1-3)GalNAca-Sp14	-12.7078	15.3698	-120.948		171	Galb1-4Glcb-Sp0	3179.42	145.589	4.57909
137	Neu5Acb2-6(Galb1-3)GalNAca-Sp8	918.696	88.1306	9.593		383	Galb1-4(Fuca1-3)GlcNAcb1-6(Galb1-3GlcNAcb1-3)Galb1-4Glc-Sp21	3163.59	285.54	9.02584
138	Neu5Aca2-6(Galb1-3)GlcNAcb1-4Galb1-4Glcb-Sp10	736.101	463.545	62.9729		148	Galb1-3GlcNAcb1-3Galb1-4Glcb-Sp10	3155.83	94.9382	3.00834
139	Galb1-3GalNAca-Sp8	1081.61	119.523	11.0505		96	GalNAcb1-3Gala1-4Galb1-4GlcNAcb-Sp0	2847.87	5431.79	190.732
140	Galb1-3GalNAca-Sp14	161.726	55.2264	34.1482		134	GlcNAcb1-6(Galb1-3)GalNAca-Sp14	2787.2	171.559	6.15525
141	Galb1-3GalNAca-Sp16	120.482	59.5855	49.4558		289	Galb1-3GlcNAcb1-3Galb1-3GlcNAcb-Sp0	2746.2	94.0852	3.42601
142	Galb1-3GalNAcb-Sp8	264.777	32.2188	12.1683		76	Fuca1-2Galb1-4GlcNAcb-Sp8	2721.69	205.487	7.54999
143	Galb1-3GalNAcb1-3Gala1-4Galb1-4Glcb-Sp0	2462.31	8.2035	0.333163		599	Galb1-4GlcNAcb1-3Galb1-3GalNAca-Sp14	2699.89	135.515	5.01927
144	Galb1-3GalNAcb1-4(Neu5Aca2-3)Galb1-4Glcb-Sp0	493.398	117.431	23.8005		558	GlcNAcb1-3Galb1-4GlcNAcb1-6(GlcNAcb1-3Galb1-4GlcNAcb1-2)Mana1-6(GlcNAcb1-3Galb1-4GlcNAcb1-2Man a1-3)Manb1-4GlcNAcb1-4GlcNAc-Sp24	2594.77	82.8117	3.19148
145	Galb1-3GalNAcb1-4Galb1-4Glcb-Sp8	901.86	178.997	19.8475		74	Fuca1-2Galb1-4GlcNAcb1-3Galb1-4GlcNAcb1-3Galb1-4GlcNAcb-Sp0	2589.17	485.745	18.7606
146	Galb1-3Galb-Sp8	773.906	49.9752	6.45753		421	GlcNAcb1-2(GlcNAcb1-6)Mana1-6(GlcNAcb1-2Mana1-3)Manb1-4GlcNAcb1-4GlcNAcb-Sp19	2545.03	196.352	7.71512
147	Galb1-3GlcNAcb1-3Galb1-4GlcNAcb-Sp0	4293.03	368.107	8.57452		150	Galb1-3GlcNAcb-Sp8	2466.23	222.719	9.03077
148	Galb1-3GlcNAcb1-3Galb1-4Glcb-Sp10	3155.83	94.9382	3.00834		143	Galb1-3GalNAcb1-3Gala1-4Galb1-4Glcb-Sp0	2462.31	8.2035	0.333163
149	Galb1-3GlcNAcb-Sp0	1538.73	129.946	8.44499		361	Fuca1-2Galb1-4GlcNAcb1-2Mana1-6(Fuca1-2Galb1-4GlcNAcb1-2Mana1-3)Manb1-4GlcNAcb1-4GlcNAcb-Sp20	2460.86	599.339	24.3549
150	Galb1-3GlcNAcb-Sp8	2466.23	222.719	9.03077		119	Gala1-4(Fuca1-2)Galb1-4GlcNAcb-Sp8	2446	62.3858	2.55053
151	Galb1-4(Fuca1-3)GlcNAcb-Sp0	21.5074	11.4218	53.1063		155	Galb1-4(6S)Glcb-Sp0	2330.09	101.804	4.3691
152	Galb1-4(Fuca1-3)GlcNAcb-Sp8	12.7675	16.52	129.391		44	(6S)Galb1-4GlcNAcb-Sp8	2308.84	224.328	9.71605
153	Galb1-4(Fuca1-3)GlcNAcb1-3Galb1-4(Fuca1-3)GlcNAcb-Sp0	39.8597	38.6063	96.8553		388	GlcNAcb1-2Mana1-6(GlcNAcb1-4(GlcNAcb1-2)Mana1-3)Manb1-4GlcNAcb1-4GlcNAc-Sp21	2259.46	40.4335	1.78952
154	Galb1-4(Fuca1-3)GlcNAcb1-3Galb1-4(Fuca1-3)GlcNAcb1-3Galb1-4(Fuca1-3)GlcNAcb-Sp0	-62.5087	32.529	-52.0392		595	GlcNAcb1-3Galb1-4GlcNAcb1-6(GlcNAcb1-3Galb1-4GlcNAcb1-3)GalNAca-Sp14	2254.18	94.9178	4.21074
155	Galb1-4(6S)Glcb-Sp0	2330.09	101.804	4.3691		45	(6S)Galb1-4(6S)Glcb-Sp8	2223.26	89.1416	4.0095
156	Galb1-4(6S)Glcb-Sp8	1161.96	627.397	53.9949		445	Fuca1-2Galb1-4 GlcNAcb1-2Mana1-6(Fuca1-2Galb1-4GlcNAcb1-2(Fuca1-2Galb1-4GlcNAcb1-4)Mana1-3)Manb1-4GlcNAcb1-4GlcNAcb-Sp12	2095.03	137.249	6.55115
157	Galb1-4GalNAca1-3(Fuca1-2)Galb1-4GlcNAcb-Sp8	5991.41	309.406	5.16416		385	Galb1-4(Fuca1-3)GlcNAcb1-6(Fuca1-4(Fuca1-2Galb1-3)GlcNAcb1-3)Galb1-4Glc-Sp21	2021.38	115.882	5.73281
158	Galb1-4GalNAcb1-3(Fuca1-2)Galb1-4GlcNAcb-Sp8	3923.26	666.49	16.9881		443	(6S)Galb1-3GlcNAcb-Sp0	1994.31	426.728	21.3973
159	Galb1-4GlcNAcb1-3GalNAca-Sp8	4610.43	227.8	4.94098		300	Galb1-3Galb1-4GlcNAcb-Sp8	1970.73	81.1187	4.11617
160	Galb1-4GlcNAcb1-3GalNAc-Sp14	5543.99	128.932	2.32562		5	GalNAca-Sp15	1927.42	103.999	5.39575
161	Galb1-4GlcNAcb1-3Galb1-4(Fuca1-3)GlcNAcb1-3Galb1-4(Fuca1-3)GlcNAcb-Sp0	8525.58	426.573	5.00344		475	GlcNAcb1-6(GlcNAcb1-2)Mana1-6(GlcNAcb1-2Mana1-3)Manb1-4GlcNAcb1-4(Fuca1-6)GlcNAcb-Sp24	1905.87	168.758	8.85462
162	Galb1-4GlcNAcb1-3Galb1-4GlcNAcb1-3Galb1-4GlcNAcb-Sp0	9177	62.5892	0.682022		524	Galb1-3GlcNAcb1-2Mana-Sp0	1898.97	88.4468	4.65761
163	Galb1-4GlcNAcb1-3Galb1-4GlcNAcb-Sp0	8055.37	376.949	4.67948		94	GalNAcb1-3GalNAca-Sp8	1890.74	63.5392	3.36054
164	Galb1-4GlcNAcb1-3Galb1-4Glcb-Sp0	7091.16	279.511	3.94169		43	(6S)Galb1-4Glcb-Sp8	1885.79	122.165	6.47819
165	Galb1-4GlcNAcb1-3Galb1-4Glcb-Sp8	10140.4	2196.75	21.6633		549	GlcNAcb1-3Galb1-4GlcNAcb1-3Galb1-4GlcNAcb1-3Galb1-4GlcNAcb1-2Mana1-6(GlcNAcb1-3Galb1-4GlcNAcb1-3Galb1-4GlcNAcb1-3Galb1-4GlcNAcb1-2Mana1-3)Manb1-4GlcNAcb1-4GlcNAcb-Sp25	1866.27	59.561	3.19145
166	Galb1-4GlcNAcb1-6(Galb1-3)GalNAca-Sp8	9042.86	173.991	1.92407		91	GalNAca1-3GalNAcb-Sp8	1860.4	105.153	5.65216
167	Galb1-4GlcNAcb1-6(Galb1-3)GalNAc-Sp14	7079.67	679.533	9.59836		116	Gala1-3Galb1-4Glcb-Sp0	1821.41	105.837	5.8107
168	Galb1-4GlcNAcb-Sp0	4824.64	1597.5	33.1114		585	GlcNAcb1-3Galb1-4GlcNAcb1-3Galb1-4GlcNAcb1-3Galb1-4GlcNAcb1-6(GlcNAcb1-3Galb1-4GlcNAcb1-3Galb1-4GlcNAcb1-3Galb1-4GlcNAb1-2)Mana1-6(GlcNAcb1-3Galb1-4GlcNAcb1-3Galb1-4GlcNAcb1-3Galb1-4GlcNAcb1-2Mana1-3)Manb1-4GlcNAcb1-4(Fuca1-6)GlcNAcb-Sp24	1799.01	132.671	7.37466
169	Galb1-4GlcNAcb-Sp8	4895.54	236.961	4.84034		221	Fuca1-2Galb1-4(6S)GlcNAcb-Sp8	1708.85	68.1335	3.9871
170	Galb1-4GlcNAcb-Sp23	8851.18	289.179	3.26713		394	Gala1-3Galb1-3GlcNAcb1-2Mana1-6(Gala1-3Galb1-3GlcNAcb1-2Mana1-3)Manb1-4GlcNAcb1-4GlcNAc-Sp19	1698.96	59.3959	3.49601
171	Galb1-4Glcb-Sp0	3179.42	145.589	4.57909		333	Gala1-4Galb1-4GlcNAcb1-3Galb1-4Glcb-Sp0	1680.79	108.322	6.44469
172	Galb1-4Glcb-Sp8	1169.01	127.918	10.9424		477	Neu5Aca2-6Galb1-4GlcNAcb1-6(Galb1-3GlcNAcb1-3)Galb1-4Glcb-Sp21	1620.44	67.7237	4.17934
173	GlcNAca1-3Galb1-4GlcNAcb-Sp8	13.4219	11.7549	87.5797		608	Neu5Aca2-6Galb1-4GlcNAcb1-3Galb1-4GlcNAcb1-2Mana1-6(Neu5Aca2-6Galb1-4GlcNAcb1-3Galb1-4GlcNAcb1-2Mana1-3)Manb1-4GlcNAcb1-4GlcNAcb-Sp12	1601.74	229.902	14.3533
174	GlcNAca1-6Galb1-4GlcNAcb-Sp8	14686.8	169.562	1.15452		149	Galb1-3GlcNAcb-Sp0	1538.73	129.946	8.44499
175	GlcNAcb1-2Galb1-3GalNAca-Sp8	107.779	11.154	10.3489		184	GlcNAcb1-3Galb1-4GlcNAcb1-3Galb1-4GlcNAcb-Sp0	1489.41	58.2469	3.91072
176	GlcNAcb1-6(GlcNAcb1-3)GalNAca-Sp8	934.036	75.74	8.10889		451	GalNAca1-3(Fuca1-2)Galb1-4GlcNAcb1-6(GalNAca1-3(Fuca1-2)Galb1-4GlcNAcb1-3)GalNAc-Sp14	1461.71	65.3751	4.47253
177	GlcNAcb1-6(GlcNAcb1-3)GalNAca-Sp14	52.0315	67.1585	129.073		123	Gala1-4GlcNAcb-Sp8	1440.06	356.684	24.7686
178	GlcNAcb1-6(GlcNAcb1-3)Galb1-4GlcNAcb-Sp8	560.093	68.5782	12.2441		576	GlcNAcb1-3Galb1-4GlcNAcb1-3Galb1-4GlcNAcb1-2Mana1-6(GlcNAcb1-3Galb1-4GlcNAcb1-3Galb1-4GlcNAcb1-2Mana1-3)Manb1-4GlcNAcb1-4(Fuca1-6)GlcNAcb-Sp24	1434.16	143.227	9.98685
179	GlcNAcb1-3GalNAca-Sp8	74.2874	24.2742	32.6761		596	Neu5Aca2-3Galb1-4GlcNAcb1-3Galb1-4GlcNAcb1-6(Neu5Aca2-3Galb1-4GlcNAcb1-3Galb1-4GlcNAcb1-3)GalNAca-Sp14	1427.2	103.246	7.23415
180	GlcNAcb1-3GalNAca-Sp14	-31.682	14.4201	-45.5152		583	GlcNAcb1-3Galb1-4GlcNAcb1-3Galb1-4GlcNAcb1-6(GlcNAcb1-3Galb1-4GlcNAcb1-3Galb1-4GlcNAb1-2)Mana1-6(GlcNAcb1-3Galb1-4GlcNAcb1-3Galb1-4GlcNAcb1-2Mana1-3)Manb1-4GlcNAcb1-4(Fuca1-6)GlcNAcb-Sp24	1424.26	125.712	8.82649
181	GlcNAcb1-3Galb-Sp8	250.587	169.18	67.5137		456	Neu5Aca2-6Galb1-4GlcNAcb1-6(Fuca1-2Galb1-3GlcNAcb1-3)Galb1-4Glc-Sp21	1387.88	50.4915	3.63803
182	GlcNAcb1-3Galb1-4GlcNAcb-Sp0	193.514	9.99388	5.16443		490	Galb1-3(Fuca1-4)GlcNAcb1-6GalNAca-Sp14	1378.07	112.259	8.14608
183	GlcNAcb1-3Galb1-4GlcNAcb-Sp8	374.055	29.7725	7.95938		521	Gala1-3Galb1-4GlcNAcb1-2Mana-Sp0	1353.88	169.402	12.5123
184	GlcNAcb1-3Galb1-4GlcNAcb1-3Galb1-4GlcNAcb-Sp0	1489.41	58.2469	3.91072		507	GlcNAcb1-6(GlcNAcb1-2)Mana1-6(GlcNAcb1-4)(GlcNAcb1-4(GlcNAcb1-2)Mana1-3)Manb1-4GlcNAcb1-4(Fuca1-6)GlcNAc-Sp21	1330.67	102.616	7.71163
185	GlcNAcb1-3Galb1-4Glcb-Sp0	471.442	17.6694	3.74795		539	GlcNAcb1-3Galb1-4GlcNAcb1-2Mana1-6(GlcNAcb1-3Galb1-4GlcNAcb1-2Mana1-3)Manb1-4GlcNAcb1-4GlcNAcb-Sp12	1310.19	60.2341	4.59734
186	GlcNAcb1-4-MDPLys	6.9599	5.31032	76.2988		567	Galb1-3GlcNAcb1-6(Galb1-3)GalNAc-Sp14	1299.57	155.038	11.9299
187	GlcNAcb1-6(GlcNAcb1-4)GalNAca-Sp8	-1.47045	8.00437	-544.348		381	Galb1-3GalNAca1-3(Fuca1-2)Galb1-4GlcNAc-Sp0	1278.22	416.136	32.556
188	GlcNAcb1-4Galb1-4GlcNAcb-Sp8	70.0202	76.1994	108.825		574	GlcNAcb1-3Galb1-4GlcNAcb1-2Mana1-6(GlcNAcb1-3Galb1-4GlcNAcb1-2Mana1-3)Manb1-4GlcNAcb1-4(Fuca1-6)GlcNAcb-Sp24	1179.85	250.687	21.2473
189	GlcNAcb1-4GlcNAcb1-4GlcNAcb1-4GlcNAcb1-4GlcNAcb1-4GlcNAcb1-Sp8	0.0451	7.77711	17244.1		241	Neu5Aca2-3Galb1-4(Neu5Aca2-3Galb1-3)GlcNAcb-Sp8	1176.91	1971.25	167.494
190	GlcNAcb1-4GlcNAcb1-4GlcNAcb1-4GlcNAcb1-4GlcNAcb1-Sp8	72.6042	40.9383	56.3856		535	GlcNAcb1-3Galb1-4GlcNAcb1-6(GlcNAcb1-3)Galb1-4GlcNAc-Sp0	1175.11	31.663	2.69448
191	GlcNAcb1-4GlcNAcb1-4GlcNAcb-Sp8	-9.4609	4.63014	-48.9397		172	Galb1-4Glcb-Sp8	1169.01	127.918	10.9424
192	GlcNAcb1-6GalNAca-Sp8	23761	5163	21.7289		156	Galb1-4(6S)Glcb-Sp8	1161.96	627.397	53.9949
193	GlcNAcb1-6GalNAca-Sp14	7113.98	288.417	4.05423		368	Galb1-4(Fuca1-3)GlcNAcb1-6(Fuca1-2Galb1-4GlcNAcb1-3)Galb1-4Glc-Sp21	1147.31	103.788	9.04621
194	GlcNAcb1-6Galb1-4GlcNAcb-Sp8	13165.9	516.966	3.92656		578	GlcNAcb1-3Galb1-4GlcNAcb1-3Galb1-4GlcNAcb1-3Galb1-4GlcNAcb1-2Mana1-6(GlcNAcb1-3Galb1-4GlcNAcb1-3Galb1-4GlcNAcb1-3Galb1-4GlcNAcb1-2Mana1-3)Manb1-4GlcNAcb1-4(Fuca1-6)GlcNAcb-Sp24	1134.94	180.773	15.928
195	Glca1-4Glcb-Sp8	28.2912	25.1501	88.8972		420	Fuca1-2Galb1-4GlcNAcb1-2Mana1-6(Fuca1-2Galb1-4GlcNAcb1-2Mana1-3)Manb1-4GlcNAcb1-4(Fuca1-6)GlcNAcb-Sp22	1128.25	55.9253	4.9568
196	Glca1-4Glca-Sp8	-29.9601	20.6073	-68.7823		425	Gala1-3Galb1-3GlcNAcb1-3GalNAc-Sp14	1102.85	58.4586	5.30068
197	Glca1-6Glca1-6Glcb-Sp8	12.3328	15.9681	129.477		546	GlcNAcb1-3Galb1-4GlcNAcb1-3Galb1-4GlcNAcb1-2Mana1-6(GlcNAcb1-3Galb1-4GlcNAcb1-3Galb1-4GlcNAcb1-2Mana1-3)Manb1-4GlcNAcb1-4GlcNAcb-Sp25	1088.88	138.951	12.7609
198	Glcb1-4Glcb-Sp8	25.3418	40.0278	157.952		139	Galb1-3GalNAca-Sp8	1081.61	119.523	11.0505
199	Glcb1-6Glcb-Sp8	-8.17067	18.2548	-223.418		215	Mana1-6(Mana1-3)Mana1-6(Mana1-2Mana1-3)Manb1-4GlcNAcb1-4GlcNAcb-Sp12	1070.38	599.782	56.0344
200	G-ol-Sp8	16.1684	10.5852	65.4683		564	GlcNAcb1-3Galb1-4GlcNAcb1-3Galb1-4GlcNAcb1-3Galb1-4GlcNAcb1-3Galb1-4GlcNAcb1-2Mana1-6(GlcNAcb1-3Galb1-4GlcNAcb1-3Galb1-4GlcNAcb1-3Galb1-4GlcNAcb1-3Galb1-4GlcNAcb1-2Mana1-3)Manb1-4GlcNAcb1-4GlcNAcb-Sp25	1069.93	52.2077	4.87954
201	GlcAa-Sp8	61.8858	24.9964	40.3911		433	GlcNAcb1-6(GlcNAcb1-2)Mana1-6(GlcNAcb1-4)(GlcNAcb1-2Mana1-3)Manb1-4GlcNAcb1-4GlcNAc-Sp21	1030.78	362.482	35.1659
202	GlcAb-Sp8	42.1352	39.5666	93.9038		110	Gala1-3GalNAca-Sp8	1014.36	262.975	25.9253
203	GlcAb1-3Galb-Sp8	50.4218	6.1352	12.1678		434	GlcNAcb1-6(GlcNAcb1-2)Mana1-6(GlcNAcb1-4)(GlcNAcb1-4(GlcNAcb1-2)Mana1-3)Manb1-4GlcNAcb1-4GlcNAc-Sp21	992.544	107.454	10.8261
204	GlcAb1-6Galb-Sp8	660.559	44.8591	6.79108		118	Gala1-3Galb-Sp8	971.631	147.845	15.2162
205	KDNa2-3Galb1-3GlcNAcb-Sp0	144.512	85.9182	59.454		517	Galb1-4(6P)GlcNAcb-Sp0	956.67	439.062	45.8948
206	KDNa2-3Galb1-4GlcNAcb-Sp0	54.0188	48.7215	90.1937		176	GlcNAcb1-6(GlcNAcb1-3)GalNAca-Sp8	934.036	75.74	8.10889
207	Mana1-2Mana1-2Mana1-3Mana-Sp9	13.0668	18.8986	144.63		502	Neu5Aca2-6GalNAcb1-4(6S)GlcNAcb-Sp8	933.998	22.8133	2.44254
208	Mana1-2Mana1-6(Mana1-2Mana1-3)Mana-Sp9	15.8497	10.1445	64.0046		137	Neu5Acb2-6(Galb1-3)GalNAca-Sp8	918.696	88.1306	9.593
209	Mana1-2Mana1-3Mana-Sp9	5.36487	15.7816	294.166		145	Galb1-3GalNAcb1-4Galb1-4Glcb-Sp8	901.86	178.997	19.8475
210	Mana1-6(Mana1-2Mana1-3)Mana1-6(Mana1-2Mana1-3)Manb1-4GlcNAcb1-4GlcNAcb-Sp12	23.4287	5.99986	25.609		78	Fuca1-2Galb-Sp8	886.763	94.9819	10.7111
211	Mana1-2Mana1-6(Mana1-3)Mana1-6(Mana1-2Mana1-2Mana1-3)Manb1-4GlcNAcb1-4GlcNAcb-Sp12	79.7612	61.2957	76.849		540	GlcNAcb1-3Galb1-4GlcNAcb1-2Mana1-6(GlcNAcb1-3Galb1-4GlcNAcb1-2Mana1-3)Manb1-4GlcNAcb1-4GlcNAcb-Sp25	881.22	44.8823	5.0932
212	Mana1-2Mana1-6(Mana1-2Mana1-3)Mana1-6(Mana1-2Mana1-2Mana1-3)Manb1-4GlcNAcb1-4GlcNAcb-Sp12	13.125	14.1082	107.491		411	Galb1-3GalNAcb1-4(Neu5Aca2-8Neu5Aca2-3)Galb1-4Glcb-Sp0	879.928	43.4585	4.93887
213	Mana1-6(Mana1-3)Mana-Sp9	60.7794	32.2906	53.1277		228	GalNAcb1-4(Neu5Aca2-8Neu5Aca2-3)Galb1-4Glcb-Sp0	872.457	65.9787	7.5624
214	Mana1-2Mana1-2Mana1-6(Mana1-3)Mana-Sp9	-20.519	17.5238	-85.4032		336	GalNAca1-3(Fuca1-2)Galb1-4GlcNAcb1-3Galb1-4GlcNAcb1-3Galb1-4GlcNAcb-Sp0	866.085	68.7192	7.93446
215	Mana1-6(Mana1-3)Mana1-6(Mana1-2Mana1-3)Manb1-4GlcNAcb1-4GlcNAcb-Sp12	1070.38	599.782	56.0344		450	Gala1-3(Fuca1-2)Galb1-4GlcNAcb1-6(Gala1-3(Fuca1-2)Galb1-4GlcNAcb1-3)GalNAc-Sp14	852.677	64.2681	7.53721
216	Mana1-6(Mana1-3)Mana1-6(Mana1-3)Manb1-4GlcNAcb1-4GlcNAcb-Sp12	8.11105	1.11705	13.7719		51	Mana1-6(Mana1-3)Manb1-4GlcNAcb1-4GlcNAcb-Sp13	814.462	485.287	59.5838
217	Manb1-4GlcNAcb-Sp0	33.5409	10.9256	32.5741		56	Neu5Aca2-6Galb1-4GlcNAcb1-2Mana1-6(Neu5Aca2-6Galb1-4GlcNAcb1-2Man-a1-3)Manb1-4GlcNAcb1-4GlcNAcb-Sp21	802.619	40.3993	5.03344
218	Neu5Aca2-3Galb1-4GlcNAcb1-3Galb1-4(Fuca1-3)GlcNAcb-Sp0	9.4991	12.371	130.234		380	Galb1-3GalNAca1-3(Fuca1-2)Galb1-4Glc-Sp0	775.746	578.131	74.5258
219	(3S)Galb1-4(Fuca1-3)(6S)GlcNAcb-Sp8	243.102	144.372	59.3873		146	Galb1-3Galb-Sp8	773.906	49.9752	6.45753
220	Fuca1-2(6S)Galb1-4GlcNAcb-Sp0	407.446	25.7765	6.32637		510	Galb1-3(6S)GlcNAcb-Sp8	772.341	308.306	39.9184
221	Fuca1-2Galb1-4(6S)GlcNAcb-Sp8	1708.85	68.1335	3.9871		138	Neu5Aca2-6(Galb1-3)GlcNAcb1-4Galb1-4Glcb-Sp10	736.101	463.545	62.9729
222	Fuca1-2(6S)Galb1-4(6S)Glcb-Sp0	70.313	17.3274	24.6432		135	Neu5Aca2-6(Galb1-3)GalNAca-Sp8	733.316	79.5285	10.8451
223	Neu5Aca2-3Galb1-3GalNAca-Sp8	30.1478	2.89294	9.59585		120	Gala1-4Galb1-4GlcNAcb-Sp0	709.256	71.5633	10.0899
224	Neu5Aca2-3Galb1-3GalNAca-Sp14	27.9269	18.7967	67.3071		319	Galb1-4GlcNAcb1-2Mana1-6(Neu5Aca2-6Galb1-4GlcNAcb1-2Mana1-3)Manb1-4GlcNAcb1-4GlcNAcb-Sp12	707.473	31.4044	4.43896
225	GalNAcb1-4(Neu5Aca2-8Neu5Aca2-8Neu5Aca2-8Neu5Aca2-3)Galb1-4Glcb-Sp0	117.246	40.5319	34.57		538	Galb1-3GalNAcb1-3Gal-Sp21	688.777	40.3123	5.85274
226	GalNAcb1-4(Neu5Aca2-8Neu5Aca2-8Neu5Aca2-3)Galb1-4Glcb-Sp0	319.613	27.9329	8.73961		405	Gala1-3Galb1-4GlcNAcb1-3GalNAca-Sp14	685.914	11.313	1.64933
227	Neu5Aca2-8Neu5Aca2-8Neu5Aca2-3Galb1-4Glcb-Sp0	-607.361	89.607	-14.7535		505	Fuca1-2Galb1-3GlcNAcb1-6(Fuca1-2Galb1-3GlcNAcb1-3)GalNAca-Sp14	670.13	43.5073	6.49237
228	GalNAcb1-4(Neu5Aca2-8Neu5Aca2-3)Galb1-4Glcb-Sp0	872.457	65.9787	7.5624		204	GlcAb1-6Galb-Sp8	660.559	44.8591	6.79108
229	Neu5Aca2-8Neu5Aca2-8Neu5Aca-Sp8	131.322	157.076	119.611		52	GlcNAcb1-2Mana1-6(GlcNAcb1-2Mana1-3)Manb1-4GlcNAcb1-4GlcNAcb-Sp12	613.331	84.861	13.8361
230	Neu5Aca2-3(6S)Galb1-4(Fuca1-3)GlcNAcb-Sp8	-2.35763	3.51919	-149.269		447	Galb1-4(Fuca1-3)GlcNAcb1-6GalNAc-Sp14	609.008	117.036	19.2175
231	GalNAcb1-4(Neu5Aca2-3)Galb1-4GlcNAcb-Sp0	91.3671	48.8765	53.4947		522	Gala1-3(Fuca1-2)Galb1-4GlcNAcb1-2Mana-Sp0	602.881	39.6468	6.57621
232	GalNAcb1-4(Neu5Aca2-3)Galb1-4GlcNAcb-Sp8	103.208	11.3233	10.9713		77	Fuca1-2Galb1-4Glcb-Sp0	586.575	33.8817	5.77619
233	GalNAcb1-4(Neu5Aca2-3)Galb1-4Glcb-Sp0	177.97	50.2511	28.2358		178	GlcNAcb1-6(GlcNAcb1-3)Galb1-4GlcNAcb-Sp8	560.093	68.5782	12.2441
234	Neu5Aca2-3Galb1-3GalNAcb1-4(Neu5Aca2-3)Galb1-4Glcb-Sp0	19.023	6.64828	34.9487		444	(6S)Galb1-3(6S)GlcNAc-Sp0	501.725	92.8993	18.516
235	Neu5Aca2-6(Neu5Aca2-3)GalNAca-Sp8	49.6772	52.6964	106.078		144	Galb1-3GalNAcb1-4(Neu5Aca2-3)Galb1-4Glcb-Sp0	493.398	117.431	23.8005
236	Neu5Aca2-3GalNAca-Sp8	4.6377	14.747	317.98		487	Neu5Aca2-6Galb1-4GlcNAcb1-6(Fuca1-2Galb1-4(Fuca1-3)GlcNAcb1-3)Galb1-4Glc-Sp21	493.224	67.3073	13.6464
237	Neu5Aca2-3GalNAcb1-4GlcNAcb-Sp0	17.9342	14.7082	82.012		440	Galb1-6Galb-Sp10	477.84	63.4338	13.2751
238	Neu5Aca2-3Galb1-3(6S)GlcNAc-Sp8	16.6209	25.1426	151.271		533	Fuca1-4(Galb1-3)GlcNAcb1-2 Mana-Sp0	476.75	178.362	37.412
239	Neu5Aca2-3Galb1-3(Fuca1-4)GlcNAcb-Sp8	49.9815	30.6607	61.3441		16	GlcNAcb-Sp0	474.879	124.039	26.1203
240	Neu5Aca2-3Galb1-3(Fuca1-4)GlcNAcb1-3Galb1-4(Fuca1-3)GlcNAcb-Sp0	80.1663	24.8978	31.0578		541	Galb1-4GlcNAcb1-3Galb1-4GlcNAcb1-2Mana1-6(Galb1-4GlcNAcb1-3Galb1-4GlcNAcb1-2Mana1-3)Manb1-4GlcNAcb1-4GlcNAcb-Sp12	471.888	51.3441	10.8806
241	Neu5Aca2-3Galb1-4(Neu5Aca2-3Galb1-3)GlcNAcb-Sp8	1176.91	1971.25	167.494		185	GlcNAcb1-3Galb1-4Glcb-Sp0	471.442	17.6694	3.74795
242	Neu5Aca2-3Galb1-3(6S)GalNAca-Sp8	80.8883	19.7445	24.4095		600	Neu5Aca2-3Galb1-4GlcNAcb1-3Galb1-4GlcNAcb1-6(Galb1-3)GalNAca-Sp14	443.097	149.321	33.6993
243	Neu5Aca2-6(Neu5Aca2-3Galb1-3)GalNAca-Sp8	-14.3471	16.9857	-118.391		308	Neu5Aca2-6Galb1-4GlcNAcb1-2Mana1-6(GlcNAcb1-2Mana1-3)Manb1-4GlcNAcb1-4GlcNAcb-Sp12	421.799	105.561	25.0264
244	Neu5Aca2-6(Neu5Aca2-3Galb1-3)GalNAca-Sp14	96.9911	23.987	24.7311		117	Gala1-3Galb1-4Glc-Sp10	418.659	174.552	41.6931
245	Neu5Aca2-3Galb-Sp8	-9.46045	7.86272	-83.1115		220	Fuca1-2(6S)Galb1-4GlcNAcb-Sp0	407.446	25.7765	6.32637
246	Neu5Aca2-3Galb1-3GalNAcb1-3Gala1-4Galb1-4Glcb-Sp0	7.25115	10.5911	146.061		561	GlcNAcb1-3Galb1-4GlcNAcb1-6(GlcNAcb1-3Galb1-3)GalNAca-Sp14	390.079	1.88749	0.483874
247	Neu5Aca2-3Galb1-3GlcNAcb1-3Galb1-4GlcNAcb-Sp0	7.55705	2.13229	28.2159		601	Neu5Aca2-6Galb1-4GlcNAcb1-3Galb1-4GlcNAcb1-6(Galb1-3)GalNAca-Sp14	386.412	58.5201	15.1445
248	Fuca1-2(6S)Galb1-4Glcb-Sp0	75.5562	8.28485	10.9651		183	GlcNAcb1-3Galb1-4GlcNAcb-Sp8	374.055	29.7725	7.95938
249	Neu5Aca2-3Galb1-3GlcNAcb-Sp0	36.4948	7.17393	19.6574		503	GalNAcb1-4(Fuca1-3)(6S)GlcNAcb-Sp8	362.126	3.46555	0.957002
250	Neu5Aca2-3Galb1-3GlcNAcb-Sp8	1.00275	5.02031	500.654		370	GalNAca1-3(Fuca1-2)Galb1-4GlcNAcb1-2Mana1-6(GalNAca1-3(Fuca1-2)Galb1-4GlcNAcb1-2Mana1-3)Manb1-4GlcNAcb1-4GlcNAcb-Sp20	350.517	165.003	47.0742
251	Neu5Aca2-3Galb1-4(6S)GlcNAcb-Sp8	52.117	80.0855	153.665		352	GlcNAcb1-2Mana1-6(GlcNAcb1-2Mana1-3)Manb1-4GlcNAcb1-4(Fuca1-6)GlcNAcb-Sp22	341.63	33.376	9.76964
252	Neu5Aca2-3Galb1-4(Fuca1-3)(6S)GlcNAcb-Sp8	2.37408	6.62113	278.893		288	Neu5Aca2-3Galb1-4GlcNAcb1-6(Galb1-3)GalNAca-Sp14	326.719	31.4809	9.63548
253	Neu5Aca2-3Galb1-4(Fuca1-3)GlcNAcb1-3Galb1-4(Fuca1-3)GlcNAcb1-3Galb1-4(Fuca1-3)GlcNAcb-Sp0	-3.23332	7.97641	-246.694		90	GalNAca1-3(Fuca1-2)Galb-Sp18	323.742	29.5633	9.13176
254	Neu5Aca2-3Galb1-4(Fuca1-3)GlcNAcb-Sp0	63.1657	17.4315	27.5964		439	Galb1-4Galb-Sp10	323.051	101.564	31.4391
255	Neu5Aca2-3Galb1-4(Fuca1-3)GlcNAcb-Sp8	-30.6704	25.5212	-83.2111		226	GalNAcb1-4(Neu5Aca2-8Neu5Aca2-8Neu5Aca2-3)Galb1-4Glcb-Sp0	319.613	27.9329	8.73961
256	Neu5Aca2-3Galb1-4(Fuca1-3)GlcNAcb1-3Galb-Sp8	42.4676	32.4808	76.4837		606	Neu5Aca2-6Galb1-4GlcNAcb1-3Galb1-4GlcNAcb1-3Galb1-4GlcNAcb1-2Mana1-6(Neu5Aca2-6Galb1-4GlcNAcb1-3Galb1-4GlcNAcb1-3Galb1-4GlcNAcb1-2Mana1-3)Manb1-4GlcNAcb1-4GlcNAcb-Sp12	281.729	68.6529	24.3685
257	Neu5Aca2-3Galb1-4(Fuca1-3)GlcNAcb1-3Galb1-4GlcNAcb-Sp8	-2.01033	13.32	-662.577		365	Fuca1-4(Galb1-3)GlcNAcb1-2Mana1-6(Fuca1-4(Galb1-3)GlcNAcb1-2Mana1-3)Manb1-4GlcNAcb1-4(Fuca1-6)GlcNAcb-Sp22	278.811	80.7508	28.9626
258	Neu5Aca2-3Galb1-4GlcNAcb1-3Galb1-4GlcNAcb1-3Galb1-4GlcNAcb-Sp0	-4.65202	34.8986	-750.181		142	Galb1-3GalNAcb-Sp8	264.777	32.2188	12.1683
259	Neu5Aca2-3Galb1-4GlcNAcb-Sp0	18.2672	14.0706	77.0263		326	Neu5Aca2-3Galb1-4GlcNAcb1-2Mana1-6(Neu5Aca2-6Galb1-4GlcNAcb1-2Mana1-3)Manb1-4GlcNAcb1-4GlcNAcb-Sp12	259.613	157.379	60.6207
260	Neu5Aca2-3Galb1-4GlcNAcb-Sp8	-5.70307	12.0972	-212.117		125	Galb1-2Galb-Sp8	255.028	344.905	135.242
261	Neu5Aca2-3Galb1-4GlcNAcb1-3Galb1-4GlcNAcb-Sp0	32.0604	10.9283	34.0866		181	GlcNAcb1-3Galb-Sp8	250.587	169.18	67.5137
262	Fuca1-2Galb1-4(6S)Glcb-Sp0	203.556	17.8757	8.78174		266	Neu5Aca2-6GalNAcb1-4GlcNAcb-Sp0	246.593	8.61095	3.49196
263	Neu5Aca2-3Galb1-4Glcb-Sp0	57.0487	40.5026	70.9965		219	(3S)Galb1-4(Fuca1-3)(6S)GlcNAcb-Sp8	243.102	144.372	59.3873
264	Neu5Aca2-3Galb1-4Glcb-Sp8	-2513.14	1671.99	-66.53		607	Neu5Aca2-3Galb1-4GlcNAcb1-3Galb1-4GlcNAcb1-3Galb1-4GlcNAcb1-2Mana1-6(Neu5Aca2-3Galb1-4GlcNAcb1-3Galb1-4GlcNAcb1-3Galb1-4GlcNAcb1-2Mana1-3)Manb1-4GlcNAcb1-4GlcNAcb-Sp12	233.229	31.0812	13.3265
265	Neu5Aca2-6GalNAca-Sp8	88.987	16.86	18.9466		359	KDNa2-3Galb1-3GalNAca-Sp14	204.84	108.724	53.0777
266	Neu5Aca2-6GalNAcb1-4GlcNAcb-Sp0	246.593	8.61095	3.49196		262	Fuca1-2Galb1-4(6S)Glcb-Sp0	203.556	17.8757	8.78174
267	Neu5Aca2-6Galb1-4(6S)GlcNAcb-Sp8	35.8051	19.6558	54.8968		88	GlcNAcb1-3Galb1-3GalNAca-Sp8	195.423	19.2554	9.85319
268	Neu5Aca2-6Galb1-4GlcNAcb-Sp0	11.8758	14.1067	118.785		598	GlcNAcb1-3Galb1-4GlcNAcb1-3Galb1-4GlcNAcb1-3GalNAca-Sp14	195.37	7.72317	3.9531
269	Neu5Aca2-6Galb1-4GlcNAcb-Sp8	-14.8658	14.9232	-100.386		446	Fuca1-2Galb1-4(Fuca1-3)GlcNAcb1-2Mana1-6(Fuca1-2Galb1-4(Fuca1-3)GlcNAcb1-4(Fuca1-2Galb1-4(Fuca1-3)GlcNAcb1-2)Mana1-3)Manb1-4GlcNAcb1-4GlcNAcb-Sp12	195.176	77.9552	39.941
270	Neu5Aca2-6Galb1-4GlcNAcb1-3Galb1-4(Fuca1-3)GlcNAcb1-3Galb1-4(Fuca1-3)GlcNAcb-Sp0	65.42	25.1738	38.4803		360	Fuca1-2Galb1-3GlcNAcb1-2Mana1-6(Fuca1-2Galb1-3GlcNAcb1-2Mana1-3)Manb1-4GlcNAcb1-4GlcNAcb-Sp20	193.617	37.4063	19.3198
271	Neu5Aca2-6Galb1-4GlcNAcb1-3Galb1-4GlcNAcb-Sp0	-1.5014	15.3534	-1022.6		182	GlcNAcb1-3Galb1-4GlcNAcb-Sp0	193.514	9.99388	5.16443
272	Neu5Aca2-6Galb1-4Glcb-Sp0	52.1289	42.6216	81.7618		472	Fuca1-2Galb1-4(Fuca1-3)GlcNAcb1-2Mana1-6(Fuca1-2Galb1-4(Fuca1-3)GlcNAcb1-2Mana1-3)Manb1-4GlcNAcb1-4(Fuca1-6)GlcNAcb-Sp24	187.898	93.7435	49.8907
273	Neu5Aca2-6Galb1-4Glcb-Sp8	-13.0775	28.7687	-219.986		233	GalNAcb1-4(Neu5Aca2-3)Galb1-4Glcb-Sp0	177.97	50.2511	28.2358
274	Neu5Aca2-6Galb-Sp8	5.01435	13.8984	277.172		545	GlcNAcb1-3Galb1-4GlcNAcb1-3Galb1-4GlcNAcb1-2Mana1-6(GlcNAcb1-3Galb1-4GlcNAcb1-3Galb1-4GlcNAcb1-2Mana1-3)Manb1-4GlcNAcb1-4GlcNAcb-Sp12	174.121	79.4981	45.6569
275	Neu5Aca2-8Neu5Aca-Sp8	-16.269	10.3919	-63.8754		474	Neu5Aca2-3Galb1-3GlcNAcb1-6(Neu5Aca2-3Galb1-3GlcNAcb1-2)Mana1-6(Neu5Aca2-3Galb1-3GlcNAcb1-2Mana1-3)Manb1-4GlcNAcb1-4GlcNAcb-Sp19	173.672	97.7548	56.287
276	Neu5Aca2-8Neu5Aca2-3Galb1-4Glcb-Sp0	-9.57992	3.40128	-35.5043		424	GalNAca1-3(Fuca1-2)Galb1-3GlcNAcb1-3GalNAc-Sp14	171.826	107.684	62.6706
277	Galb1-3(Fuca1-4)GlcNAcb1-3Galb1-3(Fuca1-4)GlcNAcb-Sp0	14.9444	36.0065	240.936		65	Fuca1-2Galb1-3GlcNAcb1-3Galb1-4Glcb-Sp8	170.895	29.0214	16.982
278	Neu5Acb2-6GalNAca-Sp8	37.4814	34.2813	91.462		112	Gala1-3GalNAcb-Sp8	170.246	121.53	71.3847
279	Neu5Acb2-6Galb1-4GlcNAcb-Sp8	22.4794	15.8954	70.7109		592	Neu5Aca2-3Galb1-4GlcNAcb1-3Galb1-4GlcNAcb1-3GalNAca-Sp14	169.282	51.7685	30.5813
280	Neu5Gca2-3Galb1-3(Fuca1-4)GlcNAcb-Sp0	53.2759	56.735	106.493		504	(3S)GalNAcb1-4(Fuca1-3)GlcNAcb-Sp8	165.604	222.387	134.289
281	Neu5Gca2-3Galb1-3GlcNAcb-Sp0	-4.29205	6.31181	-147.058		75	Fuca1-2Galb1-4GlcNAcb-Sp0	164.783	24.4168	14.8175
282	Neu5Gca2-3Galb1-4(Fuca1-3)GlcNAcb-Sp0	-22.8382	8.22997	-36.036		140	Galb1-3GalNAca-Sp14	161.726	55.2264	34.1482
283	Neu5Gca2-3Galb1-4GlcNAcb-Sp0	13.3212	14.6381	109.885		24	(3S)Galb1-4(Fuca1-3)(6S)Glc-Sp0	161.663	88.0223	54.448
284	Neu5Gca2-3Galb1-4Glcb-Sp0	-20.5602	35.4141	-172.246		12	Galb-Sp8	161.075	42.0123	26.0823
285	Neu5Gca2-6GalNAca-Sp0	0.468	7.92047	1692.41		357	KDNa2-6Galb1-4GlcNAc-Sp0	153.558	78.1151	50.8702
286	Neu5Gca2-6Galb1-4GlcNAcb-Sp0	-36.1167	23.0209	-63.7401		205	KDNa2-3Galb1-3GlcNAcb-Sp0	144.512	85.9182	59.454
287	Neu5Gca-Sp8	-29.0065	14.5077	-50.0153		602	Neu5Aca2-6Galb1-4GlcNAcb1-6(Galb1-3)GalNAca-Sp14	144.203	180.598	125.238
288	Neu5Aca2-3Galb1-4GlcNAcb1-6(Galb1-3)GalNAca-Sp14	326.719	31.4809	9.63548		371	Gala1-3(Fuca1-2)Galb1-4GlcNAcb1-2Mana1-6(Gala1-3(Fuca1-2)Galb1-4GlcNAcb1-2Mana1-3)Manb1-4GlcNAcb1-4GlcNAcb-Sp20	144.182	61.2766	42.4994
289	Galb1-3GlcNAcb1-3Galb1-3GlcNAcb-Sp0	2746.2	94.0852	3.42601		484	Mana1-6(Mana1-3)Manb1-4GlcNAcb1-4(Fuca1-6)GlcNAcb-Sp19	138.574	125.911	90.8622
290	Galb1-4(Fuca1-3)(6S)GlcNAcb-Sp0	91.02	24.512	26.9304		332	Neu5Aca2-6Galb1-4GlcNAcb1-3Galb1-4GlcNAcb1-3Galb1-4GlcNAcb-Sp0	137.662	72.2872	52.5108
291	Galb1-4(Fuca1-3)(6S)Glcb-Sp0	83.4892	72.1527	86.4216		1	Gala-Sp8	137.188	37.1719	27.0956
292	Galb1-4(Fuca1-3)GlcNAcb1-3Galb1-3(Fuca1-4)GlcNAcb-Sp0	-2.99307	4.13432	-138.13		229	Neu5Aca2-8Neu5Aca2-8Neu5Aca-Sp8	131.322	157.076	119.611
293	Galb1-4GlcNAcb1-3Galb1-3GlcNAcb-Sp0	5458.15	98.82	1.81051		141	Galb1-3GalNAca-Sp16	120.482	59.5855	49.4558
294	Neu5Aca2-3Galb1-3GlcNAcb1-3Galb1-3GlcNAcb-Sp0	-36.5751	15.1246	-41.3521		417	Gala1-3(Fuca1-2)Galb1-4(Fuca1-3)GlcNAcb1-3GalNAc-Sp14	119.91	188.532	157.228
295	Neu5Aca2-3Galb1-4GlcNAcb1-3Galb1-3GlcNAcb-Sp0	-12.9734	6.45596	-49.763		426	Fuca1-2Galb1-3GlcNAcb1-2Mana1-6(Fuca1-2Galb1-3GlcNAcb1-2Mana1-3)Manb1-4GlcNAcb1-4(Fuca1-6)GlcNAcb-Sp22	119.79	32.7035	27.3007
296	4S(3S)Galb1-4GlcNAcb-Sp0	-38.7048	16.6128	-42.922		501	Fuca1-2(6S)Galb1-3(6S)GlcNAcb-Sp0	119.365	39.6106	33.1845
297	(6S)Galb1-4(6S)GlcNAcb-Sp0	-1.17942	7.74232	-656.449		481	Neu5Aca2-6Galb1-4 GlcNAcb1-6(Neu5Aca2-6Galb1-4GlcNAcb1-3)GalNAca-Sp14	119.109	19.6537	16.5006
298	(6P)Glcb-Sp10	8.45187	3.21518	38.0411		573	Neu5Aca2-8Neu5Aca2-3Galb1-3GalNAcb1-4(Neu5Aca2-3)Galb1-4Glc-Sp21	117.929	92.5299	78.4624
299	Neu5Aca2-3Galb1-4(Fuca1-3)GlcNAcb1-6(Galb1-3)GalNAca-Sp14	23.6065	25.6907	108.829		225	GalNAcb1-4(Neu5Aca2-8Neu5Aca2-8Neu5Aca2-8Neu5Aca2-3)Galb1-4Glcb-Sp0	117.246	40.5319	34.57
300	Galb1-3Galb1-4GlcNAcb-Sp8	1970.73	81.1187	4.11617		362	Fuca1-2Galb1-4(Fuca1-3)GlcNAcb1-2Mana1-6(Fuca1-2Galb1-4(Fuca1-3)GlcNAcb1-2Mana1-3)Manb1-4GlcNAcb1-4GlcNAb-Sp20	117.218	22.5203	19.2123
301	Neu5Aca2-6Galb1-4GlcNAcb1-2Mana1-6(Galb1-4GlcNAcb1-2Mana1-3)Manb1-4GlcNAcb1-4GlcNAcb-Sp12	5314.97	164.075	3.08704		511	(6S)(4S)GalNAcb1-4GlcNAc-Sp8	116.108	82.0741	70.6879
302	Galb1-4GlcNAcb1-6(Galb1-4GlcNAcb1-3)Galb1-4GlcNAc-Sp0	8576.79	6839.58	79.7452		97	GalNAcb1-4(Fuca1-3)GlcNAcb-Sp0	114.782	22.4223	19.5346
303	GlcNAcb1-6(Galb1-4GlcNAcb1-3)Galb1-4GlcNAc-Sp0	16623.2	416.397	2.50492		605	Neu5Aca2-6Galb1-4GlcNAcb1-3Galb1-4GlcNAcb1-6(Neu5Aca2-6Galb1-4GlcNAcb1-3Galb1-4GlcNAcb1-3)GalNAca-Sp14	111.481	6.10026	5.47202
304	Galb1-4GlcNAca1-6Galb1-4GlcNAcb-Sp0	15493.1	170.279	1.09906		492	(3S)Galb1-3(Fuca1-4)GlcNAcb-Sp0	110.376	19.6399	17.7937
305	Galb1-4GlcNAcb1-6Galb1-4GlcNAcb-Sp0	13877.7	213.343	1.5373		175	GlcNAcb1-2Galb1-3GalNAca-Sp8	107.779	11.154	10.3489
306	GalNAcb1-3Galb-Sp8	7612.85	722.95	9.49643		49	Neu5,9Ac2a2-6Galb1-4GlcNAcb-Sp8	103.842	73.5931	70.8702
307	GlcAb1-3GlcNAcb-Sp8	-1.12557	9.92534	-881.802		232	GalNAcb1-4(Neu5Aca2-3)Galb1-4GlcNAcb-Sp8	103.208	11.3233	10.9713
308	Neu5Aca2-6Galb1-4GlcNAcb1-2Mana1-6(GlcNAcb1-2Mana1-3)Manb1-4GlcNAcb1-4GlcNAcb-Sp12	421.799	105.561	25.0264		467	Gala1-3(Fuca1-2)Galb1-3GalNAca-Sp8	99.8636	62.4604	62.5457
309	GlcNAcb1-3Man-Sp10	-42.159	33.2965	-78.9783		38	(3S)Galb-Sp8	99.2611	60.6444	61.0959
310	GlcNAcb1-4GlcNAcb-Sp10	-2.6891	11.8801	-441.785		244	Neu5Aca2-6(Neu5Aca2-3Galb1-3)GalNAca-Sp14	96.9911	23.987	24.7311
311	GlcNAcb1-4GlcNAcb-Sp12	16.7546	45.3956	270.943		493	Galb1-4(Fuca1-3)GlcNAcb1-6(Neu5Aca2-6(Neu5Aca2-3Galb1-3)GlcNAcb1-3)Galb1-4Glc-Sp21	94.338	30.4399	32.2668
312	MurNAcb1-4GlcNAcb-Sp10	-9.6137	7.92819	-82.4676		552	Neu5Gca2-8Neu5Gca2-3Galb1-4GlcNAc-Sp0	92.0173	72.8711	79.1928
313	Mana1-6Manb-Sp10	16.6826	14.0991	84.5142		231	GalNAcb1-4(Neu5Aca2-3)Galb1-4GlcNAcb-Sp0	91.3671	48.8765	53.4947
314	Mana1-6(Mana1-3)Mana1-6(Mana1-3)Manb-Sp10	15.4717	14.4405	93.3349		290	Galb1-4(Fuca1-3)(6S)GlcNAcb-Sp0	91.02	24.512	26.9304
315	Mana1-2Mana1-6(Mana1-3)Mana1-6(Mana1-2Mana1-2Mana1-3)Mana-Sp9	-11.1996	6.64983	-59.3757		14	Manb-Sp8	90.7511	58.5721	64.5415
316	Mana1-2Mana1-6(Mana1-2Mana1-3)Mana1-6(Mana1-2Mana1-2Mana1-3)Mana-Sp9	8.1437	9.90209	121.592		265	Neu5Aca2-6GalNAca-Sp8	88.987	16.86	18.9466
317	Neu5Aca2-3Galb1-4GlcNAcb1-6(Neu5Aca2-3Galb1-3)GalNAca-Sp14	-10.0421	25.7737	-256.657		478	Neu5Aca2-3Galb1-4GlcNAcb1-2Mana-Sp0	86.0774	30.1709	35.0509
318	Neu5Aca2-6Galb1-4GlcNAcb1-2Mana1-6(Neu5Aca2-3Galb1-4GlcNAcb1-2Mana1-3)Manb1-4GlcNAcb1-4GlcNAcb-Sp12	10.165	33.875	333.25		409	Gala1-3(Fuca1-2)Galb1-4(Fuca1-3)Glcb-Sp21	86.0687	34.234	39.7752
319	Galb1-4GlcNAcb1-2Mana1-6(Neu5Aca2-6Galb1-4GlcNAcb1-2Mana1-3)Manb1-4GlcNAcb1-4GlcNAcb-Sp12	707.473	31.4044	4.43896		448	Galb1-4GlcNAcb1-2Mana-Sp0	85.3815	94.9657	111.225
320	GlcNAcb1-2Mana1-6(Neu5Aca2-6Galb1-4GlcNAcb1-2Mana1-3)Manb1-4GlcNAcb1-4GlcNAcb-Sp12	-37.957	7.78539	-20.5111		291	Galb1-4(Fuca1-3)(6S)Glcb-Sp0	83.4892	72.1527	86.4216
321	Neu5Aca2-8Neu5Acb-Sp17	-46.339	27.8556	-60.1127		338	GlcNAca1-4Galb1-4GlcNAcb1-3Galb1-4GlcNAcb1-3Galb1-4GlcNAcb-Sp0	81.5109	127.686	156.649
322	Neu5Aca2-8Neu5Aca2-8Neu5Acb-Sp8	24.1591	21.3601	88.4143		242	Neu5Aca2-3Galb1-3(6S)GalNAca-Sp8	80.8883	19.7445	24.4095
323	Neu5Gcb2-6Galb1-4GlcNAc-Sp8	-15.9795	77.0958	-482.467		465	Neu5Aca2-6Galb1-4GlcNAcb1-6(Neu5Aca2-6Galb1-4GlcNAcb1-2)Mana1-6(GlcNAcb1-4)(Neu5Aca2-6Galb1-4GlcNAcb1-2Mana1-3)Manb1-4GlcNAcb1-4GlcNAcb-Sp21	80.4795	34.9325	43.4055
324	Galb1-3GlcNAcb1-2Mana1-6(Galb1-3GlcNAcb1-2Mana1-3)Manb1-4GlcNAcb1-4GlcNAcb-Sp19	12160.9	636.983	5.23798		240	Neu5Aca2-3Galb1-3(Fuca1-4)GlcNAcb1-3Galb1-4(Fuca1-3)GlcNAcb-Sp0	80.1663	24.8978	31.0578
325	Neu5Aca2-3Galb1-4GlcNAcb1-2Mana1-6(Neu5Aca2-3Galb1-4GlcNAcb1-2Mana1-3)Manb1-4GlcNAcb1-4GlcNAcb-Sp12	-7.39863	5.23209	-70.717		211	Mana1-2Mana1-6(Mana1-3)Mana1-6(Mana1-2Mana1-2Mana1-3)Manb1-4GlcNAcb1-4GlcNAcb-Sp12	79.7612	61.2957	76.849
326	Neu5Aca2-3Galb1-4GlcNAcb1-2Mana1-6(Neu5Aca2-6Galb1-4GlcNAcb1-2Mana1-3)Manb1-4GlcNAcb1-4GlcNAcb-Sp12	259.613	157.379	60.6207		459	Neu5Aca2-3Galb1-4GlcNAcb1-2Mana1-6(GlcNAcb1-4)(Neu5Aca2-3Galb1-4GlcNAcb1-2Mana1-3)Manb1-4GlcNAcb1-4GlcNAcb-Sp21	78.9546	57.1179	72.3427
327	Galb1-4(Fuca1-3)GlcNAcb1-2Mana1-6(Galb1-4(Fuca1-3)GlcNAcb1-2Mana1-3)Manb1-4GlcNAcb1-4GlcNAcb-Sp20	-8.01475	6.0852	-75.925		419	Galb1-4(Fuca1-3)GlcNAcb1-2Mana1-6(Galb1-4(Fuca1-3)GlcNAcb1-2Mana1-3)Manb1-4GlcNAcb1-4(Fuca1-6)GlcNAcb-Sp22	78.7921	18.6294	23.6438
328	Neu5,9Ac2a2-3Galb1-4GlcNAcb-Sp0	41.0949	16.9228	41.1798		457	GalNAca1-3(Fuca1-2)Galb1-3GlcNAcb1-2Mana1-6(GalNAca1-3(Fuca1-2)Galb1-3GlcNAcb1-2Mana1-3)Manb1-4GlcNAcb1-4(Fuca1-6)GlcNAcb-Sp22	78.7206	40.9896	52.0698
329	Neu5,9Ac2a2-3Galb1-3GlcNAcb-Sp0	-1.998	7.81691	-391.237		104	Gala1-3(Fuca1-2)Galb1-4(Fuca1-3)GlcNAcb-Sp8	77.5983	45.0471	58.0517
330	Neu5Aca2-6Galb1-4GlcNAcb1-3Galb1-3GlcNAcb-Sp0	54.0756	53.6791	99.2667		248	Fuca1-2(6S)Galb1-4Glcb-Sp0	75.5562	8.28485	10.9651
331	Neu5Aca2-3Galb1-3(Fuca1-4)GlcNAcb1-3Galb1-3(Fuca1-4)GlcNAcb-Sp0	-6.08675	10.3732	-170.423		58	Fuca1-2Galb1-3GalNAcb1-3Gala-Sp9	74.5541	16.3597	21.9434
332	Neu5Aca2-6Galb1-4GlcNAcb1-3Galb1-4GlcNAcb1-3Galb1-4GlcNAcb-Sp0	137.662	72.2872	52.5108		179	GlcNAcb1-3GalNAca-Sp8	74.2874	24.2742	32.6761
333	Gala1-4Galb1-4GlcNAcb1-3Galb1-4Glcb-Sp0	1680.79	108.322	6.44469		190	GlcNAcb1-4GlcNAcb1-4GlcNAcb1-4GlcNAcb1-4GlcNAcb1-Sp8	72.6042	40.9383	56.3856
334	GalNAcb1-3Gala1-4Galb1-4GlcNAcb1-3Galb1-4Glcb-Sp0	18939.5	1952.46	10.3089		222	Fuca1-2(6S)Galb1-4(6S)Glcb-Sp0	70.313	17.3274	24.6432
335	GalNAca1-3(Fuca1-2)Galb1-4GlcNAcb1-3Galb1-4GlcNAcb-Sp0	66.2583	14.3051	21.5899		106	Gala1-3(Fuca1-2)Galb1-4Glcb-Sp0	70.1635	25.324	36.0929
336	GalNAca1-3(Fuca1-2)Galb1-4GlcNAcb1-3Galb1-4GlcNAcb1-3Galb1-4GlcNAcb-Sp0	866.085	68.7192	7.93446		188	GlcNAcb1-4Galb1-4GlcNAcb-Sp8	70.0202	76.1994	108.825
337	Neu5Aca2-3Galb1-4(Fuca1-3)GlcNAcb1-6(Neu5Aca2-3Galb1-3)GalNAc-Sp14	17.372	25.0573	144.24		40	(4S)Galb1-4GlcNAcb-Sp8	67.4277	59.3232	87.9805
338	GlcNAca1-4Galb1-4GlcNAcb1-3Galb1-4GlcNAcb1-3Galb1-4GlcNAcb-Sp0	81.5109	127.686	156.649		497	Fuca1-2(6S)Galb1-3GlcNAcb-Sp0	67.3864	33.2085	49.2807
339	GlcNAca1-4Galb1-4GlcNAcb-Sp0	40.3344	17.6909	43.8607		378	Neu5Aca2-3Galb1-4(Fuca1-3)GlcNAcb1-3GalNAca-Sp14	67.0089	31.4399	46.919
340	GlcNAca1-4Galb1-3GlcNAcb-Sp0	18.1822	31.2525	171.885		393	GalNAca1-3(Fuca1-2)Galb1-3GalNAca1-3(Fuca1-2)Galb1-4GlcNAcb-Sp0	66.6916	30.345	45.5005
341	GlcNAca1-4Galb1-4GlcNAcb1-3Galb1-4Glcb-Sp0	17.2503	26.4342	153.239		335	GalNAca1-3(Fuca1-2)Galb1-4GlcNAcb1-3Galb1-4GlcNAcb-Sp0	66.2583	14.3051	21.5899
342	GlcNAca1-4Galb1-4GlcNAcb1-3Galb1-4(Fuca1-3)GlcNAcb1-3Galb1-4(Fuca1-3)GlcNAcb-Sp0	33.8703	4.44021	13.1094		499	Fuca1-2Galb1-4GlcNAcb1-2Mana-Sp0	66.1142	44.0312	66.5988
343	GlcNAca1-4Galb1-4GlcNAcb1-3Galb1-4GlcNAcb-Sp0	32.5827	18.9731	58.2307		396	Neu5Aca2-3Galb1-3GlcNAcb1-2Mana1-6(Neu5Aca2-3Galb1-3GlcNAcb1-2Mana1-3)Manb1-4GlcNAcb1-4GlcNAc-Sp19	65.7446	17.4999	26.6179
344	GlcNAca1-4Galb1-3GalNAc-Sp14	-55.1404	38.7561	-70.2862		270	Neu5Aca2-6Galb1-4GlcNAcb1-3Galb1-4(Fuca1-3)GlcNAcb1-3Galb1-4(Fuca1-3)GlcNAcb-Sp0	65.42	25.1738	38.4803
345	Neu5Aca2-6Galb1-4GlcNAcb1-2Mana1-6(Mana1-3)Manb1-4GlcNAcb1-4GlcNAc-Sp12	-96.7987	50.3534	-52.0187		254	Neu5Aca2-3Galb1-4(Fuca1-3)GlcNAcb-Sp0	63.1657	17.4315	27.5964
346	Mana1-6(Neu5Aca2-6Galb1-4GlcNAcb1-2Mana1-3)Manb1-4GlcNAcb1-4GlcNAc-Sp12	6.3183	52.1486	825.358		102	Gala1-3(Fuca1-2)Galb1-3GlcNAcb-Sp8	62.6511	25.1063	40.0732
347	Neu5Aca2-6Galb1-4GlcNAcb1-2Mana1-6Manb1-4GlcNAcb1-4GlcNAc-Sp12	29.8823	17.553	58.7405		201	GlcAa-Sp8	61.8858	24.9964	40.3911
348	Neu5Aca2-6Galb1-4GlcNAcb1-2Mana1-3Manb1-4GlcNAcb1-4GlcNAc-Sp12	58.1905	64.1928	110.315		486	Neu5Aca2-3Galb1-3GlcNAcb1-2Mana1-6(GlcNAcb1-4)(Neu5Aca2-3Galb1-3GlcNAcb1-2Mana1-3)Manb1-4GlcNAcb1-4GlcNAc-Sp21	61.5477	31.5444	51.252
349	Galb1-4GlcNAcb1-2Mana1-3Manb1-4GlcNAcb1-4GlcNAc-Sp12	8191.72	71.9428	0.878238		213	Mana1-6(Mana1-3)Mana-Sp9	60.7794	32.2906	53.1277
350	Galb1-4GlcNAcb1-2Mana1-6Manb1-4GlcNAcb1-4GlcNAc-Sp12	3738.15	128.893	3.44804		556	Neu5Gca2-8Neu5Gca2-6Galb1-4GlcNAc-Sp0	59.6056	41.3916	69.4425
351	Mana1-6(Galb1-4GlcNAcb1-2Mana1-3)Manb1-4GlcNAcb1-4GlcNAcb-Sp12	9712.67	342.381	3.5251		66	Fuca1-2Galb1-3GlcNAcb1-3Galb1-4Glcb-Sp10	58.8588	13.933	23.6719
352	GlcNAcb1-2Mana1-6(GlcNAcb1-2Mana1-3)Manb1-4GlcNAcb1-4(Fuca1-6)GlcNAcb-Sp22	341.63	33.376	9.76964		348	Neu5Aca2-6Galb1-4GlcNAcb1-2Mana1-3Manb1-4GlcNAcb1-4GlcNAc-Sp12	58.1905	64.1928	110.315
353	Galb1-4GlcNAcb1-2Mana1-6(Galb1-4GlcNAcb1-2Mana1-3)Manb1-4GlcNAcb1-4(Fuca1-6)GlcNAcb-Sp22	5662.46	437.222	7.72141		263	Neu5Aca2-3Galb1-4Glcb-Sp0	57.0487	40.5026	70.9965
354	Galb1-3GlcNAcb1-2Mana1-6(Galb1-3GlcNAcb1-2Mana1-3)Manb1-4GlcNAcb1-4(Fuca1-6)GlcNAcb-Sp22	4011.28	261.021	6.50716		27	(3S)Galb1-4(6S)Glcb-Sp8	56.1664	19.6357	34.9599
355	(6S)GlcNAcb1-3Galb1-4GlcNAcb-Sp0	12056.3	723.978	6.00497		330	Neu5Aca2-6Galb1-4GlcNAcb1-3Galb1-3GlcNAcb-Sp0	54.0756	53.6791	99.2667
356	KDNa2-3Galb1-4(Fuca1-3)GlcNAc-Sp0	5.11305	3.80675	74.4517		206	KDNa2-3Galb1-4GlcNAcb-Sp0	54.0188	48.7215	90.1937
357	KDNa2-6Galb1-4GlcNAc-Sp0	153.558	78.1151	50.8702		280	Neu5Gca2-3Galb1-3(Fuca1-4)GlcNAcb-Sp0	53.2759	56.735	106.493
358	KDNa2-3Galb1-4Glc-Sp0	-21.5247	7.92942	-36.8387		124	Gala1-6Glcb-Sp8	52.7058	13.4847	25.5849
359	KDNa2-3Galb1-3GalNAca-Sp14	204.84	108.724	53.0777		272	Neu5Aca2-6Galb1-4Glcb-Sp0	52.1289	42.6216	81.7618
360	Fuca1-2Galb1-3GlcNAcb1-2Mana1-6(Fuca1-2Galb1-3GlcNAcb1-2Mana1-3)Manb1-4GlcNAcb1-4GlcNAcb-Sp20	193.617	37.4063	19.3198		251	Neu5Aca2-3Galb1-4(6S)GlcNAcb-Sp8	52.117	80.0855	153.665
361	Fuca1-2Galb1-4GlcNAcb1-2Mana1-6(Fuca1-2Galb1-4GlcNAcb1-2Mana1-3)Manb1-4GlcNAcb1-4GlcNAcb-Sp20	2460.86	599.339	24.3549		177	GlcNAcb1-6(GlcNAcb1-3)GalNAca-Sp14	52.0315	67.1585	129.073
362	Fuca1-2Galb1-4(Fuca1-3)GlcNAcb1-2Mana1-6(Fuca1-2Galb1-4(Fuca1-3)GlcNAcb1-2Mana1-3)Manb1-4GlcNAcb1-4GlcNAb-Sp20	117.218	22.5203	19.2123		87	GalNAca1-3(Fuca1-2)Galb1-4Glcb-Sp0	51.9662	35.8993	69.082
363	Gala1-3Galb1-4GlcNAcb1-2Mana1-6(Gala1-3Galb1-4GlcNAcb1-2Mana1-3)Manb1-4GlcNAcb1-4GlcNAcb-Sp20	8001.17	367.246	4.58991		468	Gala1-3(Fuca1-2)Galb1-3GalNAcb-Sp8	51.6546	32.6116	63.1338
364	Galb1-4GlcNAcb1-2Mana1-6(Mana1-3)Manb1-4GlcNAcb1-4GlcNAcb-Sp12	5421.06	252.005	4.64863		366	Neu5Aca2-6GlcNAcb1-4GlcNAc-Sp21	51.5626	18.0565	35.0186
365	Fuca1-4(Galb1-3)GlcNAcb1-2Mana1-6(Fuca1-4(Galb1-3)GlcNAcb1-2Mana1-3)Manb1-4GlcNAcb1-4(Fuca1-6)GlcNAcb-Sp22	278.811	80.7508	28.9626		413	Gala1-3(Fuca1-2)Galb1-4GlcNAcb1-3GalNAca-Sp14	50.6333	28.3122	55.9163
366	Neu5Aca2-6GlcNAcb1-4GlcNAc-Sp21	51.5626	18.0565	35.0186		203	GlcAb1-3Galb-Sp8	50.4218	6.1352	12.1678
367	Neu5Aca2-6GlcNAcb1-4GlcNAcb1-4GlcNAc-Sp21	11.6729	24.6849	211.472		373	GalNAca1-3(Fuca1-2)Galb1-3GlcNAcb1-2Mana1-6(GalNAca1-3(Fuca1-2)Galb1-3GlcNAcb1-2Mana1-3)Manb1-4GlcNAcb1-4GlcNAcb-Sp20	50.4148	38.9933	77.345
368	Galb1-4(Fuca1-3)GlcNAcb1-6(Fuca1-2Galb1-4GlcNAcb1-3)Galb1-4Glc-Sp21	1147.31	103.788	9.04621		239	Neu5Aca2-3Galb1-3(Fuca1-4)GlcNAcb-Sp8	49.9815	30.6607	61.3441
369	Galb1-4GlcNAcb1-2Mana1-6(Galb1-4GlcNAcb1-4(Galb1-4GlcNAcb1-2)Mana1-3)Manb1-4GlcNAcb1-4GlcNAc-Sp21	15542.3	934.369	6.01177		235	Neu5Aca2-6(Neu5Aca2-3)GalNAca-Sp8	49.6772	52.6964	106.078
370	GalNAca1-3(Fuca1-2)Galb1-4GlcNAcb1-2Mana1-6(GalNAca1-3(Fuca1-2)Galb1-4GlcNAcb1-2Mana1-3)Manb1-4GlcNAcb1-4GlcNAcb-Sp20	350.517	165.003	47.0742		422	Fuca1-2Galb1-3GlcNAcb1-3GalNAc-Sp14	49.4654	63.5869	128.548
371	Gala1-3(Fuca1-2)Galb1-4GlcNAcb1-2Mana1-6(Gala1-3(Fuca1-2)Galb1-4GlcNAcb1-2Mana1-3)Manb1-4GlcNAcb1-4GlcNAcb-Sp20	144.182	61.2766	42.4994		89	GalNAca1-3(Fuca1-2)Galb-Sp8	48.8832	6.83254	13.9773
372	Gala1-3Galb1-4(Fuca1-3)GlcNAcb1-2Mana1-6(Gala1-3Galb1-4(Fuca1-3)GlcNAcb1-2Mana1-3)Manb1-4GlcNAcb1-4GlcNAcb-Sp20	5908.72	315.837	5.34526		59	Fuca1-2Galb1-3GalNAcb1-3Gala1-4Galb1-4Glcb-Sp9	48.021	73.1914	152.415
373	GalNAca1-3(Fuca1-2)Galb1-3GlcNAcb1-2Mana1-6(GalNAca1-3(Fuca1-2)Galb1-3GlcNAcb1-2Mana1-3)Manb1-4GlcNAcb1-4GlcNAcb-Sp20	50.4148	38.9933	77.345		500	Fuca1-2Galb1-3(6S)GlcNAcb-Sp0	46.719	16.6642	35.669
374	Gala1-3(Fuca1-2)Galb1-3GlcNAcb1-2Mana1-6(Gala1-3(Fuca1-2)Galb1-3GlcNAcb1-2Mana1-3)Manb1-4GlcNAcb1-4GlcNAcb-Sp20	35.8977	19.579	54.5411		25	(3S)Galb1-4Glcb-Sp8	46.5931	22.2409	47.7343
375	Fuca1-4(Fuca1-2Galb1-3)GlcNAcb1-2Mana1-3(Fuca1-4(Fuca1-2Galb1-3)GlcNAcb1-2Mana1-3)Manb1-4GlcNAcb1-4GlcNAcb-Sp19	-27.0592	21.1188	-78.0466		610	Galb1-3GalNAcb1-4(Neu5Aca2-8Neu5Aca2-8Neu5Aca2-3)Galb1-4Glcb-Sp21	45.9128	33.7776	73.5689
376	Neu5Aca2-3Galb1-4GlcNAcb1-3GalNAc-Sp14	8.64385	13.5415	156.66		105	Gala1-3(Fuca1-2)Galb1-4GlcNAc-Sp0	45.1244	25.5915	56.7133
377	Neu5Aca2-6Galb1-4GlcNAcb1-3GalNAc-Sp14	33.2875	32.5218	97.6996		57	Neu5Aca2-6Galb1-4GlcNAcb1-2Mana1-6(Neu5Aca2-6Galb1-4GlcNAcb1-2Mana1-3)Manb1-4GlcNAcb1-4GlcNAcb-Sp24	45.0938	35.3565	78.4067
378	Neu5Aca2-3Galb1-4(Fuca1-3)GlcNAcb1-3GalNAca-Sp14	67.0089	31.4399	46.919		554	Neu5Gca2-8Neu5Aca2-3Galb1-4GlcNAc-Sp0	43.7848	37.3344	85.268
379	GalNAcb1-4GlcNAcb1-2Mana1-6(GalNAcb1-4GlcNAcb1-2Mana1-3)Manb1-4GlcNAcb1-4GlcNAc-Sp12	8276.77	585.403	7.07284		470	Glca1-4Glca1-4Glca1-4Glcb-Sp10	43.6173	14.6078	33.4908
380	Galb1-3GalNAca1-3(Fuca1-2)Galb1-4Glc-Sp0	775.746	578.131	74.5258		256	Neu5Aca2-3Galb1-4(Fuca1-3)GlcNAcb1-3Galb-Sp8	42.4676	32.4808	76.4837
381	Galb1-3GalNAca1-3(Fuca1-2)Galb1-4GlcNAc-Sp0	1278.22	416.136	32.556		29	(3S)Galb1-3GalNAca-Sp8	42.3801	16.6601	39.3111
382	Galb1-3GlcNAcb1-3Galb1-4GlcNAcb1-6(Galb1-3GlcNAcb1-3)Galb1-4Glcb-Sp0	10914.8	256.844	2.35316		202	GlcAb-Sp8	42.1352	39.5666	93.9038
383	Galb1-4(Fuca1-3)GlcNAcb1-6(Galb1-3GlcNAcb1-3)Galb1-4Glc-Sp21	3163.59	285.54	9.02584		85	GalNAca1-3(Fuca1-2)Galb1-4GlcNAcb-Sp0	42.0916	36.1073	85.7826
384	Galb1-4GlcNAcb1-6(Fuca1-4(Fuca1-2Galb1-3)GlcNAcb1-3)Galb1-4Glc-Sp21	3849.65	42.4473	1.10263		6	Fuca-Sp8	41.9092	17.3403	41.3758
385	Galb1-4(Fuca1-3)GlcNAcb1-6(Fuca1-4(Fuca1-2Galb1-3)GlcNAcb1-3)Galb1-4Glc-Sp21	2021.38	115.882	5.73281		593	GlcNAcb1-3Galb1-4GlcNAcb1-3GalNAca-Sp14	41.5498	23.4047	56.3291
386	Galb1-3GlcNAcb1-3Galb1-4(Fuca1-3)GlcNAcb1-6(Galb1-3GlcNAcb1-3)Galb1-4Glc-Sp21	6724.05	532.177	7.91454		328	Neu5,9Ac2a2-3Galb1-4GlcNAcb-Sp0	41.0949	16.9228	41.1798
387	Galb1-4GlcNAcb1-6(Galb1-4GlcNAcb1-2)Mana1-6(Galb1-4GlcNAcb1-4(Galb1-4GlcNAcb1-2)Mana1-3)Manb1-4GlcNAcb1-4GlcNAcb-Sp21	16201.3	851.513	5.25584		67	Fuca1-2Galb1-3GlcNAcb-Sp0	40.9173	11.1967	27.3643
388	GlcNAcb1-2Mana1-6(GlcNAcb1-4(GlcNAcb1-2)Mana1-3)Manb1-4GlcNAcb1-4GlcNAc-Sp21	2259.46	40.4335	1.78952		339	GlcNAca1-4Galb1-4GlcNAcb-Sp0	40.3344	17.6909	43.8607
389	Fuca1-2Galb1-3GalNAca1-3(Fuca1-2)Galb1-4Glcb-Sp0	34.4826	11.3794	33.0005		153	Galb1-4(Fuca1-3)GlcNAcb1-3Galb1-4(Fuca1-3)GlcNAcb-Sp0	39.8597	38.6063	96.8553
390	Fuca1-2Galb1-3GalNAca1-3(Fuca1-2)Galb1-4GlcNAcb-Sp0	9.46317	9.15558	96.7496		536	GalNAca1-3(Fuca1-2)Galb1-3GalNAcb1-3Gala1-4Galb1-4Glc-Sp21	38.2559	51.7938	135.388
391	Galb1-3GlcNAcb1-3GalNAca-Sp14	3210.47	372.742	11.6102		529	Neu5Aca2-3Galb1-3GlcNAcb1-4Galb1-4Glcb-Sp0	37.6131	19.5072	51.8628
392	GalNAcb1-4(Neu5Aca2-3)Galb1-4GlcNAcb1-3GalNAca-Sp14	27.9126	7.4008	26.5142		278	Neu5Acb2-6GalNAca-Sp8	37.4814	34.2813	91.462
393	GalNAca1-3(Fuca1-2)Galb1-3GalNAca1-3(Fuca1-2)Galb1-4GlcNAcb-Sp0	66.6916	30.345	45.5005		513	(3S)GalNAcb1-4(3S)GlcNAc-Sp8	37.2496	4.41424	11.8504
394	Gala1-3Galb1-3GlcNAcb1-2Mana1-6(Gala1-3Galb1-3GlcNAcb1-2Mana1-3)Manb1-4GlcNAcb1-4GlcNAc-Sp19	1698.96	59.3959	3.49601		249	Neu5Aca2-3Galb1-3GlcNAcb-Sp0	36.4948	7.17393	19.6574
395	Gala1-3Galb1-3(Fuca1-4)GlcNAcb1-2Mana1-6(Gala1-3Galb1-3(Fuca1-4)GlcNAcb1-2Mana1-3)Manb1-4GlcNAcb1-4GlcNAc-Sp19	3185.63	70.8105	2.22281		11	Neu5Acb-Sp8	36.2885	34.4585	94.9572
396	Neu5Aca2-3Galb1-3GlcNAcb1-2Mana1-6(Neu5Aca2-3Galb1-3GlcNAcb1-2Mana1-3)Manb1-4GlcNAcb1-4GlcNAc-Sp19	65.7446	17.4999	26.6179		374	Gala1-3(Fuca1-2)Galb1-3GlcNAcb1-2Mana1-6(Gala1-3(Fuca1-2)Galb1-3GlcNAcb1-2Mana1-3)Manb1-4GlcNAcb1-4GlcNAcb-Sp20	35.8977	19.579	54.5411
397	GlcNAcb1-2Mana1-6(Galb1-4GlcNAcb1-2Mana1-3)Manb1-4GlcNAcb1-4GlcNAc-Sp12	9010.69	302.114	3.35284		267	Neu5Aca2-6Galb1-4(6S)GlcNAcb-Sp8	35.8051	19.6558	54.8968
398	Galb1-4GlcNAcb1-2Mana1-6(GlcNAcb1-2Mana1-3)Manb1-4GlcNAcb1-4GlcNAc-Sp12	8723.3	817.25	9.36858		570	(3S)GlcAb1-3Galb1-4GlcNAcb1-2Mana-Sp0	34.9549	17.0337	48.7304
399	Neu5Aca2-3Galb1-3GlcNAcb1-3GalNAca-Sp14	17.7151	8.50733	48.0231		82	GalNAca1-3(Fuca1-2)Galb1-3GlcNAcb-Sp0	34.8564	19.6762	56.4494
400	Fuca1-2Galb1-4GlcNAcb1-3GalNAca-Sp14	11.9299	19.7906	165.891		389	Fuca1-2Galb1-3GalNAca1-3(Fuca1-2)Galb1-4Glcb-Sp0	34.4826	11.3794	33.0005
401	Galb1-4(Fuca1-3)GlcNAcb1-3GalNAca-Sp14	8.07437	19.0038	235.359		342	GlcNAca1-4Galb1-4GlcNAcb1-3Galb1-4(Fuca1-3)GlcNAcb1-3Galb1-4(Fuca1-3)GlcNAcb-Sp0	33.8703	4.44021	13.1094
402	GalNAca1-3GalNAcb1-3Gala1-4Galb1-4GlcNAcb-Sp0	4795.26	165.887	3.45941		431	GlcNAcb1-2Mana1-6(GlcNAcb1-4)(GlcNAcb1-2Mana1-3)Manb1-4GlcNAcb1-4GlcNAc-Sp21	33.7919	12.831	37.9706
403	Gala1-4Galb1-3GlcNAcb1-2Mana1-6(Gala1-4Galb1-3GlcNAcb1-2Mana1-3)Manb1-4GlcNAcb1-4GlcNAcb-Sp19	10029.1	347.456	3.46449		217	Manb1-4GlcNAcb-Sp0	33.5409	10.9256	32.5741
404	Gala1-4Galb1-4GlcNAcb1-2Mana1-6(Gala1-4Galb1-4GlcNAcb1-2Mana1-3)Manb1-4GlcNAcb1-4GlcNAcb-Sp24	6627.74	382.322	5.76851		377	Neu5Aca2-6Galb1-4GlcNAcb1-3GalNAc-Sp14	33.2875	32.5218	97.6996
405	Gala1-3Galb1-4GlcNAcb1-3GalNAca-Sp14	685.914	11.313	1.64933		518	(6P)Galb1-4GlcNAcb-SP0	32.8165	23.9462	72.9699
406	Galb1-3GlcNAcb1-6Galb1-4GlcNAcb-Sp0	11502	338.908	2.94651		343	GlcNAca1-4Galb1-4GlcNAcb1-3Galb1-4GlcNAcb-Sp0	32.5827	18.9731	58.2307
407	Galb1-3GlcNAca1-6Galb1-4GlcNAcb-Sp0	12958.1	586.165	4.52353		3	Mana-Sp8	32.2269	51.7735	160.653
408	GalNAcb1-3Gala1-6Galb1-4Glcb-Sp8	8977.61	559.538	6.23259		21	GlcNAcb1-6(GlcNAcb1-4)(GlcNAcb1-3)GlcNAc-Sp8	32.1251	10.962	34.1227
409	Gala1-3(Fuca1-2)Galb1-4(Fuca1-3)Glcb-Sp21	86.0687	34.234	39.7752		261	Neu5Aca2-3Galb1-4GlcNAcb1-3Galb1-4GlcNAcb-Sp0	32.0604	10.9283	34.0866
410	Galb1-4GlcNAcb1-6(Neu5Aca2-6Galb1-3GlcNAcb1-3)Galb1-4Glc-Sp21	3962.22	178.035	4.49332		69	Fuca1-2Galb1-4(Fuca1-3)GlcNAcb1-3Galb1-4(Fuca1-3)GlcNAcb-Sp0	30.9811	15.799	50.9957
411	Galb1-3GalNAcb1-4(Neu5Aca2-8Neu5Aca2-3)Galb1-4Glcb-Sp0	879.928	43.4585	4.93887		223	Neu5Aca2-3Galb1-3GalNAca-Sp8	30.1478	2.89294	9.59585
412	Neu5Aca2-3Galb1-3GalNAcb1-4(Neu5Aca2-8Neu5Aca2-3)Galb1-4Glcb-Sp0	-16.1741	12.6948	-78.4888		48	Neu5,9Ac2a-Sp8	29.9896	17.4101	58.0537
413	Gala1-3(Fuca1-2)Galb1-4GlcNAcb1-3GalNAca-Sp14	50.6333	28.3122	55.9163		347	Neu5Aca2-6Galb1-4GlcNAcb1-2Mana1-6Manb1-4GlcNAcb1-4GlcNAc-Sp12	29.8823	17.553	58.7405
414	GalNAca1-3(Fuca1-2)Galb1-4GlcNAcb1-3GalNAca-Sp14	-16.5862	7.41678	-44.7167		23	6S(3S)Galb1-4GlcNAcb-Sp0	28.8972	17.7968	61.5864
415	GalNAca1-3GalNAcb1-3Gala1-4Galb1-4Glcb-Sp0	4305.96	68.2615	1.58528		483	Neu5Aca2-3Galb1-4GlcNAcb1-2Mana1-6(Neu5Aca2-3Galb1-4GlcNAcb1-2Mana1-3)Manb1-4GlcNAcb1-4(Fuca1-6)GlcNAcb-Sp24	28.6863	30.686	106.971
416	Fuca1-2Galb1-4(Fuca1-3)GlcNAcb1-3GalNAca-Sp14	-16.8791	3.42401	-20.2855		195	Glca1-4Glcb-Sp8	28.2912	25.1501	88.8972
417	Gala1-3(Fuca1-2)Galb1-4(Fuca1-3)GlcNAcb1-3GalNAc-Sp14	119.91	188.532	157.228		224	Neu5Aca2-3Galb1-3GalNAca-Sp14	27.9269	18.7967	67.3071
418	GalNAca1-3(Fuca1-2)Galb1-4(Fuca1-3)GlcNAcb1-3GalNAc-Sp14	10.7881	8.32326	77.152		392	GalNAcb1-4(Neu5Aca2-3)Galb1-4GlcNAcb1-3GalNAca-Sp14	27.9126	7.4008	26.5142
419	Galb1-4(Fuca1-3)GlcNAcb1-2Mana1-6(Galb1-4(Fuca1-3)GlcNAcb1-2Mana1-3)Manb1-4GlcNAcb1-4(Fuca1-6)GlcNAcb-Sp22	78.7921	18.6294	23.6438		32	(3S)Galb1-4(Fuca1-3)GlcNAc-Sp0	27.5825	26.3417	95.5015
420	Fuca1-2Galb1-4GlcNAcb1-2Mana1-6(Fuca1-2Galb1-4GlcNAcb1-2Mana1-3)Manb1-4GlcNAcb1-4(Fuca1-6)GlcNAcb-Sp22	1128.25	55.9253	4.9568		462	Neu5Aca2-3Galb1-4GlcNAcb1-6(Neu5Aca2-3Galb1-4GlcNAcb1-2)Mana1-6(GlcNAcb1-4)(Neu5Aca2-3Galb1-4GlcNAcb1-4(Neu5Aca2-3Galb1-4GlcNAcb1-2)Mana1-3)Manb1-4GlcNAcb1-4GlcNAcb-Sp21	26.5644	47.1172	177.369
421	GlcNAcb1-2(GlcNAcb1-6)Mana1-6(GlcNAcb1-2Mana1-3)Manb1-4GlcNAcb1-4GlcNAcb-Sp19	2545.03	196.352	7.71512		198	Glcb1-4Glcb-Sp8	25.3418	40.0278	157.952
422	Fuca1-2Galb1-3GlcNAcb1-3GalNAc-Sp14	49.4654	63.5869	128.548		453	GalNAcb1-4Galb1-4Glcb-Sp0	24.87	13.91	55.9308
423	Gala1-3(Fuca1-2)Galb1-3GlcNAcb1-3GalNAc-Sp14	1.5449	6.17261	399.547		480	Neu5Aca2-6Galb1-4GlcNAcb1-6GalNAca-Sp14	24.7737	13.8954	56.0891
424	GalNAca1-3(Fuca1-2)Galb1-3GlcNAcb1-3GalNAc-Sp14	171.826	107.684	62.6706		515	(3S)GalNAcb1-4GlcNAc-Sp8	24.6934	16.6168	67.2925
425	Gala1-3Galb1-3GlcNAcb1-3GalNAc-Sp14	1102.85	58.4586	5.30068		107	Gala1-3(Fuca1-2)Galb-Sp8	24.3268	18.3005	75.2277
426	Fuca1-2Galb1-3GlcNAcb1-2Mana1-6(Fuca1-2Galb1-3GlcNAcb1-2Mana1-3)Manb1-4GlcNAcb1-4(Fuca1-6)GlcNAcb-Sp22	119.79	32.7035	27.3007		322	Neu5Aca2-8Neu5Aca2-8Neu5Acb-Sp8	24.1591	21.3601	88.4143
427	Gala1-3(Fuca1-2)Galb1-4GlcNAcb1-2Mana1-6(Gala1-3(Fuca1-2)Galb1-4GlcNAcb1-2Mana1-3)Manb1-4GlcNAcb1-4(Fuca1-6)GlcNAcb-Sp22	-4.00625	1.44834	-36.152		72	Fuca1-2Galb1-4(Fuca1-3)GlcNAcb-Sp8	23.7128	66.6811	281.203
428	Galb1-3GlcNAcb1-6(Galb1-3GlcNAcb1-2)Mana1-6(Galb1-3GlcNAcb1-2Mana1-3)Manb1-4GlcNAcb1-4GlcNAcb-Sp19	8142.23	2239.99	27.5108		299	Neu5Aca2-3Galb1-4(Fuca1-3)GlcNAcb1-6(Galb1-3)GalNAca-Sp14	23.6065	25.6907	108.829
429	Galb1-4GlcNAcb1-6(Fuca1-2Galb1-3GlcNAcb1-3)Galb1-4Glc-Sp21	4338.11	283.768	6.54129		210	Mana1-6(Mana1-2Mana1-3)Mana1-6(Mana1-2Mana1-3)Manb1-4GlcNAcb1-4GlcNAcb-Sp12	23.4287	5.99986	25.609
430	Fuca1-3GlcNAcb1-6(Galb1-4GlcNAcb1-3)Galb1-4Glc-Sp21	7334.05	396.845	5.411		279	Neu5Acb2-6Galb1-4GlcNAcb-Sp8	22.4794	15.8954	70.7109
431	GlcNAcb1-2Mana1-6(GlcNAcb1-4)(GlcNAcb1-2Mana1-3)Manb1-4GlcNAcb1-4GlcNAc-Sp21	33.7919	12.831	37.9706		473	Fuca1-2Galb1-3(Fuca1-4)GlcNAcb1-2Mana1-6(Fuca1-2Galb1-3(Fuca1-4)GlcNAcb1-2Mana1-3)Manb1-4GlcNAcb1-4(Fuca1-6)GlcNAcb1-4(Fuca1-6)GlcNAcb-Sp19	21.6648	23.113	106.685
432	GlcNAcb1-2Mana1-6(GlcNAcb1-4)(GlcNAcb1-4(GlcNAcb1-2)Mana1-3)Manb1-4GlcNAcb1-4GlcNAc-Sp21	20.8167	14.5233	69.7677		151	Galb1-4(Fuca1-3)GlcNAcb-Sp0	21.5074	11.4218	53.1063
433	GlcNAcb1-6(GlcNAcb1-2)Mana1-6(GlcNAcb1-4)(GlcNAcb1-2Mana1-3)Manb1-4GlcNAcb1-4GlcNAc-Sp21	1030.78	362.482	35.1659		432	GlcNAcb1-2Mana1-6(GlcNAcb1-4)(GlcNAcb1-4(GlcNAcb1-2)Mana1-3)Manb1-4GlcNAcb1-4GlcNAc-Sp21	20.8167	14.5233	69.7677
434	GlcNAcb1-6(GlcNAcb1-2)Mana1-6(GlcNAcb1-4)(GlcNAcb1-4(GlcNAcb1-2)Mana1-3)Manb1-4GlcNAcb1-4GlcNAc-Sp21	992.544	107.454	10.8261		130	Fuca1-4(Galb1-3)GlcNAcb-Sp8	20.3192	13.462	66.2527
435	Galb1-4GlcNAcb1-2Mana1-6(GlcNAcb1-4)(Galb1-4GlcNAcb1-2Mana1-3)Manb1-4GlcNAcb1-4GlcNAc-Sp21	7198.92	252.352	3.50542		55	Neu5Aca2-6Galb1-4GlcNAcb1-2Mana1-6(Neu5Aca2-6Galb1-4GlcNAcb1-2Mana1-3)Manb1-4GlcNAcb1-4GlcNAcb-Sp12	20.1528	15.2609	75.7261
436	Galb1-4GlcNAcb1-2Mana1-6(GlcNAcb1-4)(Galb1-4GlcNAcb1-4(Galb1-4GlcNAcb1-2)Mana1-3)Manb1-4GlcNAcb1-4GlcNAc-Sp21	12651.1	693.64	5.48284		234	Neu5Aca2-3Galb1-3GalNAcb1-4(Neu5Aca2-3)Galb1-4Glcb-Sp0	19.023	6.64828	34.9487
437	Galb1-4GlcNAcb1-6(Galb1-4GlcNAcb1-2)Mana1-6(GlcNAcb1-4)(Galb1-4GlcNAcb1-2Mana1-3)Manb1-4GlcNAcb1-4GlcNAc-Sp21	13139.7	541.602	4.12188		454	GalNAca1-3(Fuca1-2)Galb1-4GlcNAcb1-2Mana1-6(GalNAca1-3(Fuca1-2)Galb1-4GlcNAcb1-2Mana1-3)Manb1-4GlcNAcb1-4(Fuca1-6)GlcNAcb-Sp22	18.7602	14.3371	76.4229
438	Galb1-4GlcNAcb1-6(Galb1-4GlcNAcb1-2)Mana1-6(GlcNAcb1-4)(Galb1-4GlcNAcb1-4(Galb1-4GlcNAcb1-2)Mana1-3)Manb1-4GlcNAcb1-4GlcNAc-Sp21	13048.7	670.3	5.13691		569	(3S)GlcAb1-3Galb1-4GlcNAcb1-3Galb1-4Glc-Sp0	18.6994	67.7242	362.173
439	Galb1-4Galb-Sp10	323.051	101.564	31.4391		259	Neu5Aca2-3Galb1-4GlcNAcb-Sp0	18.2672	14.0706	77.0263
440	Galb1-6Galb-Sp10	477.84	63.4338	13.2751		340	GlcNAca1-4Galb1-3GlcNAcb-Sp0	18.1822	31.2525	171.885
441	Neu5Aca2-3Galb1-4GlcNAcb1-3Galb-Sp8	-583.891	367.197	-62.8879		237	Neu5Aca2-3GalNAcb1-4GlcNAcb-Sp0	17.9342	14.7082	82.012
442	GalNAcb1-6GalNAcb-Sp8	-5.70282	6.50415	-114.051		22	6S(3S)Galb1-4(6S)GlcNAcb-Sp0	17.7932	41.2815	232.008
443	(6S)Galb1-3GlcNAcb-Sp0	1994.31	426.728	21.3973		399	Neu5Aca2-3Galb1-3GlcNAcb1-3GalNAca-Sp14	17.7151	8.50733	48.0231
444	(6S)Galb1-3(6S)GlcNAc-Sp0	501.725	92.8993	18.516		35	(3S)Galb1-4(6S)GlcNAcb-Sp8	17.5542	8.34038	47.5122
445	Fuca1-2Galb1-4 GlcNAcb1-2Mana1-6(Fuca1-2Galb1-4GlcNAcb1-2(Fuca1-2Galb1-4GlcNAcb1-4)Mana1-3)Manb1-4GlcNAcb1-4GlcNAcb-Sp12	2095.03	137.249	6.55115		337	Neu5Aca2-3Galb1-4(Fuca1-3)GlcNAcb1-6(Neu5Aca2-3Galb1-3)GalNAc-Sp14	17.372	25.0573	144.24
446	Fuca1-2Galb1-4(Fuca1-3)GlcNAcb1-2Mana1-6(Fuca1-2Galb1-4(Fuca1-3)GlcNAcb1-4(Fuca1-2Galb1-4(Fuca1-3)GlcNAcb1-2)Mana1-3)Manb1-4GlcNAcb1-4GlcNAcb-Sp12	195.176	77.9552	39.941		566	GlcNAb1-3Galb1-3GalNAc-Sp14	17.3703	6.11735	35.2174
447	Galb1-4(Fuca1-3)GlcNAcb1-6GalNAc-Sp14	609.008	117.036	19.2175		341	GlcNAca1-4Galb1-4GlcNAcb1-3Galb1-4Glcb-Sp0	17.2503	26.4342	153.239
448	Galb1-4GlcNAcb1-2Mana-Sp0	85.3815	94.9657	111.225		311	GlcNAcb1-4GlcNAcb-Sp12	16.7546	45.3956	270.943
449	Fuca1-2Galb1-4GlcNAcb1-6(Fuca1-2Galb1-4GlcNAcb1-3)GalNAc-Sp14	3564.86	175.618	4.92637		313	Mana1-6Manb-Sp10	16.6826	14.0991	84.5142
450	Gala1-3(Fuca1-2)Galb1-4GlcNAcb1-6(Gala1-3(Fuca1-2)Galb1-4GlcNAcb1-3)GalNAc-Sp14	852.677	64.2681	7.53721		238	Neu5Aca2-3Galb1-3(6S)GlcNAc-Sp8	16.6209	25.1426	151.271
451	GalNAca1-3(Fuca1-2)Galb1-4GlcNAcb1-6(GalNAca1-3(Fuca1-2)Galb1-4GlcNAcb1-3)GalNAc-Sp14	1461.71	65.3751	4.47253		200	G-ol-Sp8	16.1684	10.5852	65.4683
452	Neu5Aca2-8Neu5Aca2-3Galb1-3GalNAcb1-4(Neu5Aca2-8Neu5Aca2-3)Galb1-4Glcb-Sp0	5997.14	146.151	2.43701		208	Mana1-2Mana1-6(Mana1-2Mana1-3)Mana-Sp9	15.8497	10.1445	64.0046
453	GalNAcb1-4Galb1-4Glcb-Sp0	24.87	13.91	55.9308		314	Mana1-6(Mana1-3)Mana1-6(Mana1-3)Manb-Sp10	15.4717	14.4405	93.3349
454	GalNAca1-3(Fuca1-2)Galb1-4GlcNAcb1-2Mana1-6(GalNAca1-3(Fuca1-2)Galb1-4GlcNAcb1-2Mana1-3)Manb1-4GlcNAcb1-4(Fuca1-6)GlcNAcb-Sp22	18.7602	14.3371	76.4229		516	(4S)GalNAcb-Sp10	15.0419	12.0026	79.7942
455	Gala1-3(Fuca1-2)Galb1-3GlcNAcb1-2Mana1-6(Gala1-3(Fuca1-2)Galb1-3GlcNAcb1-2Mana1-3)Manb1-4GlcNAcb1-4(Fuca1-6)GlcNAcb-Sp22	-19.5548	20.889	-106.823		277	Galb1-3(Fuca1-4)GlcNAcb1-3Galb1-3(Fuca1-4)GlcNAcb-Sp0	14.9444	36.0065	240.936
456	Neu5Aca2-6Galb1-4GlcNAcb1-6(Fuca1-2Galb1-3GlcNAcb1-3)Galb1-4Glc-Sp21	1387.88	50.4915	3.63803		2	Glca-Sp8	14.7173	10.172	69.116
457	GalNAca1-3(Fuca1-2)Galb1-3GlcNAcb1-2Mana1-6(GalNAca1-3(Fuca1-2)Galb1-3GlcNAcb1-2Mana1-3)Manb1-4GlcNAcb1-4(Fuca1-6)GlcNAcb-Sp22	78.7206	40.9896	52.0698		46	Neu5Aca2-3(6S)Galb1-4GlcNAcb-Sp8	14.5805	15.7385	107.942
458	Galb1-4GlcNAcb1-6(Galb1-4GlcNAcb1-2)Mana1-6(Galb1-4GlcNAcb1-2Mana1-3)Manb1-4GlcNAcb1-4GlcNAcb-Sp19	11592.7	347.471	2.99733		13	Glcb-Sp8	14.2409	4.72646	33.1892
459	Neu5Aca2-3Galb1-4GlcNAcb1-2Mana1-6(GlcNAcb1-4)(Neu5Aca2-3Galb1-4GlcNAcb1-2Mana1-3)Manb1-4GlcNAcb1-4GlcNAcb-Sp21	78.9546	57.1179	72.3427		173	GlcNAca1-3Galb1-4GlcNAcb-Sp8	13.4219	11.7549	87.5797
460	Neu5Aca2-3Galb1-4GlcNAcb1-4Mana1-6(GlcNAcb1-4)(Neu5Aca2-3Galb1-4GlcNAcb1-4(Neu5Aca2-3Galb1-4GlcNAcb1-2)Mana1-3)Manb1-4GlcNAcb1-4GlcNAcb-Sp21	-14.0096	14.3492	-102.425		283	Neu5Gca2-3Galb1-4GlcNAcb-Sp0	13.3212	14.6381	109.885
461	Neu5Aca2-3Galb1-4GlcNAcb1-6(Neu5Aca2-3Galb1-4GlcNAcb1-2)Mana1-6(GlcNAcb1-4)(Neu5Aca2-3Galb1-4GlcNAcb1-2Mana1-3)Manb1-4GlcNAcb1-4GlcNAcb-Sp21	3.11147	31.6872	1018.4		212	Mana1-2Mana1-6(Mana1-2Mana1-3)Mana1-6(Mana1-2Mana1-2Mana1-3)Manb1-4GlcNAcb1-4GlcNAcb-Sp12	13.125	14.1082	107.491
462	Neu5Aca2-3Galb1-4GlcNAcb1-6(Neu5Aca2-3Galb1-4GlcNAcb1-2)Mana1-6(GlcNAcb1-4)(Neu5Aca2-3Galb1-4GlcNAcb1-4(Neu5Aca2-3Galb1-4GlcNAcb1-2)Mana1-3)Manb1-4GlcNAcb1-4GlcNAcb-Sp21	26.5644	47.1172	177.369		207	Mana1-2Mana1-2Mana1-3Mana-Sp9	13.0668	18.8986	144.63
463	Neu5Aca2-6Galb1-4GlcNAcb1-2Mana1-6(GlcNAcb1-4)(Neu5Aca2-6Galb1-4GlcNAcb1-2Mana1-3)Manb1-4GlcNAcb1-4GlcNAcb-Sp21	-1.88658	20.0214	-1061.26		152	Galb1-4(Fuca1-3)GlcNAcb-Sp8	12.7675	16.52	129.391
464	Neu5Aca2-6Galb1-4GlcNAcb1-4Mana1-6(GlcNAcb1-4)(Neu5Aca2-6Galb1-4GlcNAcb1-4(Neu5Aca2-6Galb1-4GlcNAcb1-2)Mana1-3)Manb1-4GlcNAcb1-4GlcNAcb-Sp21	-4134.54	632.457	-15.2969		33	(3S)Galb1-4(Fuca1-3)GlcNAc-Sp8	12.6289	8.62251	68.2759
465	Neu5Aca2-6Galb1-4GlcNAcb1-6(Neu5Aca2-6Galb1-4GlcNAcb1-2)Mana1-6(GlcNAcb1-4)(Neu5Aca2-6Galb1-4GlcNAcb1-2Mana1-3)Manb1-4GlcNAcb1-4GlcNAcb-Sp21	80.4795	34.9325	43.4055		197	Glca1-6Glca1-6Glcb-Sp8	12.3328	15.9681	129.477
466	Neu5Aca2-6Galb1-4GlcNAcb1-6(Neu5Aca2-6Galb1-4GlcNAcb1-2)Mana1-6(GlcNAcb1-4)(Neu5Aca2-6Galb1-4GlcNAcb1-4(Neu5Aca2-6Galb1-4GlcNAcb1-2)Mana1-3)Manb1-4GlcNAcb1-4GlcNAcb-Sp21	-8162.75	1291.49	-15.8217		400	Fuca1-2Galb1-4GlcNAcb1-3GalNAca-Sp14	11.9299	19.7906	165.891
467	Gala1-3(Fuca1-2)Galb1-3GalNAca-Sp8	99.8636	62.4604	62.5457		268	Neu5Aca2-6Galb1-4GlcNAcb-Sp0	11.8758	14.1067	118.785
468	Gala1-3(Fuca1-2)Galb1-3GalNAcb-Sp8	51.6546	32.6116	63.1338		367	Neu5Aca2-6GlcNAcb1-4GlcNAcb1-4GlcNAc-Sp21	11.6729	24.6849	211.472
469	Glca1-6Glca1-6Glca1-6Glcb-Sp10	11.4679	10.0999	88.0711		469	Glca1-6Glca1-6Glca1-6Glcb-Sp10	11.4679	10.0999	88.0711
470	Glca1-4Glca1-4Glca1-4Glcb-Sp10	43.6173	14.6078	33.4908		418	GalNAca1-3(Fuca1-2)Galb1-4(Fuca1-3)GlcNAcb1-3GalNAc-Sp14	10.7881	8.32326	77.152
471	Neu5Aca2-3Galb1-4GlcNAcb1-6(Neu5Aca2-3Galb1-4GlcNAcb1-3)GalNAca-Sp14	-51.4424	75.7572	-147.266		80	Fuca1-4GlcNAcb-Sp8	10.7219	12.9771	121.034
472	Fuca1-2Galb1-4(Fuca1-3)GlcNAcb1-2Mana1-6(Fuca1-2Galb1-4(Fuca1-3)GlcNAcb1-2Mana1-3)Manb1-4GlcNAcb1-4(Fuca1-6)GlcNAcb-Sp24	187.898	93.7435	49.8907		63	Fuca1-2Galb1-3GalNAcb1-4(Neu5Aca2-3)Galb1-4Glcb-Sp0	10.7162	11.6429	108.647
473	Fuca1-2Galb1-3(Fuca1-4)GlcNAcb1-2Mana1-6(Fuca1-2Galb1-3(Fuca1-4)GlcNAcb1-2Mana1-3)Manb1-4GlcNAcb1-4(Fuca1-6)GlcNAcb1-4(Fuca1-6)GlcNAcb-Sp19	21.6648	23.113	106.685		101	Gala1-3(Fuca1-2)Galb1-3GlcNAcb-Sp0	10.2724	11.3983	110.961
474	Neu5Aca2-3Galb1-3GlcNAcb1-6(Neu5Aca2-3Galb1-3GlcNAcb1-2)Mana1-6(Neu5Aca2-3Galb1-3GlcNAcb1-2Mana1-3)Manb1-4GlcNAcb1-4GlcNAcb-Sp19	173.672	97.7548	56.287		318	Neu5Aca2-6Galb1-4GlcNAcb1-2Mana1-6(Neu5Aca2-3Galb1-4GlcNAcb1-2Mana1-3)Manb1-4GlcNAcb1-4GlcNAcb-Sp12	10.165	33.875	333.25
475	GlcNAcb1-6(GlcNAcb1-2)Mana1-6(GlcNAcb1-2Mana1-3)Manb1-4GlcNAcb1-4(Fuca1-6)GlcNAcb-Sp24	1905.87	168.758	8.85462		86	GalNAca1-3(Fuca1-2)Galb1-4GlcNAcb-Sp8	9.91573	38.6693	389.979
476	Galb1-3GlcNAcb1-2Mana1-6(GlcNAcb1-4)(Galb1-3GlcNAcb1-2Mana1-3)Manb1-4GlcNAcb1-4GlcNAcb-Sp21	9329.46	384.25	4.11867		218	Neu5Aca2-3Galb1-4GlcNAcb1-3Galb1-4(Fuca1-3)GlcNAcb-Sp0	9.4991	12.371	130.234
477	Neu5Aca2-6Galb1-4GlcNAcb1-6(Galb1-3GlcNAcb1-3)Galb1-4Glcb-Sp21	1620.44	67.7237	4.17934		390	Fuca1-2Galb1-3GalNAca1-3(Fuca1-2)Galb1-4GlcNAcb-Sp0	9.46317	9.15558	96.7496
478	Neu5Aca2-3Galb1-4GlcNAcb1-2Mana-Sp0	86.0774	30.1709	35.0509		496	Galb1-4(Fuca1-3)GlcNAcb1-2Mana-Sp0	8.93842	5.52394	61.7999
479	Neu5Aca2-3Galb1-4GlcNAcb1-6GalNAca-Sp14	5949.51	222.549	3.74063		376	Neu5Aca2-3Galb1-4GlcNAcb1-3GalNAc-Sp14	8.64385	13.5415	156.66
480	Neu5Aca2-6Galb1-4GlcNAcb1-6GalNAca-Sp14	24.7737	13.8954	56.0891		298	(6P)Glcb-Sp10	8.45187	3.21518	38.0411
481	Neu5Aca2-6Galb1-4 GlcNAcb1-6(Neu5Aca2-6Galb1-4GlcNAcb1-3)GalNAca-Sp14	119.109	19.6537	16.5006		64	Fuca1-2Galb1-3GalNAcb1-4(Neu5Aca2-3)Galb1-4Glcb-Sp9	8.41223	15.7307	186.998
482	Neu5Aca2-6Galb1-4GlcNAcb1-2Mana1-6(Neu5Aca2-6Galb1-4GlcNAcb1-2Mana1-3)Manb1-4GlcNAcb1-4(Fuca1-6)GlcNAcb-Sp24	-135.213	32.7719	-24.2372		316	Mana1-2Mana1-6(Mana1-2Mana1-3)Mana1-6(Mana1-2Mana1-2Mana1-3)Mana-Sp9	8.1437	9.90209	121.592
483	Neu5Aca2-3Galb1-4GlcNAcb1-2Mana1-6(Neu5Aca2-3Galb1-4GlcNAcb1-2Mana1-3)Manb1-4GlcNAcb1-4(Fuca1-6)GlcNAcb-Sp24	28.6863	30.686	106.971		216	Mana1-6(Mana1-3)Mana1-6(Mana1-3)Manb1-4GlcNAcb1-4GlcNAcb-Sp12	8.11105	1.11705	13.7719
484	Mana1-6(Mana1-3)Manb1-4GlcNAcb1-4(Fuca1-6)GlcNAcb-Sp19	138.574	125.911	90.8622		401	Galb1-4(Fuca1-3)GlcNAcb1-3GalNAca-Sp14	8.07437	19.0038	235.359
485	Galb1-4GlcNAcb1-6(Galb1-4GlcNAcb1-2)Mana1-6(Galb1-4GlcNAcb1-2Mana1-3)Manb1-4GlcNAcb1-4(Fuca1-6)GlcNAcb-Sp24	16109.1	800.023	4.96627		247	Neu5Aca2-3Galb1-3GlcNAcb1-3Galb1-4GlcNAcb-Sp0	7.55705	2.13229	28.2159
486	Neu5Aca2-3Galb1-3GlcNAcb1-2Mana1-6(GlcNAcb1-4)(Neu5Aca2-3Galb1-3GlcNAcb1-2Mana1-3)Manb1-4GlcNAcb1-4GlcNAc-Sp21	61.5477	31.5444	51.252		246	Neu5Aca2-3Galb1-3GalNAcb1-3Gala1-4Galb1-4Glcb-Sp0	7.25115	10.5911	146.061
487	Neu5Aca2-6Galb1-4GlcNAcb1-6(Fuca1-2Galb1-4(Fuca1-3)GlcNAcb1-3)Galb1-4Glc-Sp21	493.224	67.3073	13.6464		186	GlcNAcb1-4-MDPLys	6.9599	5.31032	76.2988
488	Galb1-3GlcNAcb1-6GalNAca-Sp14	11053.2	395.546	3.57855		79	Fuca1-3GlcNAcb-Sp8	6.38885	11.5593	180.929
489	Gala1-3Galb1-3GlcNAcb1-6GalNAca-Sp14	8937.49	785.592	8.78985		346	Mana1-6(Neu5Aca2-6Galb1-4GlcNAcb1-2Mana1-3)Manb1-4GlcNAcb1-4GlcNAc-Sp12	6.3183	52.1486	825.358
490	Galb1-3(Fuca1-4)GlcNAcb1-6GalNAca-Sp14	1378.07	112.259	8.14608		209	Mana1-2Mana1-3Mana-Sp9	5.36487	15.7816	294.166
491	Neu5Aca2-3Galb1-3GlcNAcb1-6GalNAca-Sp14	8549.26	815.15	9.53474		108	Gala1-3(Fuca1-2)Galb-Sp18	5.3513	18.9534	354.183
492	(3S)Galb1-3(Fuca1-4)GlcNAcb-Sp0	110.376	19.6399	17.7937		356	KDNa2-3Galb1-4(Fuca1-3)GlcNAc-Sp0	5.11305	3.80675	74.4517
493	Galb1-4(Fuca1-3)GlcNAcb1-6(Neu5Aca2-6(Neu5Aca2-3Galb1-3)GlcNAcb1-3)Galb1-4Glc-Sp21	94.338	30.4399	32.2668		274	Neu5Aca2-6Galb-Sp8	5.01435	13.8984	277.172
494	Fuca1-2Galb1-4GlcNAcb1-6GalNAca-Sp14	5333.78	93.1753	1.74689		84	(3S)Galb1-4(Fuca1-3)Glcb-Sp0	5.00703	3.33322	66.5708
495	Gala1-3Galb1-4GlcNAcb1-6GalNAca-Sp14	12317.6	1468.68	11.9234		236	Neu5Aca2-3GalNAca-Sp8	4.6377	14.747	317.98
496	Galb1-4(Fuca1-3)GlcNAcb1-2Mana-Sp0	8.93842	5.52394	61.7999		530	GlcNAcb1-2 Mana1-6(GlcNAcb1-4)(GlcNAcb1-2Mana1-3)Manb1-4GlcNAcb1-4(Fuca1-6)GlcNAc-Sp21	3.8218	8.40254	219.858
497	Fuca1-2(6S)Galb1-3GlcNAcb-Sp0	67.3864	33.2085	49.2807		461	Neu5Aca2-3Galb1-4GlcNAcb1-6(Neu5Aca2-3Galb1-4GlcNAcb1-2)Mana1-6(GlcNAcb1-4)(Neu5Aca2-3Galb1-4GlcNAcb1-2Mana1-3)Manb1-4GlcNAcb1-4GlcNAcb-Sp21	3.11147	31.6872	1018.4
498	Gala1-3(Fuca1-2)Galb1-4GlcNAcb1-6GalNAca-Sp14	0.5702	14.7151	2580.69		126	Galb1-3(Fuca1-4)GlcNAcb1-3Galb1-4(Fuca1-3)GlcNAcb-Sp0	2.55202	6.40504	250.979
499	Fuca1-2Galb1-4GlcNAcb1-2Mana-Sp0	66.1142	44.0312	66.5988		252	Neu5Aca2-3Galb1-4(Fuca1-3)(6S)GlcNAcb-Sp8	2.37408	6.62113	278.893
500	Fuca1-2Galb1-3(6S)GlcNAcb-Sp0	46.719	16.6642	35.669		100	Gala1-2Galb-Sp8	1.9679	94.3888	4796.42
501	Fuca1-2(6S)Galb1-3(6S)GlcNAcb-Sp0	119.365	39.6106	33.1845		423	Gala1-3(Fuca1-2)Galb1-3GlcNAcb1-3GalNAc-Sp14	1.5449	6.17261	399.547
502	Neu5Aca2-6GalNAcb1-4(6S)GlcNAcb-Sp8	933.998	22.8133	2.44254		250	Neu5Aca2-3Galb1-3GlcNAcb-Sp8	1.00275	5.02031	500.654
503	GalNAcb1-4(Fuca1-3)(6S)GlcNAcb-Sp8	362.126	3.46555	0.957002		498	Gala1-3(Fuca1-2)Galb1-4GlcNAcb1-6GalNAca-Sp14	0.5702	14.7151	2580.69
504	(3S)GalNAcb1-4(Fuca1-3)GlcNAcb-Sp8	165.604	222.387	134.289		285	Neu5Gca2-6GalNAca-Sp0	0.468	7.92047	1692.41
505	Fuca1-2Galb1-3GlcNAcb1-6(Fuca1-2Galb1-3GlcNAcb1-3)GalNAca-Sp14	670.13	43.5073	6.49237		39	(6S)(4S)Galb1-4GlcNAcb-Sp0	0.233275	4.95328	2123.37
506	GalNAca1-3(Fuca1-2)Galb1-3GlcNAcb1-6GalNAca-Sp14	5751.09	224.956	3.91154		189	GlcNAcb1-4GlcNAcb1-4GlcNAcb1-4GlcNAcb1-4GlcNAcb1-4GlcNAcb1-Sp8	0.0451	7.77711	17244.1
507	GlcNAcb1-6(GlcNAcb1-2)Mana1-6(GlcNAcb1-4)(GlcNAcb1-4(GlcNAcb1-2)Mana1-3)Manb1-4GlcNAcb1-4(Fuca1-6)GlcNAc-Sp21	1330.67	102.616	7.71163		307	GlcAb1-3GlcNAcb-Sp8	-1.12557	9.92534	-881.802
508	Galb1-4GlcNAcb1-6(Galb1-4GlcNAcb1-2)Mana1-6(GlcNAcb1-4)Galb1-4GlcNAcb1-4(Gal b1-4GlcNAcb1-2)Mana1-3)Manb1-4GlcNAcb1-4(Fuca1-6)GlcNAc-Sp21	13063.2	599.237	4.58723		297	(6S)Galb1-4(6S)GlcNAcb-Sp0	-1.17942	7.74232	-656.449
509	Galb1-3GlcNAca1-3Galb1-4GlcNAcb-Sp8	5855.51	140.084	2.39234		187	GlcNAcb1-6(GlcNAcb1-4)GalNAca-Sp8	-1.47045	8.00437	-544.348
510	Galb1-3(6S)GlcNAcb-Sp8	772.341	308.306	39.9184		271	Neu5Aca2-6Galb1-4GlcNAcb1-3Galb1-4GlcNAcb-Sp0	-1.5014	15.3534	-1022.6
511	(6S)(4S)GalNAcb1-4GlcNAc-Sp8	116.108	82.0741	70.6879		537	Gala1-3(Fuca1-2)Galb1-3GalNAcb1-3Gala1-4Galb1-4Glc-Sp21	-1.67122	6.90048	-412.9
512	(6S)GalNAcb1-4GlcNAc-Sp8	16873.4	1747.04	10.3538		463	Neu5Aca2-6Galb1-4GlcNAcb1-2Mana1-6(GlcNAcb1-4)(Neu5Aca2-6Galb1-4GlcNAcb1-2Mana1-3)Manb1-4GlcNAcb1-4GlcNAcb-Sp21	-1.88658	20.0214	-1061.26
513	(3S)GalNAcb1-4(3S)GlcNAc-Sp8	37.2496	4.41424	11.8504		329	Neu5,9Ac2a2-3Galb1-3GlcNAcb-Sp0	-1.998	7.81691	-391.237
514	GalNAcb1-4(6S)GlcNAc-Sp8	24134.7	379.706	1.57328		257	Neu5Aca2-3Galb1-4(Fuca1-3)GlcNAcb1-3Galb1-4GlcNAcb-Sp8	-2.01033	13.32	-662.577
515	(3S)GalNAcb1-4GlcNAc-Sp8	24.6934	16.6168	67.2925		230	Neu5Aca2-3(6S)Galb1-4(Fuca1-3)GlcNAcb-Sp8	-2.35763	3.51919	-149.269
516	(4S)GalNAcb-Sp10	15.0419	12.0026	79.7942		310	GlcNAcb1-4GlcNAcb-Sp10	-2.6891	11.8801	-441.785
517	Galb1-4(6P)GlcNAcb-Sp0	956.67	439.062	45.8948		292	Galb1-4(Fuca1-3)GlcNAcb1-3Galb1-3(Fuca1-4)GlcNAcb-Sp0	-2.99307	4.13432	-138.13
518	(6P)Galb1-4GlcNAcb-SP0	32.8165	23.9462	72.9699		253	Neu5Aca2-3Galb1-4(Fuca1-3)GlcNAcb1-3Galb1-4(Fuca1-3)GlcNAcb1-3Galb1-4(Fuca1-3)GlcNAcb-Sp0	-3.23332	7.97641	-246.694
519	GalNAca1-3(Fuca1-2)Galb1-4GlcNAcb1-6GalNAc-Sp14	6588.54	412.705	6.26398		8	Rhaa-Sp8	-3.67808	20.9011	-568.261
520	Neu5Aca2-6Galb1-4GlcNAcb1-2Man-Sp0	-65.5382	20.5686	-31.3841		427	Gala1-3(Fuca1-2)Galb1-4GlcNAcb1-2Mana1-6(Gala1-3(Fuca1-2)Galb1-4GlcNAcb1-2Mana1-3)Manb1-4GlcNAcb1-4(Fuca1-6)GlcNAcb-Sp22	-4.00625	1.44834	-36.152
521	Gala1-3Galb1-4GlcNAcb1-2Mana-Sp0	1353.88	169.402	12.5123		609	GlcNAcb1-3Fuca-Sp21	-4.26685	33.4026	-782.84
522	Gala1-3(Fuca1-2)Galb1-4GlcNAcb1-2Mana-Sp0	602.881	39.6468	6.57621		281	Neu5Gca2-3Galb1-3GlcNAcb-Sp0	-4.29205	6.31181	-147.058
523	GalNAca1-3(Fuca1-2)Galb1-4 GlcNAcb1-2Mana-Sp0	-35.5928	21.4722	-60.3275		258	Neu5Aca2-3Galb1-4GlcNAcb1-3Galb1-4GlcNAcb1-3Galb1-4GlcNAcb-Sp0	-4.65202	34.8986	-750.181
524	Galb1-3GlcNAcb1-2Mana-Sp0	1898.97	88.4468	4.65761		442	GalNAcb1-6GalNAcb-Sp8	-5.70282	6.50415	-114.051
525	Gala1-3(Fuca1-2)Galb1-3GlcNAcb1-6GalNAc-Sp14	4246.45	213.053	5.0172		260	Neu5Aca2-3Galb1-4GlcNAcb-Sp8	-5.70307	12.0972	-212.117
526	Neu5Aca2-3Galb1-3GlcNAcb1-2Mana-Sp0	-33.9474	13.8298	-40.7388		331	Neu5Aca2-3Galb1-3(Fuca1-4)GlcNAcb1-3Galb1-3(Fuca1-4)GlcNAcb-Sp0	-6.08675	10.3732	-170.423
527	Gala1-3Galb1-3GlcNAcb1-2Mana-Sp0	6697.02	1880.07	28.0733		543	Neu5Gca2-3Galb1-4GlcNAcb1-3Galb1-4GlcNAcb1-2Mana1-6(Neu5Gca2-3Galb1-4GlcNAcb1-3Galb1-4GlcNAcb1-2Mana1-3)Manb1-4GlcNAcb1-4GlcNAcb-Sp24	-6.1191	24.5418	-401.068
528	GalNAcb1-4GlcNAcb1-2Mana-Sp0	12184.9	507.618	4.16595		111	Gala1-3GalNAca-Sp16	-7.10075	12.2569	-172.614
529	Neu5Aca2-3Galb1-3GlcNAcb1-4Galb1-4Glcb-Sp0	37.6131	19.5072	51.8628		325	Neu5Aca2-3Galb1-4GlcNAcb1-2Mana1-6(Neu5Aca2-3Galb1-4GlcNAcb1-2Mana1-3)Manb1-4GlcNAcb1-4GlcNAcb-Sp12	-7.39863	5.23209	-70.717
530	GlcNAcb1-2 Mana1-6(GlcNAcb1-4)(GlcNAcb1-2Mana1-3)Manb1-4GlcNAcb1-4(Fuca1-6)GlcNAc-Sp21	3.8218	8.40254	219.858		327	Galb1-4(Fuca1-3)GlcNAcb1-2Mana1-6(Galb1-4(Fuca1-3)GlcNAcb1-2Mana1-3)Manb1-4GlcNAcb1-4GlcNAcb-Sp20	-8.01475	6.0852	-75.925
531	Galb1-4GlcNAcb1-2 Mana1-6(GlcNAcb1-4)(Galb1-4GlcNAcb1-2Mana1-3)Manb1-4GlcNAcb1-4(Fuca1-6)GlcNAc-Sp21	11937.5	955.88	8.00736		28	(3S)Galb1-3(Fuca1-4)GlcNAcb-Sp8	-8.12897	14.338	-176.382
532	Galb1-4GlcNAcb1-2 Mana1-6(Galb1-4GlcNAcb1-4)(Galb1-4GlcNAcb1-2Mana1-3)Manb1-4GlcNAcb1-4(Fuca1-6)GlcNAc-Sp21	11399.3	658.723	5.77863		199	Glcb1-6Glcb-Sp8	-8.17067	18.2548	-223.418
533	Fuca1-4(Galb1-3)GlcNAcb1-2 Mana-Sp0	476.75	178.362	37.412		83	GalNAca1-3(Fuca1-2)Galb1-4(Fuca1-3)GlcNAcb-Sp0	-8.49495	14.0717	-165.648
534	Neu5Aca2-3Galb1-4(Fuca1-3)GlcNAcb1-2Mana-Sp0	-35.9858	15.1005	-41.9623		245	Neu5Aca2-3Galb-Sp8	-9.46045	7.86272	-83.1115
535	GlcNAcb1-3Galb1-4GlcNAcb1-6(GlcNAcb1-3)Galb1-4GlcNAc-Sp0	1175.11	31.663	2.69448		191	GlcNAcb1-4GlcNAcb1-4GlcNAcb-Sp8	-9.4609	4.63014	-48.9397
536	GalNAca1-3(Fuca1-2)Galb1-3GalNAcb1-3Gala1-4Galb1-4Glc-Sp21	38.2559	51.7938	135.388		47	(6S)GlcNAcb-Sp8	-9.4916	14.7699	-155.61
537	Gala1-3(Fuca1-2)Galb1-3GalNAcb1-3Gala1-4Galb1-4Glc-Sp21	-1.67122	6.90048	-412.9		276	Neu5Aca2-8Neu5Aca2-3Galb1-4Glcb-Sp0	-9.57992	3.40128	-35.5043
538	Galb1-3GalNAcb1-3Gal-Sp21	688.777	40.3123	5.85274		81	Fucb1-3GlcNAcb-Sp8	-9.60375	7.78443	-81.0561
539	GlcNAcb1-3Galb1-4GlcNAcb1-2Mana1-6(GlcNAcb1-3Galb1-4GlcNAcb1-2Mana1-3)Manb1-4GlcNAcb1-4GlcNAcb-Sp12	1310.19	60.2341	4.59734		312	MurNAcb1-4GlcNAcb-Sp10	-9.6137	7.92819	-82.4676
540	GlcNAcb1-3Galb1-4GlcNAcb1-2Mana1-6(GlcNAcb1-3Galb1-4GlcNAcb1-2Mana1-3)Manb1-4GlcNAcb1-4GlcNAcb-Sp25	881.22	44.8823	5.0932		317	Neu5Aca2-3Galb1-4GlcNAcb1-6(Neu5Aca2-3Galb1-3)GalNAca-Sp14	-10.0421	25.7737	-256.657
541	Galb1-4GlcNAcb1-3Galb1-4GlcNAcb1-2Mana1-6(Galb1-4GlcNAcb1-3Galb1-4GlcNAcb1-2Mana1-3)Manb1-4GlcNAcb1-4GlcNAcb-Sp12	471.888	51.3441	10.8806		315	Mana1-2Mana1-6(Mana1-3)Mana1-6(Mana1-2Mana1-2Mana1-3)Mana-Sp9	-11.1996	6.64983	-59.3757
542	Galb1-4GlcNAcb1-3Galb1-4GlcNAcb1-2Mana1-6(Galb1-4GlcNAcb1-3Galb1-4GlcNAcb1-2Mana1-3)Manb1-4GlcNAcb1-4GlcNAcb-Sp24	14599.4	802.022	5.49353		61	Fuca1-2Galb1-3GalNAca-Sp8	-12.449	82.308	-661.163
543	Neu5Gca2-3Galb1-4GlcNAcb1-3Galb1-4GlcNAcb1-2Mana1-6(Neu5Gca2-3Galb1-4GlcNAcb1-3Galb1-4GlcNAcb1-2Mana1-3)Manb1-4GlcNAcb1-4GlcNAcb-Sp24	-6.1191	24.5418	-401.068		136	Neu5Aca2-6(Galb1-3)GalNAca-Sp14	-12.7078	15.3698	-120.948
544	Fuca1-2Galb1-4GlcNAcb1-3Galb1-4GlcNAcb1-2Mana1-6(Fuca1-2Galb1-4GlcNAcb1-3Galb1-4GlcNAcb1-2Mana1-3)Manb1-4GlcNAcb1-4GlcNAcb-Sp24	11105.8	193.848	1.74546		295	Neu5Aca2-3Galb1-4GlcNAcb1-3Galb1-3GlcNAcb-Sp0	-12.9734	6.45596	-49.763
545	GlcNAcb1-3Galb1-4GlcNAcb1-3Galb1-4GlcNAcb1-2Mana1-6(GlcNAcb1-3Galb1-4GlcNAcb1-3Galb1-4GlcNAcb1-2Mana1-3)Manb1-4GlcNAcb1-4GlcNAcb-Sp12	174.121	79.4981	45.6569		273	Neu5Aca2-6Galb1-4Glcb-Sp8	-13.0775	28.7687	-219.986
546	GlcNAcb1-3Galb1-4GlcNAcb1-3Galb1-4GlcNAcb1-2Mana1-6(GlcNAcb1-3Galb1-4GlcNAcb1-3Galb1-4GlcNAcb1-2Mana1-3)Manb1-4GlcNAcb1-4GlcNAcb-Sp25	1088.88	138.951	12.7609		460	Neu5Aca2-3Galb1-4GlcNAcb1-4Mana1-6(GlcNAcb1-4)(Neu5Aca2-3Galb1-4GlcNAcb1-4(Neu5Aca2-3Galb1-4GlcNAcb1-2)Mana1-3)Manb1-4GlcNAcb1-4GlcNAcb-Sp21	-14.0096	14.3492	-102.425
547	Galb1-4GlcNAcb1-3Galb1-4GlcNAcb1-3Galb1-4GlcNAcb1-2Mana1-6(Galb1-4GlcNAcb1-3Galb1-4GlcNAcb1-3Galb1-4GlcNAcb1-2Mana1-3)Manb1-4GlcNAcb1-4GlcNAcb-Sp12	7734.62	1677.19	21.6843		243	Neu5Aca2-6(Neu5Aca2-3Galb1-3)GalNAca-Sp8	-14.3471	16.9857	-118.391
548	Galb1-4GlcNAcb1-3Galb1-4GlcNAcb1-3Galb1-4GlcNAcb1-2Mana1-6(Galb1-4GlcNAcb1-3Galb1-4GlcNAcb1-3Galb1-4GlcNAcb1-2Mana1-3)Manb1-4GlcNAcb1-4GlcNAcb-Sp24	19060.4	204.482	1.07281		269	Neu5Aca2-6Galb1-4GlcNAcb-Sp8	-14.8658	14.9232	-100.386
549	GlcNAcb1-3Galb1-4GlcNAcb1-3Galb1-4GlcNAcb1-3Galb1-4GlcNAcb1-2Mana1-6(GlcNAcb1-3Galb1-4GlcNAcb1-3Galb1-4GlcNAcb1-3Galb1-4GlcNAcb1-2Mana1-3)Manb1-4GlcNAcb1-4GlcNAcb-Sp25	1866.27	59.561	3.19145		323	Neu5Gcb2-6Galb1-4GlcNAc-Sp8	-15.9795	77.0958	-482.467
550	Galb1-4GlcNAcb1-3Galb1-4GlcNAcb1-3Galb1-4GlcNAcb1-3Galb1-4GlcNAcb1-2Mana1-6(Galb1-4GlcNAcb1-3Galb1-4GlcNAcb1-3Galb1-4GlcNAcb1-3Galb1-4GlcNAcb1-2Mana1-3)Manb1-4GlcNAcb1-4GlcNAcb-Sp25	18886.4	711.078	3.76502		412	Neu5Aca2-3Galb1-3GalNAcb1-4(Neu5Aca2-8Neu5Aca2-3)Galb1-4Glcb-Sp0	-16.1741	12.6948	-78.4888
551	Galb1-3GlcNAcb1-3Galb1-4GlcNAcb1-2Mana1-6(Galb1-3GlcNAcb1-3Galb1-4GlcNAcb1-2Mana1-3)Manb1-4GlcNAcb1-4GlcNAc-Sp25	5387.72	154.378	2.86537		275	Neu5Aca2-8Neu5Aca-Sp8	-16.269	10.3919	-63.8754
552	Neu5Gca2-8Neu5Gca2-3Galb1-4GlcNAc-Sp0	92.0173	72.8711	79.1928		414	GalNAca1-3(Fuca1-2)Galb1-4GlcNAcb1-3GalNAca-Sp14	-16.5862	7.41678	-44.7167
553	Neu5Aca2-8Neu5Gca2-3Galb1-4GlcNAc-Sp0	-23.8507	13.001	-54.5099		416	Fuca1-2Galb1-4(Fuca1-3)GlcNAcb1-3GalNAca-Sp14	-16.8791	3.42401	-20.2855
554	Neu5Gca2-8Neu5Aca2-3Galb1-4GlcNAc-Sp0	43.7848	37.3344	85.268		555	Neu5Gca2-8Neu5Gca2-3Galb1-4GlcNAcb1-3Galb1-4GlcNAc-Sp0	-18.5847	8.60105	-46.2803
555	Neu5Gca2-8Neu5Gca2-3Galb1-4GlcNAcb1-3Galb1-4GlcNAc-Sp0	-18.5847	8.60105	-46.2803		455	Gala1-3(Fuca1-2)Galb1-3GlcNAcb1-2Mana1-6(Gala1-3(Fuca1-2)Galb1-3GlcNAcb1-2Mana1-3)Manb1-4GlcNAcb1-4(Fuca1-6)GlcNAcb-Sp22	-19.5548	20.889	-106.823
556	Neu5Gca2-8Neu5Gca2-6Galb1-4GlcNAc-Sp0	59.6056	41.3916	69.4425		214	Mana1-2Mana1-2Mana1-6(Mana1-3)Mana-Sp9	-20.519	17.5238	-85.4032
557	Neu5Aca2-8Neu5Aca2-3Galb1-4GlcNAc-Sp0	-45.7816	24.6593	-53.863		284	Neu5Gca2-3Galb1-4Glcb-Sp0	-20.5602	35.4141	-172.246
558	GlcNAcb1-3Galb1-4GlcNAcb1-6(GlcNAcb1-3Galb1-4GlcNAcb1-2)Mana1-6(GlcNAcb1-3Galb1-4GlcNAcb1-2Man a1-3)Manb1-4GlcNAcb1-4GlcNAc-Sp24	2594.77	82.8117	3.19148		50	Mana1-6(Mana1-3)Manb1-4GlcNAcb1-4GlcNAcb-Sp12	-21.0967	23.3903	-110.871
559	Galb1-4GlcNAcb1-3Galb1-4GlcNAcb1-6(Galb1-4GlcNAcb1-3Galb1-4GlcNAcb1-2)Mana1-6(Galb1-4GlcNAcb1-3Galb1-4GlcNAcb1-2Mana1-3)Mana1-4GlcNAcb1-4GlcNAc-Sp24	9160.64	1005.43	10.9755		358	KDNa2-3Galb1-4Glc-Sp0	-21.5247	7.92942	-36.8387
560	Gala1-3Galb1-4GlcNAcb1-2Mana1-6(Gala1-3Galb1-4GlcNAcb1-2Mana1-3)Manb1-4GlcNAcb1-4GlcNAc-Sp24	10596.4	177.244	1.67269		10	Neu5Aca-Sp11	-22.3597	20.1194	-89.9803
561	GlcNAcb1-3Galb1-4GlcNAcb1-6(GlcNAcb1-3Galb1-3)GalNAca-Sp14	390.079	1.88749	0.483874		37	(3S)Galb1-4GlcNAcb-Sp8	-22.5467	3.02116	-13.3996
562	GalNAcb1-3GlcNAcb-Sp0	8500.42	308.477	3.62896		128	Galb1-3(Fuca1-4)GlcNAc-Sp0	-22.7204	11.8674	-52.2325
563	GalNAcb1-4GlcNAcb1-3GalNAcb1-4GlcNAcb-Sp0	22089.3	2087.63	9.45083		282	Neu5Gca2-3Galb1-4(Fuca1-3)GlcNAcb-Sp0	-22.8382	8.22997	-36.036
564	GlcNAcb1-3Galb1-4GlcNAcb1-3Galb1-4GlcNAcb1-3Galb1-4GlcNAcb1-3Galb1-4GlcNAcb1-2Mana1-6(GlcNAcb1-3Galb1-4GlcNAcb1-3Galb1-4GlcNAcb1-3Galb1-4GlcNAcb1-3Galb1-4GlcNAcb1-2Mana1-3)Manb1-4GlcNAcb1-4GlcNAcb-Sp25	1069.93	52.2077	4.87954		553	Neu5Aca2-8Neu5Gca2-3Galb1-4GlcNAc-Sp0	-23.8507	13.001	-54.5099
565	Galb1-4GlcNAcb1-3Galb1-4GlcNAcb1-3Galb1-4GlcNAcb1-3Galb1-4GlcNAcb1-3Galb1-4GlcNAcb1-2Mana1-6(Galb1-4GlcNAcb1-3Galb1-4GlcNAcb1-3Galb1-4GlcNAcb1-3Galb1-4GlcNAcb1-3Galb1-4GlcNAcb1-2Mana1-3)Manb1-4GlcNAcb1-4GlcNAcb-Sp25	18037.6	409.78	2.27181		70	Fuca1-2Galb1-4(Fuca1-3)GlcNAcb1-3Galb1-4(Fuca1-3)GlcNAcb1-3Galb1-4(Fuca1-3)GlcNAcb-Sp0	-24.5936	10.2433	-41.6502
566	GlcNAb1-3Galb1-3GalNAc-Sp14	17.3703	6.11735	35.2174		41	(6P)Mana-Sp8	-25.6127	14.2384	-55.5913
567	Galb1-3GlcNAcb1-6(Galb1-3)GalNAc-Sp14	1299.57	155.038	11.9299		375	Fuca1-4(Fuca1-2Galb1-3)GlcNAcb1-2Mana1-3(Fuca1-4(Fuca1-2Galb1-3)GlcNAcb1-2Mana1-3)Manb1-4GlcNAcb1-4GlcNAcb-Sp19	-27.0592	21.1188	-78.0466
568	Galb1-4GlcNAcb1-3Galb1-4GlcNAcb1-3Galb1-4GlcNAcb1-3Galb1-4GlcNAcb1-3Galb1-4GlcNAcb1-3Galb1-4GlcNAcb1-2Mana1-6(Galb1-4GlcNAcb1-3Galb1-4GlcNAcb1-3Galb1-4GlcNAcb1-3Galb1-4GlcNAcb1-3Galb1-4GlcNAcb1-3Galb1-4GlcNAcb1-2Mana1-3)Manb1-4GlcNAcb1-4GlcNAcb-Sp25	8389.8	2224.87	26.5188		287	Neu5Gca-Sp8	-29.0065	14.5077	-50.0153
569	(3S)GlcAb1-3Galb1-4GlcNAcb1-3Galb1-4Glc-Sp0	18.6994	67.7242	362.173		196	Glca1-4Glca-Sp8	-29.9601	20.6073	-68.7823
570	(3S)GlcAb1-3Galb1-4GlcNAcb1-2Mana-Sp0	34.9549	17.0337	48.7304		255	Neu5Aca2-3Galb1-4(Fuca1-3)GlcNAcb-Sp8	-30.6704	25.5212	-83.2111
571	Galb1-3GlcNAcb1-3Galb1-4GlcNAcb1-3Galb1-4GlcNAcb1-6(Galb1-3GlcNAcb1-3Galb1-4GlcNAcb1-3Galb1-4GlcNAb1-2)Mana1-6(Galb1-3GlcNAcb1-3Galb1-4GlcNAcb1-3Galb1-4GlcNAcb1-2Mana1-3)Manb1-4GlcNAcb1-4(Fuca1-6)GlcNAcb-Sp24	9952.79	83.9057	0.843037		180	GlcNAcb1-3GalNAca-Sp14	-31.682	14.4201	-45.5152
572	Galb1-3GlcNAcb1-3Galb1-4GlcNAcb1-6(Galb1-3GlcNAcb1-3Galb1-4GlcNAb1-2)Mana1-6(Galb1-3GlcNAcb1-3Galb1-4GlcNAcb1-2Mana1-3)Manb1-4GlcNAcb1-4(Fuca1-6)GlcNAcb-Sp24	7058.83	561.579	7.9557		26	(3S)Galb1-4(6S)Glcb-Sp0	-31.8281	14.6175	-45.9264
573	Neu5Aca2-8Neu5Aca2-3Galb1-3GalNAcb1-4(Neu5Aca2-3)Galb1-4Glc-Sp21	117.929	92.5299	78.4624		526	Neu5Aca2-3Galb1-3GlcNAcb1-2Mana-Sp0	-33.9474	13.8298	-40.7388
574	GlcNAcb1-3Galb1-4GlcNAcb1-2Mana1-6(GlcNAcb1-3Galb1-4GlcNAcb1-2Mana1-3)Manb1-4GlcNAcb1-4(Fuca1-6)GlcNAcb-Sp24	1179.85	250.687	21.2473		36	(3S)Galb1-4GlcNAcb-Sp0	-35.0285	19.3437	-55.2227
575	Galb1-4GlcNAcb1-3Galb1-4GlcNAcb1-2Mana1-6(Galb1-4GlcNAcb1-3Galb1-4GlcNAcb1-2Mana1-3)Manb1-4GlcNAcb1-4(Fuca1-6)GlcNAcb-Sp24	14151.6	406.257	2.87076		523	GalNAca1-3(Fuca1-2)Galb1-4 GlcNAcb1-2Mana-Sp0	-35.5928	21.4722	-60.3275
576	GlcNAcb1-3Galb1-4GlcNAcb1-3Galb1-4GlcNAcb1-2Mana1-6(GlcNAcb1-3Galb1-4GlcNAcb1-3Galb1-4GlcNAcb1-2Mana1-3)Manb1-4GlcNAcb1-4(Fuca1-6)GlcNAcb-Sp24	1434.16	143.227	9.98685		534	Neu5Aca2-3Galb1-4(Fuca1-3)GlcNAcb1-2Mana-Sp0	-35.9858	15.1005	-41.9623
577	Galb1-4GlcNAcb1-3Galb1-4GlcNAcb1-3Galb1-4GlcNAcb1-2Mana1-6(Galb1-4GlcNAcb1-3Galb1-4GlcNAcb1-3Galb1-4GlcNAcb1-2Mana1-3)Manb1-4GlcNAcb1-4(Fuca1-6)GlcNAcb-Sp24	19080.8	1251.4	6.55845		286	Neu5Gca2-6Galb1-4GlcNAcb-Sp0	-36.1167	23.0209	-63.7401
578	GlcNAcb1-3Galb1-4GlcNAcb1-3Galb1-4GlcNAcb1-3Galb1-4GlcNAcb1-2Mana1-6(GlcNAcb1-3Galb1-4GlcNAcb1-3Galb1-4GlcNAcb1-3Galb1-4GlcNAcb1-2Mana1-3)Manb1-4GlcNAcb1-4(Fuca1-6)GlcNAcb-Sp24	1134.94	180.773	15.928		294	Neu5Aca2-3Galb1-3GlcNAcb1-3Galb1-3GlcNAcb-Sp0	-36.5751	15.1246	-41.3521
579	Galb1-4GlcNAcb1-3Galb1-4GlcNAcb1-3Galb1-4GlcNAcb1-3Galb1-4GlcNAcb1-2Mana1-6(Galb1-4GlcNAcb1-3Galb1-4GlcNAcb1-3Galb1-4GlcNAcb1-3Galb1-4GlcNAcb1-2Mana1-3)Manb1-4GlcNAcb1-4(Fuca1-6)GlcNAcb-Sp24	16545.2	388.479	2.34798		320	GlcNAcb1-2Mana1-6(Neu5Aca2-6Galb1-4GlcNAcb1-2Mana1-3)Manb1-4GlcNAcb1-4GlcNAcb-Sp12	-37.957	7.78539	-20.5111
580	GlcNAcb1-3Galb1-4GlcNAcb1-3Galb1-4GlcNAcb1-3Galb1-4GlcNAcb1-3Galb1-4GlcNAcb1-2Mana1-6(GlcNAcb1-3Galb1-4GlcNAcb1-3Galb1-4GlcNAcb1-3Galb1-4GlcNAcb1-3Galb1-4GlcNAcb1-2Mana1-3)Manb1-4GlcNAcb1-4(Fuca1-6)GlcNAcb-Sp19	4204.12	146.621	3.48755		296	4S(3S)Galb1-4GlcNAcb-Sp0	-38.7048	16.6128	-42.922
581	Galb1-4GlcNAcb1-3Galb1-4GlcNAcb1-3Galb1-4GlcNAcb1-3Galb1-4GlcNAcb1-3Galb1-4GlcNAcb1-2Mana1-6(Galb1-4GlcNAcb1-3Galb1-4GlcNAcb1-3Galb1-4GlcNAcb1-3Galb1-4GlcNAcb1-3Galb1-4GlcNAcb1-2Mana1-3)Manb1-4GlcNAcb1-4(Fuca1-6)GlcNAcb-Sp19	14062.3	5002.03	35.5704		309	GlcNAcb1-3Man-Sp10	-42.159	33.2965	-78.9783
582	Galb1-4GlcNAcb1-3Galb1-4GlcNAcb1-6(Galb1-4GlcNAcb1-3Galb1-4GlcNAb1-2)Mana1-6(Galb1-4GlcNAcb1-3Galb1-4GlcNAcb1-2Mana1-3)Manb1-4GlcNAcb1-4(Fuca1-6)GlcNAcb-Sp24	17594.2	436.463	2.48072		557	Neu5Aca2-8Neu5Aca2-3Galb1-4GlcNAc-Sp0	-45.7816	24.6593	-53.863
583	GlcNAcb1-3Galb1-4GlcNAcb1-3Galb1-4GlcNAcb1-6(GlcNAcb1-3Galb1-4GlcNAcb1-3Galb1-4GlcNAb1-2)Mana1-6(GlcNAcb1-3Galb1-4GlcNAcb1-3Galb1-4GlcNAcb1-2Mana1-3)Manb1-4GlcNAcb1-4(Fuca1-6)GlcNAcb-Sp24	1424.26	125.712	8.82649		321	Neu5Aca2-8Neu5Acb-Sp17	-46.339	27.8556	-60.1127
584	Galb1-4GlcNAcb1-3Galb1-4GlcNAcb1-3Galb1-4GlcNAcb1-6(Galb1-4GlcNAcb1-3Galb1-4GlcNAcb1-3Galb1-4GlcNAb1-2)Mana1-6(Galb1-4GlcNAcb1-3Galb1-4GlcNAcb1-3Galb1-4GlcNAcb1-2Mana1-3)Manb1-4GlcNAcb1-4(Fuca1-6)GlcNAcb-Sp24	23594.1	519.591	2.20221		71	Fuca1-2Galb1-4(Fuca1-3)GlcNAcb-Sp0	-49.4926	25.6078	-51.7406
585	GlcNAcb1-3Galb1-4GlcNAcb1-3Galb1-4GlcNAcb1-3Galb1-4GlcNAcb1-6(GlcNAcb1-3Galb1-4GlcNAcb1-3Galb1-4GlcNAcb1-3Galb1-4GlcNAb1-2)Mana1-6(GlcNAcb1-3Galb1-4GlcNAcb1-3Galb1-4GlcNAcb1-3Galb1-4GlcNAcb1-2Mana1-3)Manb1-4GlcNAcb1-4(Fuca1-6)GlcNAcb-Sp24	1799.01	132.671	7.37466		471	Neu5Aca2-3Galb1-4GlcNAcb1-6(Neu5Aca2-3Galb1-4GlcNAcb1-3)GalNAca-Sp14	-51.4424	75.7572	-147.266
586	Galb1-4GlcNAcb1-3Galb1-4GlcNAcb1-3Galb1-4GlcNAcb1-3Galb1-4GlcNAcb1-6(Galb1-4GlcNAcb1-3Galb1-4GlcNAcb1-3Galb1-4GlcNAcb1-3Galb1-4GlcNAb1-2)Mana1-6(Galb1-4GlcNAcb1-3Galb1-4GlcNAcb1-3Galb1-4GlcNAcb1-3Galb1-4GlcNAcb1-2Mana1-3)Manb1-4GlcNAcb1-4(Fuca1-6)GlcNAcb-Sp24	20245.1	1419.31	7.01064		30	(3S)Galb1-3GlcNAcb-Sp0	-51.5988	27.8258	-53.9272
587	GlcNAcb1-3Galb1-4GlcNAcb1-3Galb1-4GlcNAcb1-3Galb1-4GlcNAcb1-3Galb1-4GlcNAcb1-6(GlcNAcb1-3Galb1-4GlcNAcb1-3Galb1-4GlcNAcb1-3Galb1-4GlcNAcb1-3Galb1-4GlcNAb1-2)Mana1-6(GlcNAcb1-3Galb1-4GlcNAcb1-3Galb1-4GlcNAcb1-3Galb1-4GlcNAcb1-3Galb1-4GlcNAcb1-2Mana1-3)Manb1-4GlcNAcb1-4(Fuca1-6)GlcNAcb-Sp24	5361.65	229.859	4.28708		129	Galb1-3(Fuca1-4)GlcNAc-Sp8	-53.944	35.6793	-66.1413
588	Galb1-4GlcNAcb1-3Galb1-4GlcNAcb1-3Galb1-4GlcNAcb1-3Galb1-4GlcNAcb1-3Galb1-4GlcNAcb1-6(Galb1-4GlcNAcb1-3Galb1-4GlcNAcb1-3Galb1-4GlcNAcb1-3Galb1-4GlcNAcb1-3Galb1-4GlcNAb1-2)Mana1-6(Galb1-4GlcNAcb1-3Galb1-4GlcNAcb1-3Galb1-4GlcNAcb1-3Galb1-4GlcNAcb1-3Galb1-4GlcNAcb1-2Mana1-3)Manb1-4GlcNAcb1-4(Fuca1-6)GlcNAcb-Sp24	21093.4	1105.03	5.23875		344	GlcNAca1-4Galb1-3GalNAc-Sp14	-55.1404	38.7561	-70.2862
589	Galb1-4GlcNAcb1-3Galb1-4GlcNAcb1-3GalNAca-Sp14	4677.39	107.296	2.29393		60	Fuca1-2Galb1-3(Fuca1-4)GlcNAcb-Sp8	-60.3945	12.3666	-20.4764
590	Galb1-4GlcNAcb1-3Galb1-4GlcNAcb1-6(Galb1-3)GalNAca-Sp14	4531.26	844.494	18.637		7	Fuca-Sp9	-61.2202	104.983	-171.484
591	Galb1-4GlcNAcb1-3Galb1-4GlcNAcb1-6(Galb1-4GlcNAcb1-3Galb1-4GlcNAcb1-3)GalNAca-Sp14	4939.79	296.276	5.99775		154	Galb1-4(Fuca1-3)GlcNAcb1-3Galb1-4(Fuca1-3)GlcNAcb1-3Galb1-4(Fuca1-3)GlcNAcb-Sp0	-62.5087	32.529	-52.0392
592	Neu5Aca2-3Galb1-4GlcNAcb1-3Galb1-4GlcNAcb1-3GalNAca-Sp14	169.282	51.7685	30.5813		520	Neu5Aca2-6Galb1-4GlcNAcb1-2Man-Sp0	-65.5382	20.5686	-31.3841
593	GlcNAcb1-3Galb1-4GlcNAcb1-3GalNAca-Sp14	41.5498	23.4047	56.3291		597	Neu5Aca2-6Galb1-4GlcNAcb1-3Galb1-4GlcNAcb1-3GalNAca-Sp14	-72.2565	26.3259	-36.4339
594	GlcNAcb1-3Galb1-4GlcNAcb1-6(Galb1-3)GalNAca-Sp14	3643.03	154.626	4.24443		62	Fuca1-2Galb1-3GalNAca-Sp14	-78.444	12.987	-16.5557
595	GlcNAcb1-3Galb1-4GlcNAcb1-6(GlcNAcb1-3Galb1-4GlcNAcb1-3)GalNAca-Sp14	2254.18	94.9178	4.21074		345	Neu5Aca2-6Galb1-4GlcNAcb1-2Mana1-6(Mana1-3)Manb1-4GlcNAcb1-4GlcNAc-Sp12	-96.7987	50.3534	-52.0187
596	Neu5Aca2-3Galb1-4GlcNAcb1-3Galb1-4GlcNAcb1-6(Neu5Aca2-3Galb1-4GlcNAcb1-3Galb1-4GlcNAcb1-3)GalNAca-Sp14	1427.2	103.246	7.23415		103	Gala1-3(Fuca1-2)Galb1-4(Fuca1-3)GlcNAcb-Sp0	-131.028	42.3685	-32.3354
597	Neu5Aca2-6Galb1-4GlcNAcb1-3Galb1-4GlcNAcb1-3GalNAca-Sp14	-72.2565	26.3259	-36.4339		482	Neu5Aca2-6Galb1-4GlcNAcb1-2Mana1-6(Neu5Aca2-6Galb1-4GlcNAcb1-2Mana1-3)Manb1-4GlcNAcb1-4(Fuca1-6)GlcNAcb-Sp24	-135.213	32.7719	-24.2372
598	GlcNAcb1-3Galb1-4GlcNAcb1-3Galb1-4GlcNAcb1-3GalNAca-Sp14	195.37	7.72317	3.9531		34	(3S)Galb1-4(6S)GlcNAcb-Sp0	-195.705	74.1808	-37.9044
599	Galb1-4GlcNAcb1-3Galb1-3GalNAca-Sp14	2699.89	135.515	5.01927		17	GlcNAcb-Sp8	-250.528	130.933	-52.2628
600	Neu5Aca2-3Galb1-4GlcNAcb1-3Galb1-4GlcNAcb1-6(Galb1-3)GalNAca-Sp14	443.097	149.321	33.6993		9	Neu5Aca-Sp8	-277.586	102.539	-36.9396
601	Neu5Aca2-6Galb1-4GlcNAcb1-3Galb1-4GlcNAcb1-6(Galb1-3)GalNAca-Sp14	386.412	58.5201	15.1445		68	Fuca1-2Galb1-3GlcNAcb-Sp8	-388.351	767.22	-197.559
602	Neu5Aca2-6Galb1-4GlcNAcb1-6(Galb1-3)GalNAca-Sp14	144.203	180.598	125.238		441	Neu5Aca2-3Galb1-4GlcNAcb1-3Galb-Sp8	-583.891	367.197	-62.8879
603	Neu5Aca2-3Galb1-4GlcNAcb1-3Galb1-4GlcNAcb1-2Mana1-6(Neu5Aca2-3Galb1-4GlcNAcb1-3Galb1-4GlcNAcb1-2Mana1-3)Manb1-4GlcNAcb1-4GlcNAcb-Sp12	-7608.66	1044.27	-13.7247		227	Neu5Aca2-8Neu5Aca2-8Neu5Aca2-3Galb1-4Glcb-Sp0	-607.361	89.607	-14.7535
604	GlcNAcb1-6(Neu5Aca2-3Galb1-3)GalNAca-Sp14	-11390.2	1237.33	-10.8631		31	(3S)Galb1-3GlcNAcb-Sp8	-1625.46	164.208	-10.1022
605	Neu5Aca2-6Galb1-4GlcNAcb1-3Galb1-4GlcNAcb1-6(Neu5Aca2-6Galb1-4GlcNAcb1-3Galb1-4GlcNAcb1-3)GalNAca-Sp14	111.481	6.10026	5.47202		18	GlcN(Gc)b-Sp8	-2439.71	2291.07	-93.9078
606	Neu5Aca2-6Galb1-4GlcNAcb1-3Galb1-4GlcNAcb1-3Galb1-4GlcNAcb1-2Mana1-6(Neu5Aca2-6Galb1-4GlcNAcb1-3Galb1-4GlcNAcb1-3Galb1-4GlcNAcb1-2Mana1-3)Manb1-4GlcNAcb1-4GlcNAcb-Sp12	281.729	68.6529	24.3685		264	Neu5Aca2-3Galb1-4Glcb-Sp8	-2513.14	1671.99	-66.53
607	Neu5Aca2-3Galb1-4GlcNAcb1-3Galb1-4GlcNAcb1-3Galb1-4GlcNAcb1-2Mana1-6(Neu5Aca2-3Galb1-4GlcNAcb1-3Galb1-4GlcNAcb1-3Galb1-4GlcNAcb1-2Mana1-3)Manb1-4GlcNAcb1-4GlcNAcb-Sp12	233.229	31.0812	13.3265		464	Neu5Aca2-6Galb1-4GlcNAcb1-4Mana1-6(GlcNAcb1-4)(Neu5Aca2-6Galb1-4GlcNAcb1-4(Neu5Aca2-6Galb1-4GlcNAcb1-2)Mana1-3)Manb1-4GlcNAcb1-4GlcNAcb-Sp21	-4134.54	632.457	-15.2969
608	Neu5Aca2-6Galb1-4GlcNAcb1-3Galb1-4GlcNAcb1-2Mana1-6(Neu5Aca2-6Galb1-4GlcNAcb1-3Galb1-4GlcNAcb1-2Mana1-3)Manb1-4GlcNAcb1-4GlcNAcb-Sp12	1601.74	229.902	14.3533		603	Neu5Aca2-3Galb1-4GlcNAcb1-3Galb1-4GlcNAcb1-2Mana1-6(Neu5Aca2-3Galb1-4GlcNAcb1-3Galb1-4GlcNAcb1-2Mana1-3)Manb1-4GlcNAcb1-4GlcNAcb-Sp12	-7608.66	1044.27	-13.7247
609	GlcNAcb1-3Fuca-Sp21	-4.26685	33.4026	-782.84		466	Neu5Aca2-6Galb1-4GlcNAcb1-6(Neu5Aca2-6Galb1-4GlcNAcb1-2)Mana1-6(GlcNAcb1-4)(Neu5Aca2-6Galb1-4GlcNAcb1-4(Neu5Aca2-6Galb1-4GlcNAcb1-2)Mana1-3)Manb1-4GlcNAcb1-4GlcNAcb-Sp21	-8162.75	1291.49	-15.8217
610	Galb1-3GalNAcb1-4(Neu5Aca2-8Neu5Aca2-8Neu5Aca2-3)Galb1-4Glcb-Sp21	45.9128	33.7776	73.5689		604	GlcNAcb1-6(Neu5Aca2-3Galb1-3)GalNAca-Sp14	-11390.2	1237.33	-10.8631
		-1.86077	20.9426	-1125.48
