# Supplementary material for: Structure and function of a fungal AB toxin-like chimerolectin involved in anti-nematode defense
Source: EMBO J. 2026 May 26;45(13):4766–86. doi: 10.1038/s44318-026-00812-1 (PMC13324453; doi:10.1038/s44318-026-00812-1)
Supplement: Supplementary file 5 — Dataset EV3 [file 44318_2026_812_MOESM5_ESM.xls]

## Sheet: Legend
Dataset EV3: Binding of Alexa Fluor 488-labeled CCTX2 at a concentration of 5 ug/ml to the CFG glycan array v5.1. The graph shows the numbers of the individual glycans on the x-axis and the respective fluorescence (average RFU) on the y-axis.

## Sheet: Data
Chart Number	Structure on Masterlist	Average RFU	StDev	% CV		Chart Number	CC1G-10077 5ug/ml Slide#15763 CFG#2654 v5.1 Alexa488 8/13/12 HJ	Average RFU	StDev	% CV
1	Gala-Sp8	14.1564	7.57955	53.5414		98	GalNAcb1-4GlcNAcb-Sp0	22080.3	1839.8	8.33231
2	Glca-Sp8	5.9906	3.26656	54.5281		514	GalNAcb1-4(6S)GlcNAc-Sp8	20968.9	530.336	2.52916
3	Mana-Sp8	-9.40738	8.03792	-85.4428		563	GalNAcb1-4GlcNAcb1-3GalNAcb1-4GlcNAcb-Sp0	19634.3	755.669	3.84872
4	GalNAca-Sp8	3461.13	264.213	7.63372		192	GlcNAcb1-6GalNAca-Sp8	19057.1	5032.54	26.4076
5	GalNAca-Sp15	959.35	23.5447	2.45423		584	Galb1-4GlcNAcb1-3Galb1-4GlcNAcb1-3Galb1-4GlcNAcb1-6(Galb1-4GlcNAcb1-3Galb1-4GlcNAcb1-3Galb1-4GlcNAb1-2)Mana1-6(Galb1-4GlcNAcb1-3Galb1-4GlcNAcb1-3Galb1-4GlcNAcb1-2Mana1-3)Manb1-4GlcNAcb1-4(Fuca1-6)GlcNAcb-Sp24	17646.4	1128.22	6.39353
6	Fuca-Sp8	25.4076	14.1985	55.8829		588	Galb1-4GlcNAcb1-3Galb1-4GlcNAcb1-3Galb1-4GlcNAcb1-3Galb1-4GlcNAcb1-3Galb1-4GlcNAcb1-6(Galb1-4GlcNAcb1-3Galb1-4GlcNAcb1-3Galb1-4GlcNAcb1-3Galb1-4GlcNAcb1-3Galb1-4GlcNAb1-2)Mana1-6(Galb1-4GlcNAcb1-3Galb1-4GlcNAcb1-3Galb1-4GlcNAcb1-3Galb1-4GlcNAcb1-3Galb1-4GlcNAcb1-2Mana1-3)Manb1-4GlcNAcb1-4(Fuca1-6)GlcNAcb-Sp24	17321.8	272.562	1.57352
7	Fuca-Sp9	-65.4401	59.7928	-91.3704		586	Galb1-4GlcNAcb1-3Galb1-4GlcNAcb1-3Galb1-4GlcNAcb1-3Galb1-4GlcNAcb1-6(Galb1-4GlcNAcb1-3Galb1-4GlcNAcb1-3Galb1-4GlcNAcb1-3Galb1-4GlcNAb1-2)Mana1-6(Galb1-4GlcNAcb1-3Galb1-4GlcNAcb1-3Galb1-4GlcNAcb1-3Galb1-4GlcNAcb1-2Mana1-3)Manb1-4GlcNAcb1-4(Fuca1-6)GlcNAcb-Sp24	17296	886.273	5.12414
8	Rhaa-Sp8	12.4689	9.4626	75.8895		550	Galb1-4GlcNAcb1-3Galb1-4GlcNAcb1-3Galb1-4GlcNAcb1-3Galb1-4GlcNAcb1-2Mana1-6(Galb1-4GlcNAcb1-3Galb1-4GlcNAcb1-3Galb1-4GlcNAcb1-3Galb1-4GlcNAcb1-2Mana1-3)Manb1-4GlcNAcb1-4GlcNAcb-Sp25	16457.2	97.3198	0.59135
9	Neu5Aca-Sp8	-173.326	157.159	-90.6729		581	Galb1-4GlcNAcb1-3Galb1-4GlcNAcb1-3Galb1-4GlcNAcb1-3Galb1-4GlcNAcb1-3Galb1-4GlcNAcb1-2Mana1-6(Galb1-4GlcNAcb1-3Galb1-4GlcNAcb1-3Galb1-4GlcNAcb1-3Galb1-4GlcNAcb1-3Galb1-4GlcNAcb1-2Mana1-3)Manb1-4GlcNAcb1-4(Fuca1-6)GlcNAcb-Sp19	16303.2	2445.24	14.9985
10	Neu5Aca-Sp11	11.3212	8.60027	75.9664		577	Galb1-4GlcNAcb1-3Galb1-4GlcNAcb1-3Galb1-4GlcNAcb1-2Mana1-6(Galb1-4GlcNAcb1-3Galb1-4GlcNAcb1-3Galb1-4GlcNAcb1-2Mana1-3)Manb1-4GlcNAcb1-4(Fuca1-6)GlcNAcb-Sp24	16225.5	238.882	1.47227
11	Neu5Acb-Sp8	6.69015	3.43808	51.3902		131	Galb1-4GlcNAcb1-6GalNAca-Sp8	16040.8	1192.5	7.43416
12	Galb-Sp8	53.6303	17.0023	31.7027		565	Galb1-4GlcNAcb1-3Galb1-4GlcNAcb1-3Galb1-4GlcNAcb1-3Galb1-4GlcNAcb1-3Galb1-4GlcNAcb1-2Mana1-6(Galb1-4GlcNAcb1-3Galb1-4GlcNAcb1-3Galb1-4GlcNAcb1-3Galb1-4GlcNAcb1-3Galb1-4GlcNAcb1-2Mana1-3)Manb1-4GlcNAcb1-4GlcNAcb-Sp25	15819.1	414.394	2.61958
13	Glcb-Sp8	15.2191	6.97009	45.7983		579	Galb1-4GlcNAcb1-3Galb1-4GlcNAcb1-3Galb1-4GlcNAcb1-3Galb1-4GlcNAcb1-2Mana1-6(Galb1-4GlcNAcb1-3Galb1-4GlcNAcb1-3Galb1-4GlcNAcb1-3Galb1-4GlcNAcb1-2Mana1-3)Manb1-4GlcNAcb1-4(Fuca1-6)GlcNAcb-Sp24	14857.9	557.052	3.74919
14	Manb-Sp8	10.374	8.1527	78.5882		582	Galb1-4GlcNAcb1-3Galb1-4GlcNAcb1-6(Galb1-4GlcNAcb1-3Galb1-4GlcNAb1-2)Mana1-6(Galb1-4GlcNAcb1-3Galb1-4GlcNAcb1-2Mana1-3)Manb1-4GlcNAcb1-4(Fuca1-6)GlcNAcb-Sp24	14299.6	129.124	0.902989
15	GalNAcb-Sp8	3613.16	73.8624	2.04426		369	Galb1-4GlcNAcb1-2Mana1-6(Galb1-4GlcNAcb1-4(Galb1-4GlcNAcb1-2)Mana1-3)Manb1-4GlcNAcb1-4GlcNAc-Sp21	13613.6	1043.07	7.66197
16	GlcNAcb-Sp0	19.6778	6.66869	33.8893		334	GalNAcb1-3Gala1-4Galb1-4GlcNAcb1-3Galb1-4Glcb-Sp0	13234.5	1838.16	13.8891
17	GlcNAcb-Sp8	-145.23	92.0409	-63.3758		548	Galb1-4GlcNAcb1-3Galb1-4GlcNAcb1-3Galb1-4GlcNAcb1-2Mana1-6(Galb1-4GlcNAcb1-3Galb1-4GlcNAcb1-3Galb1-4GlcNAcb1-2Mana1-3)Manb1-4GlcNAcb1-4GlcNAcb-Sp24	13075	1204.77	9.21429
18	GlcN(Gc)b-Sp8	-3168.1	1994.11	-62.9432		438	Galb1-4GlcNAcb1-6(Galb1-4GlcNAcb1-2)Mana1-6(GlcNAcb1-4)(Galb1-4GlcNAcb1-4(Galb1-4GlcNAcb1-2)Mana1-3)Manb1-4GlcNAcb1-4GlcNAc-Sp21	12819.8	334.808	2.61165
19	Galb1-4GlcNAcb1-6(Galb1-4GlcNAcb1-3)GalNAca-Sp8	11589	216.329	1.86668		436	Galb1-4GlcNAcb1-2Mana1-6(GlcNAcb1-4)(Galb1-4GlcNAcb1-4(Galb1-4GlcNAcb1-2)Mana1-3)Manb1-4GlcNAcb1-4GlcNAc-Sp21	12546	1228.04	9.78836
20	Galb1-4GlcNAcb1-6(Galb1-4GlcNAcb1-3)GalNAc-Sp14	6071.01	378.664	6.23725		303	GlcNAcb1-6(Galb1-4GlcNAcb1-3)Galb1-4GlcNAc-Sp0	12499.8	832.569	6.66064
21	GlcNAcb1-6(GlcNAcb1-4)(GlcNAcb1-3)GlcNAc-Sp8	10.4346	1.20248	11.5239		194	GlcNAcb1-6Galb1-4GlcNAcb-Sp8	12498.1	1786.69	14.2956
22	6S(3S)Galb1-4(6S)GlcNAcb-Sp0	12.2297	4.3121	35.2592		305	Galb1-4GlcNAcb1-6Galb1-4GlcNAcb-Sp0	11989.8	390.994	3.26106
23	6S(3S)Galb1-4GlcNAcb-Sp0	9.85083	3.63661	36.9168		512	(6S)GalNAcb1-4GlcNAc-Sp8	11918.5	1057.33	8.87136
24	(3S)Galb1-4(Fuca1-3)(6S)Glc-Sp0	19.6873	9.24784	46.9736		575	Galb1-4GlcNAcb1-3Galb1-4GlcNAcb1-2Mana1-6(Galb1-4GlcNAcb1-3Galb1-4GlcNAcb1-2Mana1-3)Manb1-4GlcNAcb1-4(Fuca1-6)GlcNAcb-Sp24	11729.5	525.973	4.4842
25	(3S)Galb1-4Glcb-Sp8	12.5949	4.02421	31.9511		304	Galb1-4GlcNAca1-6Galb1-4GlcNAcb-Sp0	11708.8	585.922	5.00412
26	(3S)Galb1-4(6S)Glcb-Sp0	-5.05823	6.59114	-130.305		19	Galb1-4GlcNAcb1-6(Galb1-4GlcNAcb1-3)GalNAca-Sp8	11589	216.329	1.86668
27	(3S)Galb1-4(6S)Glcb-Sp8	11.4429	5.08075	44.4008		355	(6S)GlcNAcb1-3Galb1-4GlcNAcb-Sp0	11458.5	1128.47	9.84839
28	(3S)Galb1-3(Fuca1-4)GlcNAcb-Sp8	14.4892	9.00161	62.1264		528	GalNAcb1-4GlcNAcb1-2Mana-Sp0	11230.1	295.834	2.6343
29	(3S)Galb1-3GalNAca-Sp8	13.4299	17.6823	131.664		99	GalNAcb1-4GlcNAcb-Sp8	10785.6	4982.73	46.1978
30	(3S)Galb1-3GlcNAcb-Sp0	-20.5357	2.35085	-11.4477		407	Galb1-3GlcNAca1-6Galb1-4GlcNAcb-Sp0	10779.3	243.627	2.26014
31	(3S)Galb1-3GlcNAcb-Sp8	-1101.92	287.026	-26.0478		174	GlcNAca1-6Galb1-4GlcNAcb-Sp8	10673.7	515.996	4.83426
32	(3S)Galb1-4(Fuca1-3)GlcNAc-Sp0	9.8069	14.0983	143.759		532	Galb1-4GlcNAcb1-2 Mana1-6(Galb1-4GlcNAcb1-4)(Galb1-4GlcNAcb1-2Mana1-3)Manb1-4GlcNAcb1-4(Fuca1-6)GlcNAc-Sp21	10553.1	185.418	1.75701
33	(3S)Galb1-4(Fuca1-3)GlcNAc-Sp8	4.34298	6.32724	145.689		508	Galb1-4GlcNAcb1-6(Galb1-4GlcNAcb1-2)Mana1-6(GlcNAcb1-4)Galb1-4GlcNAcb1-4(Gal b1-4GlcNAcb1-2)Mana1-3)Manb1-4GlcNAcb1-4(Fuca1-6)GlcNAc-Sp21	10477.3	963.853	9.19943
34	(3S)Galb1-4(6S)GlcNAcb-Sp0	-209.704	120.909	-57.6569		406	Galb1-3GlcNAcb1-6Galb1-4GlcNAcb-Sp0	10215.5	321.398	3.14617
35	(3S)Galb1-4(6S)GlcNAcb-Sp8	19.111	13.0584	68.3291		109	Gala1-4(Gala1-3)Galb1-4GlcNAcb-Sp8	9891.77	501.754	5.07244
36	(3S)Galb1-4GlcNAcb-Sp0	14.0866	3.82528	27.1554		166	Galb1-4GlcNAcb1-6(Galb1-3)GalNAca-Sp8	9828.27	425.367	4.328
37	(3S)Galb1-4GlcNAcb-Sp8	13.8744	10.916	78.6775		458	Galb1-4GlcNAcb1-6(Galb1-4GlcNAcb1-2)Mana1-6(Galb1-4GlcNAcb1-2Mana1-3)Manb1-4GlcNAcb1-4GlcNAcb-Sp19	9319.2	678.003	7.27533
38	(3S)Galb-Sp8	5.07375	6.84264	134.864		382	Galb1-3GlcNAcb1-3Galb1-4GlcNAcb1-6(Galb1-3GlcNAcb1-3)Galb1-4Glcb-Sp0	9134.79	574.807	6.2925
39	(6S)(4S)Galb1-4GlcNAcb-Sp0	10.1816	8.89927	87.4054		485	Galb1-4GlcNAcb1-6(Galb1-4GlcNAcb1-2)Mana1-6(Galb1-4GlcNAcb1-2Mana1-3)Manb1-4GlcNAcb1-4(Fuca1-6)GlcNAcb-Sp24	9005.44	318.539	3.53719
40	(4S)Galb1-4GlcNAcb-Sp8	5.07892	5.31561	104.66		437	Galb1-4GlcNAcb1-6(Galb1-4GlcNAcb1-2)Mana1-6(GlcNAcb1-4)(Galb1-4GlcNAcb1-2Mana1-3)Manb1-4GlcNAcb1-4GlcNAc-Sp21	8812.24	850.498	9.65133
41	(6P)Mana-Sp8	-2.4354	7.872	-323.232		122	Gala1-4Galb1-4Glcb-Sp0	8785.49	2793.13	31.7925
42	(6S)Galb1-4Glcb-Sp0	1681.81	30.7255	1.82693		54	Galb1-4GlcNAcb1-2Mana1-6(Galb1-4GlcNAcb1-2Mana1-3)Manb1-4GlcNAcb1-4GlcNAcb-Sp12	8692.06	373.815	4.30065
43	(6S)Galb1-4Glcb-Sp8	1455.95	184.363	12.6627		560	Gala1-3Galb1-4GlcNAcb1-2Mana1-6(Gala1-3Galb1-4GlcNAcb1-2Mana1-3)Manb1-4GlcNAcb1-4GlcNAc-Sp24	8580.75	304.214	3.5453
44	(6S)Galb1-4GlcNAcb-Sp8	1480.66	137.434	9.28195		542	Galb1-4GlcNAcb1-3Galb1-4GlcNAcb1-2Mana1-6(Galb1-4GlcNAcb1-3Galb1-4GlcNAcb1-2Mana1-3)Manb1-4GlcNAcb1-4GlcNAcb-Sp24	8573.26	433.14	5.05223
45	(6S)Galb1-4(6S)Glcb-Sp8	1200.61	108.082	9.00231		193	GlcNAcb1-6GalNAca-Sp14	8428.02	198.5	2.35524
46	Neu5Aca2-3(6S)Galb1-4GlcNAcb-Sp8	9.07585	7.84717	86.4621		489	Gala1-3Galb1-3GlcNAcb1-6GalNAca-Sp14	8324.1	249.095	2.99246
47	(6S)GlcNAcb-Sp8	-7.56305	5.02348	-66.4214		302	Galb1-4GlcNAcb1-6(Galb1-4GlcNAcb1-3)Galb1-4GlcNAc-Sp0	8283.46	5110.77	61.6984
48	Neu5,9Ac2a-Sp8	21.6063	17.1859	79.5408		306	GalNAcb1-3Galb-Sp8	8022.58	222.574	2.77434
49	Neu5,9Ac2a2-6Galb1-4GlcNAcb-Sp8	-0.100725	3.61774	-3591.7		403	Gala1-4Galb1-3GlcNAcb1-2Mana1-6(Gala1-4Galb1-3GlcNAcb1-2Mana1-3)Manb1-4GlcNAcb1-4GlcNAcb-Sp19	8001.3	577.02	7.21158
50	Mana1-6(Mana1-3)Manb1-4GlcNAcb1-4GlcNAcb-Sp12	-4.6382	5.31575	-114.608		324	Galb1-3GlcNAcb1-2Mana1-6(Galb1-3GlcNAcb1-2Mana1-3)Manb1-4GlcNAcb1-4GlcNAcb-Sp19	7871.14	765.597	9.72664
51	Mana1-6(Mana1-3)Manb1-4GlcNAcb1-4GlcNAcb-Sp13	183.335	119.192	65.0135		495	Gala1-3Galb1-4GlcNAcb1-6GalNAca-Sp14	7866.65	256.545	3.26117
52	GlcNAcb1-2Mana1-6(GlcNAcb1-2Mana1-3)Manb1-4GlcNAcb1-4GlcNAcb-Sp12	240.402	14.3722	5.97839		161	Galb1-4GlcNAcb1-3Galb1-4(Fuca1-3)GlcNAcb1-3Galb1-4(Fuca1-3)GlcNAcb-Sp0	7728.55	280.993	3.63578
53	GlcNAcb1-2Mana1-6(GlcNAcb1-2Mana1-3)Manb1-4GlcNAcb1-4GlcNAcb-Sp13	1636.97	176.105	10.758		571	Galb1-3GlcNAcb1-3Galb1-4GlcNAcb1-3Galb1-4GlcNAcb1-6(Galb1-3GlcNAcb1-3Galb1-4GlcNAcb1-3Galb1-4GlcNAb1-2)Mana1-6(Galb1-3GlcNAcb1-3Galb1-4GlcNAcb1-3Galb1-4GlcNAcb1-2Mana1-3)Manb1-4GlcNAcb1-4(Fuca1-6)GlcNAcb-Sp24	7511.82	167.867	2.23471
54	Galb1-4GlcNAcb1-2Mana1-6(Galb1-4GlcNAcb1-2Mana1-3)Manb1-4GlcNAcb1-4GlcNAcb-Sp12	8692.06	373.815	4.30065		562	GalNAcb1-3GlcNAcb-Sp0	7368.93	102.343	1.38885
55	Neu5Aca2-6Galb1-4GlcNAcb1-2Mana1-6(Neu5Aca2-6Galb1-4GlcNAcb1-2Mana1-3)Manb1-4GlcNAcb1-4GlcNAcb-Sp12	10.9744	11.2755	102.744		544	Fuca1-2Galb1-4GlcNAcb1-3Galb1-4GlcNAcb1-2Mana1-6(Fuca1-2Galb1-4GlcNAcb1-3Galb1-4GlcNAcb1-2Mana1-3)Manb1-4GlcNAcb1-4GlcNAcb-Sp24	7249.62	70.1537	0.967688
56	Neu5Aca2-6Galb1-4GlcNAcb1-2Mana1-6(Neu5Aca2-6Galb1-4GlcNAcb1-2Man-a1-3)Manb1-4GlcNAcb1-4GlcNAcb-Sp21	463.558	103.39	22.3036		167	Galb1-4GlcNAcb1-6(Galb1-3)GalNAc-Sp14	7154.79	254.298	3.55423
57	Neu5Aca2-6Galb1-4GlcNAcb1-2Mana1-6(Neu5Aca2-6Galb1-4GlcNAcb1-2Mana1-3)Manb1-4GlcNAcb1-4GlcNAcb-Sp24	17.9206	2.4167	13.4856		397	GlcNAcb1-2Mana1-6(Galb1-4GlcNAcb1-2Mana1-3)Manb1-4GlcNAcb1-4GlcNAc-Sp12	7090.46	524.898	7.40287
58	Fuca1-2Galb1-3GalNAcb1-3Gala-Sp9	5.3488	5.91	110.492		165	Galb1-4GlcNAcb1-3Galb1-4Glcb-Sp8	7062.37	1560.92	22.102
59	Fuca1-2Galb1-3GalNAcb1-3Gala1-4Galb1-4Glcb-Sp9	-55.438	90.8205	-163.823		351	Mana1-6(Galb1-4GlcNAcb1-2Mana1-3)Manb1-4GlcNAcb1-4GlcNAcb-Sp12	7041.04	278.409	3.9541
60	Fuca1-2Galb1-3(Fuca1-4)GlcNAcb-Sp8	-38.0925	12.5987	-33.0739		398	Galb1-4GlcNAcb1-2Mana1-6(GlcNAcb1-2Mana1-3)Manb1-4GlcNAcb1-4GlcNAc-Sp12	7031.42	463.367	6.58994
61	Fuca1-2Galb1-3GalNAca-Sp8	-8.03092	1.54635	-19.255		568	Galb1-4GlcNAcb1-3Galb1-4GlcNAcb1-3Galb1-4GlcNAcb1-3Galb1-4GlcNAcb1-3Galb1-4GlcNAcb1-3Galb1-4GlcNAcb1-2Mana1-6(Galb1-4GlcNAcb1-3Galb1-4GlcNAcb1-3Galb1-4GlcNAcb1-3Galb1-4GlcNAcb1-3Galb1-4GlcNAcb1-3Galb1-4GlcNAcb1-2Mana1-3)Manb1-4GlcNAcb1-4GlcNAcb-Sp25	6935.25	1306.12	18.8331
62	Fuca1-2Galb1-3GalNAca-Sp14	-5.61443	3.86294	-68.8038		559	Galb1-4GlcNAcb1-3Galb1-4GlcNAcb1-6(Galb1-4GlcNAcb1-3Galb1-4GlcNAcb1-2)Mana1-6(Galb1-4GlcNAcb1-3Galb1-4GlcNAcb1-2Mana1-3)Mana1-4GlcNAcb1-4GlcNAc-Sp24	6831.92	682.656	9.99216
63	Fuca1-2Galb1-3GalNAcb1-4(Neu5Aca2-3)Galb1-4Glcb-Sp0	6.0171	4.95702	82.3823		379	GalNAcb1-4GlcNAcb1-2Mana1-6(GalNAcb1-4GlcNAcb1-2Mana1-3)Manb1-4GlcNAcb1-4GlcNAc-Sp12	6827.74	503.591	7.37565
64	Fuca1-2Galb1-3GalNAcb1-4(Neu5Aca2-3)Galb1-4Glcb-Sp9	-5.68265	10.7657	-189.448		491	Neu5Aca2-3Galb1-3GlcNAcb1-6GalNAca-Sp14	6722.01	932.886	13.8781
65	Fuca1-2Galb1-3GlcNAcb1-3Galb1-4Glcb-Sp8	-2.7088	6.0359	-222.826		162	Galb1-4GlcNAcb1-3Galb1-4GlcNAcb1-3Galb1-4GlcNAcb-Sp0	6535.73	480.734	7.35548
66	Fuca1-2Galb1-3GlcNAcb1-3Galb1-4Glcb-Sp10	-1.4821	11.4946	-775.563		163	Galb1-4GlcNAcb1-3Galb1-4GlcNAcb-Sp0	6203.03	219.64	3.54084
67	Fuca1-2Galb1-3GlcNAcb-Sp0	-1.53483	4.77718	-311.252		547	Galb1-4GlcNAcb1-3Galb1-4GlcNAcb1-3Galb1-4GlcNAcb1-2Mana1-6(Galb1-4GlcNAcb1-3Galb1-4GlcNAcb1-3Galb1-4GlcNAcb1-2Mana1-3)Manb1-4GlcNAcb1-4GlcNAcb-Sp12	6192.54	1023.98	16.5357
68	Fuca1-2Galb1-3GlcNAcb-Sp8	-119.64	237.807	-198.768		20	Galb1-4GlcNAcb1-6(Galb1-4GlcNAcb1-3)GalNAc-Sp14	6071.01	378.664	6.23725
69	Fuca1-2Galb1-4(Fuca1-3)GlcNAcb1-3Galb1-4(Fuca1-3)GlcNAcb-Sp0	9.90602	10.5671	106.674		408	GalNAcb1-3Gala1-6Galb1-4Glcb-Sp8	5817.71	859.183	14.7684
70	Fuca1-2Galb1-4(Fuca1-3)GlcNAcb1-3Galb1-4(Fuca1-3)GlcNAcb1-3Galb1-4(Fuca1-3)GlcNAcb-Sp0	-2.63723	3.95651	-150.025		164	Galb1-4GlcNAcb1-3Galb1-4Glcb-Sp0	5794.55	91.3757	1.57692
71	Fuca1-2Galb1-4(Fuca1-3)GlcNAcb-Sp0	-71.8014	24.3664	-33.9359		428	Galb1-3GlcNAcb1-6(Galb1-3GlcNAcb1-2)Mana1-6(Galb1-3GlcNAcb1-2Mana1-3)Manb1-4GlcNAcb1-4GlcNAcb-Sp19	5780.44	1100.83	19.0441
72	Fuca1-2Galb1-4(Fuca1-3)GlcNAcb-Sp8	-32.6832	28.3773	-86.8253		476	Galb1-3GlcNAcb1-2Mana1-6(GlcNAcb1-4)(Galb1-3GlcNAcb1-2Mana1-3)Manb1-4GlcNAcb1-4GlcNAcb-Sp21	5736.04	112.434	1.96014
73	Fuca1-2Galb1-4GlcNAcb1-3Galb1-4GlcNAcb-Sp0	1923.64	185.241	9.62973		386	Galb1-3GlcNAcb1-3Galb1-4(Fuca1-3)GlcNAcb1-6(Galb1-3GlcNAcb1-3)Galb1-4Glc-Sp21	5684.54	87.368	1.53694
74	Fuca1-2Galb1-4GlcNAcb1-3Galb1-4GlcNAcb1-3Galb1-4GlcNAcb-Sp0	445.314	125.177	28.1099		363	Gala1-3Galb1-4GlcNAcb1-2Mana1-6(Gala1-3Galb1-4GlcNAcb1-2Mana1-3)Manb1-4GlcNAcb1-4GlcNAcb-Sp20	5556.94	343.585	6.18299
75	Fuca1-2Galb1-4GlcNAcb-Sp0	10.716	10.9065	101.777		430	Fuca1-3GlcNAcb1-6(Galb1-4GlcNAcb1-3)Galb1-4Glc-Sp21	5419.82	442.371	8.16208
76	Fuca1-2Galb1-4GlcNAcb-Sp8	509.95	50.2165	9.84735		170	Galb1-4GlcNAcb-Sp23	5372.55	118.531	2.20623
77	Fuca1-2Galb1-4Glcb-Sp0	213.076	28.6848	13.4622		387	Galb1-4GlcNAcb1-6(Galb1-4GlcNAcb1-2)Mana1-6(Galb1-4GlcNAcb1-4(Galb1-4GlcNAcb1-2)Mana1-3)Manb1-4GlcNAcb1-4GlcNAcb-Sp21	5302.45	356.522	6.72373
78	Fuca1-2Galb-Sp8	-186.135	153.251	-82.3333		349	Galb1-4GlcNAcb1-2Mana1-3Manb1-4GlcNAcb1-4GlcNAc-Sp12	5215.26	257.486	4.93716
79	Fuca1-3GlcNAcb-Sp8	2.0795	2.36368	113.666		531	Galb1-4GlcNAcb1-2 Mana1-6(GlcNAcb1-4)(Galb1-4GlcNAcb1-2Mana1-3)Manb1-4GlcNAcb1-4(Fuca1-6)GlcNAc-Sp21	5195.22	878.101	16.9021
80	Fuca1-4GlcNAcb-Sp8	6.86623	6.41348	93.4062		479	Neu5Aca2-3Galb1-4GlcNAcb1-6GalNAca-Sp14	5150.68	278.016	5.39764
81	Fucb1-3GlcNAcb-Sp8	10.4015	12.8449	123.49		133	GlcNAcb1-6(Galb1-3)GalNAca-Sp8	5003.77	330.076	6.59654
82	GalNAca1-3(Fuca1-2)Galb1-3GlcNAcb-Sp0	11.1007	7.95865	71.6952		429	Galb1-4GlcNAcb1-6(Fuca1-2Galb1-3GlcNAcb1-3)Galb1-4Glc-Sp21	4879.28	449.631	9.21511
83	GalNAca1-3(Fuca1-2)Galb1-4(Fuca1-3)GlcNAcb-Sp0	27.3082	10.2355	37.4814		580	GlcNAcb1-3Galb1-4GlcNAcb1-3Galb1-4GlcNAcb1-3Galb1-4GlcNAcb1-3Galb1-4GlcNAcb1-2Mana1-6(GlcNAcb1-3Galb1-4GlcNAcb1-3Galb1-4GlcNAcb1-3Galb1-4GlcNAcb1-3Galb1-4GlcNAcb1-2Mana1-3)Manb1-4GlcNAcb1-4(Fuca1-6)GlcNAcb-Sp19	4763.07	117.959	2.47654
84	(3S)Galb1-4(Fuca1-3)Glcb-Sp0	6.86025	6.79491	99.0476		113	Gala1-3Galb1-4(Fuca1-3)GlcNAcb-Sp8	4437.75	364.895	8.22251
85	GalNAca1-3(Fuca1-2)Galb1-4GlcNAcb-Sp0	-2.45932	10.1087	-411.034		157	Galb1-4GalNAca1-3(Fuca1-2)Galb1-4GlcNAcb-Sp8	4415.19	337.678	7.64809
86	GalNAca1-3(Fuca1-2)Galb1-4GlcNAcb-Sp8	6.50882	4.9411	75.9138		572	Galb1-3GlcNAcb1-3Galb1-4GlcNAcb1-6(Galb1-3GlcNAcb1-3Galb1-4GlcNAb1-2)Mana1-6(Galb1-3GlcNAcb1-3Galb1-4GlcNAcb1-2Mana1-3)Manb1-4GlcNAcb1-4(Fuca1-6)GlcNAcb-Sp24	4351.54	438.676	10.0809
87	GalNAca1-3(Fuca1-2)Galb1-4Glcb-Sp0	9.455	8.07321	85.3856		95	GalNAcb1-3(Fuca1-2)Galb-Sp8	4324.74	368.901	8.53002
88	GlcNAcb1-3Galb1-3GalNAca-Sp8	86.3527	17.4654	20.2257		452	Neu5Aca2-8Neu5Aca2-3Galb1-3GalNAcb1-4(Neu5Aca2-8Neu5Aca2-3)Galb1-4Glcb-Sp0	4276.93	559.709	13.0867
89	GalNAca1-3(Fuca1-2)Galb-Sp8	11.9221	10.0891	84.6251		435	Galb1-4GlcNAcb1-2Mana1-6(GlcNAcb1-4)(Galb1-4GlcNAcb1-2Mana1-3)Manb1-4GlcNAcb1-4GlcNAc-Sp21	4220.55	310.579	7.35874
90	GalNAca1-3(Fuca1-2)Galb-Sp18	193.729	34.8168	17.9719		301	Neu5Aca2-6Galb1-4GlcNAcb1-2Mana1-6(Galb1-4GlcNAcb1-2Mana1-3)Manb1-4GlcNAcb1-4GlcNAcb-Sp12	4211.12	144.364	3.42817
91	GalNAca1-3GalNAcb-Sp8	526.275	32.0162	6.08355		92	GalNAca1-3Galb-Sp8	4153	143.687	3.45983
92	GalNAca1-3Galb-Sp8	4153	143.687	3.45983		168	Galb1-4GlcNAcb-Sp0	4032.24	415.104	10.2946
93	GalNAca1-4(Fuca1-2)Galb1-4GlcNAcb-Sp8	3799.47	268.654	7.07084		494	Fuca1-2Galb1-4GlcNAcb1-6GalNAca-Sp14	4017.02	296.868	7.39025
94	GalNAcb1-3GalNAca-Sp8	1227.15	68.5277	5.58432		404	Gala1-4Galb1-4GlcNAcb1-2Mana1-6(Gala1-4Galb1-4GlcNAcb1-2Mana1-3)Manb1-4GlcNAcb1-4GlcNAcb-Sp24	3922.28	921.461	23.493
95	GalNAcb1-3(Fuca1-2)Galb-Sp8	4324.74	368.901	8.53002		169	Galb1-4GlcNAcb-Sp8	3904.11	198.471	5.08364
96	GalNAcb1-3Gala1-4Galb1-4GlcNAcb-Sp0	526.248	957.234	181.898		519	GalNAca1-3(Fuca1-2)Galb1-4GlcNAcb1-6GalNAc-Sp14	3898.6	100.596	2.58032
97	GalNAcb1-4(Fuca1-3)GlcNAcb-Sp0	29.1745	5.32354	18.2472		591	Galb1-4GlcNAcb1-3Galb1-4GlcNAcb1-6(Galb1-4GlcNAcb1-3Galb1-4GlcNAcb1-3)GalNAca-Sp14	3871.73	151.731	3.91893
98	GalNAcb1-4GlcNAcb-Sp0	22080.3	1839.8	8.33231		364	Galb1-4GlcNAcb1-2Mana1-6(Mana1-3)Manb1-4GlcNAcb1-4GlcNAcb-Sp12	3842.24	217.337	5.65653
99	GalNAcb1-4GlcNAcb-Sp8	10785.6	4982.73	46.1978		93	GalNAca1-4(Fuca1-2)Galb1-4GlcNAcb-Sp8	3799.47	268.654	7.07084
100	Gala1-2Galb-Sp8	-155.698	92.7156	-59.5484		527	Gala1-3Galb1-3GlcNAcb1-2Mana-Sp0	3781.29	277.836	7.34767
101	Gala1-3(Fuca1-2)Galb1-3GlcNAcb-Sp0	7.0769	6.99407	98.8296		488	Galb1-3GlcNAcb1-6GalNAca-Sp14	3750.77	450.724	12.0168
102	Gala1-3(Fuca1-2)Galb1-3GlcNAcb-Sp8	11.4415	4.99039	43.6166		551	Galb1-3GlcNAcb1-3Galb1-4GlcNAcb1-2Mana1-6(Galb1-3GlcNAcb1-3Galb1-4GlcNAcb1-2Mana1-3)Manb1-4GlcNAcb1-4GlcNAc-Sp25	3730.28	300.517	8.05614
103	Gala1-3(Fuca1-2)Galb1-4(Fuca1-3)GlcNAcb-Sp0	-48.079	8.21612	-17.0888		372	Gala1-3Galb1-4(Fuca1-3)GlcNAcb1-2Mana1-6(Gala1-3Galb1-4(Fuca1-3)GlcNAcb1-2Mana1-3)Manb1-4GlcNAcb1-4GlcNAcb-Sp20	3630.31	322.787	8.89145
104	Gala1-3(Fuca1-2)Galb1-4(Fuca1-3)GlcNAcb-Sp8	14.3065	3.71199	25.9462		15	GalNAcb-Sp8	3613.16	73.8624	2.04426
105	Gala1-3(Fuca1-2)Galb1-4GlcNAc-Sp0	21.8907	8.63374	39.4403		4	GalNAca-Sp8	3461.13	264.213	7.63372
106	Gala1-3(Fuca1-2)Galb1-4Glcb-Sp0	16.211	10.4559	64.4984		293	Galb1-4GlcNAcb1-3Galb1-3GlcNAcb-Sp0	3438.31	230.088	6.69188
107	Gala1-3(Fuca1-2)Galb-Sp8	18.0133	4.46756	24.8014		159	Galb1-4GlcNAcb1-3GalNAca-Sp8	3385.28	71.5989	2.11501
108	Gala1-3(Fuca1-2)Galb-Sp18	16.225	11.0109	67.8638		410	Galb1-4GlcNAcb1-6(Neu5Aca2-6Galb1-3GlcNAcb1-3)Galb1-4Glc-Sp21	3341.52	120.691	3.61185
109	Gala1-4(Gala1-3)Galb1-4GlcNAcb-Sp8	9891.77	501.754	5.07244		353	Galb1-4GlcNAcb1-2Mana1-6(Galb1-4GlcNAcb1-2Mana1-3)Manb1-4GlcNAcb1-4(Fuca1-6)GlcNAcb-Sp22	3243.5	425.974	13.1331
110	Gala1-3GalNAca-Sp8	645.344	137.692	21.3362		350	Galb1-4GlcNAcb1-2Mana1-6Manb1-4GlcNAcb1-4GlcNAc-Sp12	3213.18	102.509	3.19025
111	Gala1-3GalNAca-Sp16	5.5159	7.64887	138.669		589	Galb1-4GlcNAcb1-3Galb1-4GlcNAcb1-3GalNAca-Sp14	3162.24	413.667	13.0814
112	Gala1-3GalNAcb-Sp8	3.33077	5.599	168.099		506	GalNAca1-3(Fuca1-2)Galb1-3GlcNAcb1-6GalNAca-Sp14	3111.66	294.293	9.45777
113	Gala1-3Galb1-4(Fuca1-3)GlcNAcb-Sp8	4437.75	364.895	8.22251		590	Galb1-4GlcNAcb1-3Galb1-4GlcNAcb1-6(Galb1-3)GalNAca-Sp14	3098.91	551.327	17.791
114	Gala1-3Galb1-3GlcNAcb-Sp0	495.444	264.563	53.3992		132	Galb1-4GlcNAcb1-6GalNAc-Sp14	2974.37	61.1453	2.05574
115	Gala1-3Galb1-4GlcNAcb-Sp8	2715.96	185.752	6.83927		525	Gala1-3(Fuca1-2)Galb1-3GlcNAcb1-6GalNAc-Sp14	2936.89	174.661	5.94716
116	Gala1-3Galb1-4Glcb-Sp0	429.757	43.2279	10.0587		383	Galb1-4(Fuca1-3)GlcNAcb1-6(Galb1-3GlcNAcb1-3)Galb1-4Glc-Sp21	2882.87	252.011	8.74167
117	Gala1-3Galb1-4Glc-Sp10	191.787	45.5303	23.74		121	Gala1-4Galb1-4GlcNAcb-Sp8	2846.52	250.871	8.81325
118	Gala1-3Galb-Sp8	260.542	13.5086	5.1848		354	Galb1-3GlcNAcb1-2Mana1-6(Galb1-3GlcNAcb1-2Mana1-3)Manb1-4GlcNAcb1-4(Fuca1-6)GlcNAcb-Sp22	2771.32	330.217	11.9155
119	Gala1-4(Fuca1-2)Galb1-4GlcNAcb-Sp8	1313.85	73.7801	5.61556		115	Gala1-3Galb1-4GlcNAcb-Sp8	2715.96	185.752	6.83927
120	Gala1-4Galb1-4GlcNAcb-Sp0	295.672	33.868	11.4546		402	GalNAca1-3GalNAcb1-3Gala1-4Galb1-4GlcNAcb-Sp0	2704.57	57.2039	2.11508
121	Gala1-4Galb1-4GlcNAcb-Sp8	2846.52	250.871	8.81325		384	Galb1-4GlcNAcb1-6(Fuca1-4(Fuca1-2Galb1-3)GlcNAcb1-3)Galb1-4Glc-Sp21	2699.15	65.2016	2.41564
122	Gala1-4Galb1-4Glcb-Sp0	8785.49	2793.13	31.7925		594	GlcNAcb1-3Galb1-4GlcNAcb1-6(Galb1-3)GalNAca-Sp14	2635.39	259.352	9.84115
123	Gala1-4GlcNAcb-Sp8	958.027	110.098	11.4922		160	Galb1-4GlcNAcb1-3GalNAc-Sp14	2519.77	223.723	8.87868
124	Gala1-6Glcb-Sp8	12.7588	4.92595	38.6083		127	Galb1-3GlcNAcb1-3Galb1-4(Fuca1-3)GlcNAcb-Sp0	2510.32	108.156	4.30848
125	Galb1-2Galb-Sp8	-9.13337	181.353	-1985.61		449	Fuca1-2Galb1-4GlcNAcb1-6(Fuca1-2Galb1-4GlcNAcb1-3)GalNAc-Sp14	2498.67	180.508	7.22416
126	Galb1-3(Fuca1-4)GlcNAcb1-3Galb1-4(Fuca1-3)GlcNAcb-Sp0	12.0312	12.9609	107.728		599	Galb1-4GlcNAcb1-3Galb1-3GalNAca-Sp14	2458.91	139.756	5.68367
127	Galb1-3GlcNAcb1-3Galb1-4(Fuca1-3)GlcNAcb-Sp0	2510.32	108.156	4.30848		147	Galb1-3GlcNAcb1-3Galb1-4GlcNAcb-Sp0	2410.82	65.0081	2.69651
128	Galb1-3(Fuca1-4)GlcNAc-Sp0	-1.665	3.05986	-183.775		171	Galb1-4Glcb-Sp0	2313.36	47.3104	2.0451
129	Galb1-3(Fuca1-4)GlcNAc-Sp8	0.68765	10.6236	1544.91		148	Galb1-3GlcNAcb1-3Galb1-4Glcb-Sp10	2130.61	94.4997	4.43534
130	Fuca1-4(Galb1-3)GlcNAcb-Sp8	3.0759	4.90355	159.418		134	GlcNAcb1-6(Galb1-3)GalNAca-Sp14	2114.64	106.59	5.04057
131	Galb1-4GlcNAcb1-6GalNAca-Sp8	16040.8	1192.5	7.43416		73	Fuca1-2Galb1-4GlcNAcb1-3Galb1-4GlcNAcb-Sp0	1923.64	185.241	9.62973
132	Galb1-4GlcNAcb1-6GalNAc-Sp14	2974.37	61.1453	2.05574		158	Galb1-4GalNAcb1-3(Fuca1-2)Galb1-4GlcNAcb-Sp8	1905.53	101.352	5.31883
133	GlcNAcb1-6(Galb1-3)GalNAca-Sp8	5003.77	330.076	6.59654		395	Gala1-3Galb1-3(Fuca1-4)GlcNAcb1-2Mana1-6(Gala1-3Galb1-3(Fuca1-4)GlcNAcb1-2Mana1-3)Manb1-4GlcNAcb1-4GlcNAc-Sp19	1837.36	124.849	6.79505
134	GlcNAcb1-6(Galb1-3)GalNAca-Sp14	2114.64	106.59	5.04057		391	Galb1-3GlcNAcb1-3GalNAca-Sp14	1766.91	54.2813	3.0721
135	Neu5Aca2-6(Galb1-3)GalNAca-Sp8	7.34297	2.41064	32.8292		155	Galb1-4(6S)Glcb-Sp0	1723.84	83.0551	4.81804
136	Neu5Aca2-6(Galb1-3)GalNAca-Sp14	11.484	7.04779	61.3705		361	Fuca1-2Galb1-4GlcNAcb1-2Mana1-6(Fuca1-2Galb1-4GlcNAcb1-2Mana1-3)Manb1-4GlcNAcb1-4GlcNAcb-Sp20	1714.87	88.0243	5.13299
137	Neu5Acb2-6(Galb1-3)GalNAca-Sp8	11.2917	11.3882	100.854		42	(6S)Galb1-4Glcb-Sp0	1681.81	30.7255	1.82693
138	Neu5Aca2-6(Galb1-3)GlcNAcb1-4Galb1-4Glcb-Sp10	478.047	17.5621	3.67371		53	GlcNAcb1-2Mana1-6(GlcNAcb1-2Mana1-3)Manb1-4GlcNAcb1-4GlcNAcb-Sp13	1636.97	176.105	10.758
139	Galb1-3GalNAca-Sp8	131.847	6.58596	4.99515		300	Galb1-3Galb1-4GlcNAcb-Sp8	1634.53	218.26	13.3531
140	Galb1-3GalNAca-Sp14	34.0168	4.45597	13.0993		150	Galb1-3GlcNAcb-Sp8	1620.83	27.7053	1.70933
141	Galb1-3GalNAca-Sp16	20.5538	16.2038	78.8363		143	Galb1-3GalNAcb1-3Gala1-4Galb1-4Glcb-Sp0	1596.14	89.5884	5.61281
142	Galb1-3GalNAcb-Sp8	107.061	15.5386	14.5138		156	Galb1-4(6S)Glcb-Sp8	1581.72	947.568	59.9075
143	Galb1-3GalNAcb1-3Gala1-4Galb1-4Glcb-Sp0	1596.14	89.5884	5.61281		567	Galb1-3GlcNAcb1-6(Galb1-3)GalNAc-Sp14	1544.81	120.173	7.77918
144	Galb1-3GalNAcb1-4(Neu5Aca2-3)Galb1-4Glcb-Sp0	308.022	35.2264	11.4363		289	Galb1-3GlcNAcb1-3Galb1-3GlcNAcb-Sp0	1487.63	72.2684	4.85797
145	Galb1-3GalNAcb1-4Galb1-4Glcb-Sp8	682.496	106.875	15.6594		44	(6S)Galb1-4GlcNAcb-Sp8	1480.66	137.434	9.28195
146	Galb1-3Galb-Sp8	277.517	32.0948	11.565		595	GlcNAcb1-3Galb1-4GlcNAcb1-6(GlcNAcb1-3Galb1-4GlcNAcb1-3)GalNAca-Sp14	1462.21	181.327	12.4009
147	Galb1-3GlcNAcb1-3Galb1-4GlcNAcb-Sp0	2410.82	65.0081	2.69651		43	(6S)Galb1-4Glcb-Sp8	1455.95	184.363	12.6627
148	Galb1-3GlcNAcb1-3Galb1-4Glcb-Sp10	2130.61	94.4997	4.43534		415	GalNAca1-3GalNAcb1-3Gala1-4Galb1-4Glcb-Sp0	1423.65	70.3172	4.93923
149	Galb1-3GlcNAcb-Sp0	1022.11	33.6018	3.28748		119	Gala1-4(Fuca1-2)Galb1-4GlcNAcb-Sp8	1313.85	73.7801	5.61556
150	Galb1-3GlcNAcb-Sp8	1620.83	27.7053	1.70933		477	Neu5Aca2-6Galb1-4GlcNAcb1-6(Galb1-3GlcNAcb1-3)Galb1-4Glcb-Sp21	1272.48	54.7788	4.30487
151	Galb1-4(Fuca1-3)GlcNAcb-Sp0	20.4007	9.84982	48.2818		524	Galb1-3GlcNAcb1-2Mana-Sp0	1246.51	40.7643	3.27028
152	Galb1-4(Fuca1-3)GlcNAcb-Sp8	27.2297	6.15998	22.6223		94	GalNAcb1-3GalNAca-Sp8	1227.15	68.5277	5.58432
153	Galb1-4(Fuca1-3)GlcNAcb1-3Galb1-4(Fuca1-3)GlcNAcb-Sp0	19.0714	7.23215	37.9215		45	(6S)Galb1-4(6S)Glcb-Sp8	1200.61	108.082	9.00231
154	Galb1-4(Fuca1-3)GlcNAcb1-3Galb1-4(Fuca1-3)GlcNAcb1-3Galb1-4(Fuca1-3)GlcNAcb-Sp0	5.4297	12.0871	222.61		587	GlcNAcb1-3Galb1-4GlcNAcb1-3Galb1-4GlcNAcb1-3Galb1-4GlcNAcb1-3Galb1-4GlcNAcb1-6(GlcNAcb1-3Galb1-4GlcNAcb1-3Galb1-4GlcNAcb1-3Galb1-4GlcNAcb1-3Galb1-4GlcNAb1-2)Mana1-6(GlcNAcb1-3Galb1-4GlcNAcb1-3Galb1-4GlcNAcb1-3Galb1-4GlcNAcb1-3Galb1-4GlcNAcb1-2Mana1-3)Manb1-4GlcNAcb1-4(Fuca1-6)GlcNAcb-Sp24	1189.05	93.0133	7.82251
155	Galb1-4(6S)Glcb-Sp0	1723.84	83.0551	4.81804		388	GlcNAcb1-2Mana1-6(GlcNAcb1-4(GlcNAcb1-2)Mana1-3)Manb1-4GlcNAcb1-4GlcNAc-Sp21	1182.37	53.7368	4.54485
156	Galb1-4(6S)Glcb-Sp8	1581.72	947.568	59.9075		608	Neu5Aca2-6Galb1-4GlcNAcb1-3Galb1-4GlcNAcb1-2Mana1-6(Neu5Aca2-6Galb1-4GlcNAcb1-3Galb1-4GlcNAcb1-2Mana1-3)Manb1-4GlcNAcb1-4GlcNAcb-Sp12	1172	137.958	11.7712
157	Galb1-4GalNAca1-3(Fuca1-2)Galb1-4GlcNAcb-Sp8	4415.19	337.678	7.64809		394	Gala1-3Galb1-3GlcNAcb1-2Mana1-6(Gala1-3Galb1-3GlcNAcb1-2Mana1-3)Manb1-4GlcNAcb1-4GlcNAc-Sp19	1108.79	37.9068	3.41875
158	Galb1-4GalNAcb1-3(Fuca1-2)Galb1-4GlcNAcb-Sp8	1905.53	101.352	5.31883		336	GalNAca1-3(Fuca1-2)Galb1-4GlcNAcb1-3Galb1-4GlcNAcb1-3Galb1-4GlcNAcb-Sp0	1090.08	44.5591	4.0877
159	Galb1-4GlcNAcb1-3GalNAca-Sp8	3385.28	71.5989	2.11501		149	Galb1-3GlcNAcb-Sp0	1022.11	33.6018	3.28748
160	Galb1-4GlcNAcb1-3GalNAc-Sp14	2519.77	223.723	8.87868		421	GlcNAcb1-2(GlcNAcb1-6)Mana1-6(GlcNAcb1-2Mana1-3)Manb1-4GlcNAcb1-4GlcNAcb-Sp19	1021.98	40.9437	4.00632
161	Galb1-4GlcNAcb1-3Galb1-4(Fuca1-3)GlcNAcb1-3Galb1-4(Fuca1-3)GlcNAcb-Sp0	7728.55	280.993	3.63578		333	Gala1-4Galb1-4GlcNAcb1-3Galb1-4Glcb-Sp0	1014.71	70.3918	6.93716
162	Galb1-4GlcNAcb1-3Galb1-4GlcNAcb1-3Galb1-4GlcNAcb-Sp0	6535.73	480.734	7.35548		521	Gala1-3Galb1-4GlcNAcb1-2Mana-Sp0	976.986	110.204	11.28
163	Galb1-4GlcNAcb1-3Galb1-4GlcNAcb-Sp0	6203.03	219.64	3.54084		578	GlcNAcb1-3Galb1-4GlcNAcb1-3Galb1-4GlcNAcb1-3Galb1-4GlcNAcb1-2Mana1-6(GlcNAcb1-3Galb1-4GlcNAcb1-3Galb1-4GlcNAcb1-3Galb1-4GlcNAcb1-2Mana1-3)Manb1-4GlcNAcb1-4(Fuca1-6)GlcNAcb-Sp24	967.377	153.132	15.8296
164	Galb1-4GlcNAcb1-3Galb1-4Glcb-Sp0	5794.55	91.3757	1.57692		172	Galb1-4Glcb-Sp8	963.616	94.3864	9.79502
165	Galb1-4GlcNAcb1-3Galb1-4Glcb-Sp8	7062.37	1560.92	22.102		596	Neu5Aca2-3Galb1-4GlcNAcb1-3Galb1-4GlcNAcb1-6(Neu5Aca2-3Galb1-4GlcNAcb1-3Galb1-4GlcNAcb1-3)GalNAca-Sp14	960.038	105.265	10.9646
166	Galb1-4GlcNAcb1-6(Galb1-3)GalNAca-Sp8	9828.27	425.367	4.328		5	GalNAca-Sp15	959.35	23.5447	2.45423
167	Galb1-4GlcNAcb1-6(Galb1-3)GalNAc-Sp14	7154.79	254.298	3.55423		123	Gala1-4GlcNAcb-Sp8	958.027	110.098	11.4922
168	Galb1-4GlcNAcb-Sp0	4032.24	415.104	10.2946		456	Neu5Aca2-6Galb1-4GlcNAcb1-6(Fuca1-2Galb1-3GlcNAcb1-3)Galb1-4Glc-Sp21	941.878	130.74	13.8808
169	Galb1-4GlcNAcb-Sp8	3904.11	198.471	5.08364		445	Fuca1-2Galb1-4 GlcNAcb1-2Mana1-6(Fuca1-2Galb1-4GlcNAcb1-2(Fuca1-2Galb1-4GlcNAcb1-4)Mana1-3)Manb1-4GlcNAcb1-4GlcNAcb-Sp12	903.053	84.9203	9.4037
170	Galb1-4GlcNAcb-Sp23	5372.55	118.531	2.20623		451	GalNAca1-3(Fuca1-2)Galb1-4GlcNAcb1-6(GalNAca1-3(Fuca1-2)Galb1-4GlcNAcb1-3)GalNAc-Sp14	892.956	197.873	22.1593
171	Galb1-4Glcb-Sp0	2313.36	47.3104	2.0451		425	Gala1-3Galb1-3GlcNAcb1-3GalNAc-Sp14	826.777	214.811	25.9818
172	Galb1-4Glcb-Sp8	963.616	94.3864	9.79502		475	GlcNAcb1-6(GlcNAcb1-2)Mana1-6(GlcNAcb1-2Mana1-3)Manb1-4GlcNAcb1-4(Fuca1-6)GlcNAcb-Sp24	820.916	34.2389	4.17081
173	GlcNAca1-3Galb1-4GlcNAcb-Sp8	5.56985	10.9538	196.663		558	GlcNAcb1-3Galb1-4GlcNAcb1-6(GlcNAcb1-3Galb1-4GlcNAcb1-2)Mana1-6(GlcNAcb1-3Galb1-4GlcNAcb1-2Man a1-3)Manb1-4GlcNAcb1-4GlcNAc-Sp24	813.14	68.4522	8.41825
174	GlcNAca1-6Galb1-4GlcNAcb-Sp8	10673.7	515.996	4.83426		184	GlcNAcb1-3Galb1-4GlcNAcb1-3Galb1-4GlcNAcb-Sp0	779.463	36.386	4.66808
175	GlcNAcb1-2Galb1-3GalNAca-Sp8	32.9387	20.9334	63.5524		509	Galb1-3GlcNAca1-3Galb1-4GlcNAcb-Sp8	741.578	245.518	33.1075
176	GlcNAcb1-6(GlcNAcb1-3)GalNAca-Sp8	443.017	40.2364	9.08236		385	Galb1-4(Fuca1-3)GlcNAcb1-6(Fuca1-4(Fuca1-2Galb1-3)GlcNAcb1-3)Galb1-4Glc-Sp21	735.876	63.5284	8.63302
177	GlcNAcb1-6(GlcNAcb1-3)GalNAca-Sp14	22.6062	3.97004	17.5618		538	Galb1-3GalNAcb1-3Gal-Sp21	695.63	24.8219	3.56826
178	GlcNAcb1-6(GlcNAcb1-3)Galb1-4GlcNAcb-Sp8	57.9207	24.0976	41.6044		145	Galb1-3GalNAcb1-4Galb1-4Glcb-Sp8	682.496	106.875	15.6594
179	GlcNAcb1-3GalNAca-Sp8	47.2572	11.4885	24.3107		110	Gala1-3GalNAca-Sp8	645.344	137.692	21.3362
180	GlcNAcb1-3GalNAca-Sp14	-4.87515	4.3251	-88.7173		490	Galb1-3(Fuca1-4)GlcNAcb1-6GalNAca-Sp14	640.57	58.9231	9.19854
181	GlcNAcb1-3Galb-Sp8	-27.6282	74.9516	-271.286		564	GlcNAcb1-3Galb1-4GlcNAcb1-3Galb1-4GlcNAcb1-3Galb1-4GlcNAcb1-3Galb1-4GlcNAcb1-2Mana1-6(GlcNAcb1-3Galb1-4GlcNAcb1-3Galb1-4GlcNAcb1-3Galb1-4GlcNAcb1-3Galb1-4GlcNAcb1-2Mana1-3)Manb1-4GlcNAcb1-4GlcNAcb-Sp25	619.406	78.0561	12.6018
182	GlcNAcb1-3Galb1-4GlcNAcb-Sp0	56.9998	18.1474	31.8376		576	GlcNAcb1-3Galb1-4GlcNAcb1-3Galb1-4GlcNAcb1-2Mana1-6(GlcNAcb1-3Galb1-4GlcNAcb1-3Galb1-4GlcNAcb1-2Mana1-3)Manb1-4GlcNAcb1-4(Fuca1-6)GlcNAcb-Sp24	608.538	126.33	20.7596
183	GlcNAcb1-3Galb1-4GlcNAcb-Sp8	22.4714	4.59265	20.4378		204	GlcAb1-6Galb-Sp8	582.431	124.016	21.2929
184	GlcNAcb1-3Galb1-4GlcNAcb1-3Galb1-4GlcNAcb-Sp0	779.463	36.386	4.66808		540	GlcNAcb1-3Galb1-4GlcNAcb1-2Mana1-6(GlcNAcb1-3Galb1-4GlcNAcb1-2Mana1-3)Manb1-4GlcNAcb1-4GlcNAcb-Sp25	569.131	127.582	22.4171
185	GlcNAcb1-3Galb1-4Glcb-Sp0	69.1681	8.91944	12.8953		91	GalNAca1-3GalNAcb-Sp8	526.275	32.0162	6.08355
186	GlcNAcb1-4-MDPLys	6.46492	3.53817	54.7288		96	GalNAcb1-3Gala1-4Galb1-4GlcNAcb-Sp0	526.248	957.234	181.898
187	GlcNAcb1-6(GlcNAcb1-4)GalNAca-Sp8	14.572	5.97013	40.9699		600	Neu5Aca2-3Galb1-4GlcNAcb1-3Galb1-4GlcNAcb1-6(Galb1-3)GalNAca-Sp14	510.5	49.0389	9.60606
188	GlcNAcb1-4Galb1-4GlcNAcb-Sp8	12.9892	20.7029	159.385		76	Fuca1-2Galb1-4GlcNAcb-Sp8	509.95	50.2165	9.84735
189	GlcNAcb1-4GlcNAcb1-4GlcNAcb1-4GlcNAcb1-4GlcNAcb1-4GlcNAcb1-Sp8	13.7288	6.4178	46.7469		114	Gala1-3Galb1-3GlcNAcb-Sp0	495.444	264.563	53.3992
190	GlcNAcb1-4GlcNAcb1-4GlcNAcb1-4GlcNAcb1-4GlcNAcb1-Sp8	13.2119	4.16942	31.5579		138	Neu5Aca2-6(Galb1-3)GlcNAcb1-4Galb1-4Glcb-Sp10	478.047	17.5621	3.67371
191	GlcNAcb1-4GlcNAcb1-4GlcNAcb-Sp8	26.2234	19.0297	72.5677		56	Neu5Aca2-6Galb1-4GlcNAcb1-2Mana1-6(Neu5Aca2-6Galb1-4GlcNAcb1-2Man-a1-3)Manb1-4GlcNAcb1-4GlcNAcb-Sp21	463.558	103.39	22.3036
192	GlcNAcb1-6GalNAca-Sp8	19057.1	5032.54	26.4076		368	Galb1-4(Fuca1-3)GlcNAcb1-6(Fuca1-2Galb1-4GlcNAcb1-3)Galb1-4Glc-Sp21	462.706	67.303	14.5455
193	GlcNAcb1-6GalNAca-Sp14	8428.02	198.5	2.35524		549	GlcNAcb1-3Galb1-4GlcNAcb1-3Galb1-4GlcNAcb1-3Galb1-4GlcNAcb1-2Mana1-6(GlcNAcb1-3Galb1-4GlcNAcb1-3Galb1-4GlcNAcb1-3Galb1-4GlcNAcb1-2Mana1-3)Manb1-4GlcNAcb1-4GlcNAcb-Sp25	462.402	46.8911	10.1408
194	GlcNAcb1-6Galb1-4GlcNAcb-Sp8	12498.1	1786.69	14.2956		510	Galb1-3(6S)GlcNAcb-Sp8	457.966	56.0857	12.2467
195	Glca1-4Glcb-Sp8	8.10278	3.77567	46.5973		74	Fuca1-2Galb1-4GlcNAcb1-3Galb1-4GlcNAcb1-3Galb1-4GlcNAcb-Sp0	445.314	125.177	28.1099
196	Glca1-4Glca-Sp8	7.11115	4.16137	58.519		176	GlcNAcb1-6(GlcNAcb1-3)GalNAca-Sp8	443.017	40.2364	9.08236
197	Glca1-6Glca1-6Glcb-Sp8	10.546	2.11234	20.0298		546	GlcNAcb1-3Galb1-4GlcNAcb1-3Galb1-4GlcNAcb1-2Mana1-6(GlcNAcb1-3Galb1-4GlcNAcb1-3Galb1-4GlcNAcb1-2Mana1-3)Manb1-4GlcNAcb1-4GlcNAcb-Sp25	435.237	12.5762	2.88951
198	Glcb1-4Glcb-Sp8	3.6406	6.07866	166.969		380	Galb1-3GalNAca1-3(Fuca1-2)Galb1-4Glc-Sp0	434.226	331.681	76.3846
199	Glcb1-6Glcb-Sp8	2.02217	6.73732	333.172		443	(6S)Galb1-3GlcNAcb-Sp0	430.683	95.7965	22.2429
200	G-ol-Sp8	5.83575	5.18154	88.7896		116	Gala1-3Galb1-4Glcb-Sp0	429.757	43.2279	10.0587
201	GlcAa-Sp8	8.1955	2.76356	33.7204		434	GlcNAcb1-6(GlcNAcb1-2)Mana1-6(GlcNAcb1-4)(GlcNAcb1-4(GlcNAcb1-2)Mana1-3)Manb1-4GlcNAcb1-4GlcNAc-Sp21	426.317	20.6031	4.83281
202	GlcAb-Sp8	8.4611	1.86823	22.0802		405	Gala1-3Galb1-4GlcNAcb1-3GalNAca-Sp14	414.255	55.0083	13.2789
203	GlcAb1-3Galb-Sp8	7.01435	4.43076	63.167		539	GlcNAcb1-3Galb1-4GlcNAcb1-2Mana1-6(GlcNAcb1-3Galb1-4GlcNAcb1-2Mana1-3)Manb1-4GlcNAcb1-4GlcNAcb-Sp12	397.166	71.2177	17.9315
204	GlcAb1-6Galb-Sp8	582.431	124.016	21.2929		502	Neu5Aca2-6GalNAcb1-4(6S)GlcNAcb-Sp8	385.867	46.3725	12.0178
205	KDNa2-3Galb1-3GlcNAcb-Sp0	11.8154	4.77852	40.4433		215	Mana1-6(Mana1-3)Mana1-6(Mana1-2Mana1-3)Manb1-4GlcNAcb1-4GlcNAcb-Sp12	384.91	286.179	74.3497
206	KDNa2-3Galb1-4GlcNAcb-Sp0	10.4373	4.57512	43.8345		381	Galb1-3GalNAca1-3(Fuca1-2)Galb1-4GlcNAc-Sp0	370.89	133.897	36.1016
207	Mana1-2Mana1-2Mana1-3Mana-Sp9	3.03675	5.96911	196.563		487	Neu5Aca2-6Galb1-4GlcNAcb1-6(Fuca1-2Galb1-4(Fuca1-3)GlcNAcb1-3)Galb1-4Glc-Sp21	347.156	17.9612	5.17382
208	Mana1-2Mana1-6(Mana1-2Mana1-3)Mana-Sp9	-0.009775	13.2246	-135290		574	GlcNAcb1-3Galb1-4GlcNAcb1-2Mana1-6(GlcNAcb1-3Galb1-4GlcNAcb1-2Mana1-3)Manb1-4GlcNAcb1-4(Fuca1-6)GlcNAcb-Sp24	334.31	55.1489	16.4963
209	Mana1-2Mana1-3Mana-Sp9	7.69837	5.66182	73.5457		505	Fuca1-2Galb1-3GlcNAcb1-6(Fuca1-2Galb1-3GlcNAcb1-3)GalNAca-Sp14	308.477	21.5059	6.97163
210	Mana1-6(Mana1-2Mana1-3)Mana1-6(Mana1-2Mana1-3)Manb1-4GlcNAcb1-4GlcNAcb-Sp12	2.77605	5.54049	199.582		144	Galb1-3GalNAcb1-4(Neu5Aca2-3)Galb1-4Glcb-Sp0	308.022	35.2264	11.4363
211	Mana1-2Mana1-6(Mana1-3)Mana1-6(Mana1-2Mana1-2Mana1-3)Manb1-4GlcNAcb1-4GlcNAcb-Sp12	2.23853	7.89756	352.802		120	Gala1-4Galb1-4GlcNAcb-Sp0	295.672	33.868	11.4546
212	Mana1-2Mana1-6(Mana1-2Mana1-3)Mana1-6(Mana1-2Mana1-2Mana1-3)Manb1-4GlcNAcb1-4GlcNAcb-Sp12	7.26608	4.82297	66.3766		585	GlcNAcb1-3Galb1-4GlcNAcb1-3Galb1-4GlcNAcb1-3Galb1-4GlcNAcb1-6(GlcNAcb1-3Galb1-4GlcNAcb1-3Galb1-4GlcNAcb1-3Galb1-4GlcNAb1-2)Mana1-6(GlcNAcb1-3Galb1-4GlcNAcb1-3Galb1-4GlcNAcb1-3Galb1-4GlcNAcb1-2Mana1-3)Manb1-4GlcNAcb1-4(Fuca1-6)GlcNAcb-Sp24	292.45	20.7928	7.10986
213	Mana1-6(Mana1-3)Mana-Sp9	8.64253	2.2059	25.5238		221	Fuca1-2Galb1-4(6S)GlcNAcb-Sp8	292.159	60.7785	20.8032
214	Mana1-2Mana1-2Mana1-6(Mana1-3)Mana-Sp9	11.1549	11.942	107.056		447	Galb1-4(Fuca1-3)GlcNAcb1-6GalNAc-Sp14	285.2	12.5997	4.41784
215	Mana1-6(Mana1-3)Mana1-6(Mana1-2Mana1-3)Manb1-4GlcNAcb1-4GlcNAcb-Sp12	384.91	286.179	74.3497		440	Galb1-6Galb-Sp10	281.659	59.0537	20.9664
216	Mana1-6(Mana1-3)Mana1-6(Mana1-3)Manb1-4GlcNAcb1-4GlcNAcb-Sp12	8.13328	7.50145	92.2316		517	Galb1-4(6P)GlcNAcb-Sp0	279.446	108.245	38.7356
217	Manb1-4GlcNAcb-Sp0	7.49335	3.38859	45.2213		146	Galb1-3Galb-Sp8	277.517	32.0948	11.565
218	Neu5Aca2-3Galb1-4GlcNAcb1-3Galb1-4(Fuca1-3)GlcNAcb-Sp0	11.9886	10.1704	84.8337		583	GlcNAcb1-3Galb1-4GlcNAcb1-3Galb1-4GlcNAcb1-6(GlcNAcb1-3Galb1-4GlcNAcb1-3Galb1-4GlcNAb1-2)Mana1-6(GlcNAcb1-3Galb1-4GlcNAcb1-3Galb1-4GlcNAcb1-2Mana1-3)Manb1-4GlcNAcb1-4(Fuca1-6)GlcNAcb-Sp24	269.846	33.05	12.2477
219	(3S)Galb1-4(Fuca1-3)(6S)GlcNAcb-Sp8	11.2953	6.69759	59.2955		118	Gala1-3Galb-Sp8	260.542	13.5086	5.1848
220	Fuca1-2(6S)Galb1-4GlcNAcb-Sp0	48.4959	9.8526	20.3164		535	GlcNAcb1-3Galb1-4GlcNAcb1-6(GlcNAcb1-3)Galb1-4GlcNAc-Sp0	254.585	14.7104	5.7782
221	Fuca1-2Galb1-4(6S)GlcNAcb-Sp8	292.159	60.7785	20.8032		319	Galb1-4GlcNAcb1-2Mana1-6(Neu5Aca2-6Galb1-4GlcNAcb1-2Mana1-3)Manb1-4GlcNAcb1-4GlcNAcb-Sp12	251.158	46.3557	18.4568
222	Fuca1-2(6S)Galb1-4(6S)Glcb-Sp0	12.936	9.41423	72.7753		601	Neu5Aca2-6Galb1-4GlcNAcb1-3Galb1-4GlcNAcb1-6(Galb1-3)GalNAca-Sp14	244.135	18.8099	7.70473
223	Neu5Aca2-3Galb1-3GalNAca-Sp8	4.47982	4.9811	111.19		52	GlcNAcb1-2Mana1-6(GlcNAcb1-2Mana1-3)Manb1-4GlcNAcb1-4GlcNAcb-Sp12	240.402	14.3722	5.97839
224	Neu5Aca2-3Galb1-3GalNAca-Sp14	-3.0554	1.81842	-59.515		522	Gala1-3(Fuca1-2)Galb1-4GlcNAcb1-2Mana-Sp0	236.16	63.1105	26.7236
225	GalNAcb1-4(Neu5Aca2-8Neu5Aca2-8Neu5Aca2-8Neu5Aca2-3)Galb1-4Glcb-Sp0	12.2999	17.9394	145.851		77	Fuca1-2Galb1-4Glcb-Sp0	213.076	28.6848	13.4622
226	GalNAcb1-4(Neu5Aca2-8Neu5Aca2-8Neu5Aca2-3)Galb1-4Glcb-Sp0	30.93	16.0438	51.8712		533	Fuca1-4(Galb1-3)GlcNAcb1-2 Mana-Sp0	207.048	9.86418	4.76419
227	Neu5Aca2-8Neu5Aca2-8Neu5Aca2-3Galb1-4Glcb-Sp0	-283.5	57.3553	-20.2312		503	GalNAcb1-4(Fuca1-3)(6S)GlcNAcb-Sp8	194.285	12.9637	6.67251
228	GalNAcb1-4(Neu5Aca2-8Neu5Aca2-3)Galb1-4Glcb-Sp0	38.5832	40.1146	103.969		90	GalNAca1-3(Fuca1-2)Galb-Sp18	193.729	34.8168	17.9719
229	Neu5Aca2-8Neu5Aca2-8Neu5Aca-Sp8	15.1843	16.0463	105.677		420	Fuca1-2Galb1-4GlcNAcb1-2Mana1-6(Fuca1-2Galb1-4GlcNAcb1-2Mana1-3)Manb1-4GlcNAcb1-4(Fuca1-6)GlcNAcb-Sp22	193.609	14.1307	7.29856
230	Neu5Aca2-3(6S)Galb1-4(Fuca1-3)GlcNAcb-Sp8	5.7022	6.25287	109.657		117	Gala1-3Galb1-4Glc-Sp10	191.787	45.5303	23.74
231	GalNAcb1-4(Neu5Aca2-3)Galb1-4GlcNAcb-Sp0	-74.4579	23.2683	-31.2503		433	GlcNAcb1-6(GlcNAcb1-2)Mana1-6(GlcNAcb1-4)(GlcNAcb1-2Mana1-3)Manb1-4GlcNAcb1-4GlcNAc-Sp21	186.11	47.6458	25.6008
232	GalNAcb1-4(Neu5Aca2-3)Galb1-4GlcNAcb-Sp8	0.520275	4.92022	945.697		51	Mana1-6(Mana1-3)Manb1-4GlcNAcb1-4GlcNAcb-Sp13	183.335	119.192	65.0135
233	GalNAcb1-4(Neu5Aca2-3)Galb1-4Glcb-Sp0	-1.45025	5.52778	-381.161		352	GlcNAcb1-2Mana1-6(GlcNAcb1-2Mana1-3)Manb1-4GlcNAcb1-4(Fuca1-6)GlcNAcb-Sp22	172.363	25.6845	14.9014
234	Neu5Aca2-3Galb1-3GalNAcb1-4(Neu5Aca2-3)Galb1-4Glcb-Sp0	18.4287	8.93337	48.4755		450	Gala1-3(Fuca1-2)Galb1-4GlcNAcb1-6(Gala1-3(Fuca1-2)Galb1-4GlcNAcb1-3)GalNAc-Sp14	168.645	9.96004	5.90591
235	Neu5Aca2-6(Neu5Aca2-3)GalNAca-Sp8	17.055	26.5972	155.95		411	Galb1-3GalNAcb1-4(Neu5Aca2-8Neu5Aca2-3)Galb1-4Glcb-Sp0	167.25	40.7019	24.3359
236	Neu5Aca2-3GalNAca-Sp8	11.8469	19.1173	161.37		365	Fuca1-4(Galb1-3)GlcNAcb1-2Mana1-6(Fuca1-4(Galb1-3)GlcNAcb1-2Mana1-3)Manb1-4GlcNAcb1-4(Fuca1-6)GlcNAcb-Sp22	151.604	31.6806	20.897
237	Neu5Aca2-3GalNAcb1-4GlcNAcb-Sp0	2.68502	2.38989	89.008		359	KDNa2-3Galb1-3GalNAca-Sp14	148.768	13.4422	9.03565
238	Neu5Aca2-3Galb1-3(6S)GlcNAc-Sp8	13.8402	2.73438	19.7569		561	GlcNAcb1-3Galb1-4GlcNAcb1-6(GlcNAcb1-3Galb1-3)GalNAca-Sp14	141.185	41.4069	29.3281
239	Neu5Aca2-3Galb1-3(Fuca1-4)GlcNAcb-Sp8	15.858	7.32973	46.2209		308	Neu5Aca2-6Galb1-4GlcNAcb1-2Mana1-6(GlcNAcb1-2Mana1-3)Manb1-4GlcNAcb1-4GlcNAcb-Sp12	134.798	37.1763	27.5793
240	Neu5Aca2-3Galb1-3(Fuca1-4)GlcNAcb1-3Galb1-4(Fuca1-3)GlcNAcb-Sp0	32.6294	16.0929	49.3202		139	Galb1-3GalNAca-Sp8	131.847	6.58596	4.99515
241	Neu5Aca2-3Galb1-4(Neu5Aca2-3Galb1-3)GlcNAcb-Sp8	22.1757	14.3444	64.6854		607	Neu5Aca2-3Galb1-4GlcNAcb1-3Galb1-4GlcNAcb1-3Galb1-4GlcNAcb1-2Mana1-6(Neu5Aca2-3Galb1-4GlcNAcb1-3Galb1-4GlcNAcb1-3Galb1-4GlcNAcb1-2Mana1-3)Manb1-4GlcNAcb1-4GlcNAcb-Sp12	113.225	22.6153	19.9738
242	Neu5Aca2-3Galb1-3(6S)GalNAca-Sp8	8.11757	6.06003	74.6532		142	Galb1-3GalNAcb-Sp8	107.061	15.5386	14.5138
243	Neu5Aca2-6(Neu5Aca2-3Galb1-3)GalNAca-Sp8	5.12695	4.2038	81.9941		541	Galb1-4GlcNAcb1-3Galb1-4GlcNAcb1-2Mana1-6(Galb1-4GlcNAcb1-3Galb1-4GlcNAcb1-2Mana1-3)Manb1-4GlcNAcb1-4GlcNAcb-Sp12	99.4316	9.05163	9.10337
244	Neu5Aca2-6(Neu5Aca2-3Galb1-3)GalNAca-Sp14	9.72048	9.12176	93.8407		288	Neu5Aca2-3Galb1-4GlcNAcb1-6(Galb1-3)GalNAca-Sp14	95.6156	10.28	10.7514
245	Neu5Aca2-3Galb-Sp8	7.73465	5.28412	68.3175		88	GlcNAcb1-3Galb1-3GalNAca-Sp8	86.3527	17.4654	20.2257
246	Neu5Aca2-3Galb1-3GalNAcb1-3Gala1-4Galb1-4Glcb-Sp0	9.2376	4.85022	52.5052		602	Neu5Aca2-6Galb1-4GlcNAcb1-6(Galb1-3)GalNAca-Sp14	73.3662	69.4371	94.6445
247	Neu5Aca2-3Galb1-3GlcNAcb1-3Galb1-4GlcNAcb-Sp0	7.42995	4.51559	60.7754		185	GlcNAcb1-3Galb1-4Glcb-Sp0	69.1681	8.91944	12.8953
248	Fuca1-2(6S)Galb1-4Glcb-Sp0	21.6476	5.22954	24.1576		481	Neu5Aca2-6Galb1-4 GlcNAcb1-6(Neu5Aca2-6Galb1-4GlcNAcb1-3)GalNAca-Sp14	65.5824	20.6166	31.4361
249	Neu5Aca2-3Galb1-3GlcNAcb-Sp0	6.43542	8.62742	134.061		371	Gala1-3(Fuca1-2)Galb1-4GlcNAcb1-2Mana1-6(Gala1-3(Fuca1-2)Galb1-4GlcNAcb1-2Mana1-3)Manb1-4GlcNAcb1-4GlcNAcb-Sp20	58.4751	16.8622	28.8366
250	Neu5Aca2-3Galb1-3GlcNAcb-Sp8	9.40868	8.82962	93.8455		178	GlcNAcb1-6(GlcNAcb1-3)Galb1-4GlcNAcb-Sp8	57.9207	24.0976	41.6044
251	Neu5Aca2-3Galb1-4(6S)GlcNAcb-Sp8	9.6582	11.8501	122.694		182	GlcNAcb1-3Galb1-4GlcNAcb-Sp0	56.9998	18.1474	31.8376
252	Neu5Aca2-3Galb1-4(Fuca1-3)(6S)GlcNAcb-Sp8	2.91	9.59663	329.781		12	Galb-Sp8	53.6303	17.0023	31.7027
253	Neu5Aca2-3Galb1-4(Fuca1-3)GlcNAcb1-3Galb1-4(Fuca1-3)GlcNAcb1-3Galb1-4(Fuca1-3)GlcNAcb-Sp0	6.79885	10.2989	151.481		500	Fuca1-2Galb1-3(6S)GlcNAcb-Sp0	53.4616	21.7181	40.6237
254	Neu5Aca2-3Galb1-4(Fuca1-3)GlcNAcb-Sp0	3.39495	5.86975	172.896		262	Fuca1-2Galb1-4(6S)Glcb-Sp0	49.8404	11.6326	23.3397
255	Neu5Aca2-3Galb1-4(Fuca1-3)GlcNAcb-Sp8	8.224	9.4435	114.828		220	Fuca1-2(6S)Galb1-4GlcNAcb-Sp0	48.4959	9.8526	20.3164
256	Neu5Aca2-3Galb1-4(Fuca1-3)GlcNAcb1-3Galb-Sp8	1.92135	6.54632	340.715		545	GlcNAcb1-3Galb1-4GlcNAcb1-3Galb1-4GlcNAcb1-2Mana1-6(GlcNAcb1-3Galb1-4GlcNAcb1-3Galb1-4GlcNAcb1-2Mana1-3)Manb1-4GlcNAcb1-4GlcNAcb-Sp12	47.2958	15.2363	32.2149
257	Neu5Aca2-3Galb1-4(Fuca1-3)GlcNAcb1-3Galb1-4GlcNAcb-Sp8	25.7339	13.2136	51.3469		179	GlcNAcb1-3GalNAca-Sp8	47.2572	11.4885	24.3107
258	Neu5Aca2-3Galb1-4GlcNAcb1-3Galb1-4GlcNAcb1-3Galb1-4GlcNAcb-Sp0	-0.99735	2.29169	-229.778		444	(6S)Galb1-3(6S)GlcNAc-Sp0	45.0013	25.3798	56.398
259	Neu5Aca2-3Galb1-4GlcNAcb-Sp0	12.0959	7.30034	60.3536		228	GalNAcb1-4(Neu5Aca2-8Neu5Aca2-3)Galb1-4Glcb-Sp0	38.5832	40.1146	103.969
260	Neu5Aca2-3Galb1-4GlcNAcb-Sp8	11.9861	7.71384	64.3568		606	Neu5Aca2-6Galb1-4GlcNAcb1-3Galb1-4GlcNAcb1-3Galb1-4GlcNAcb1-2Mana1-6(Neu5Aca2-6Galb1-4GlcNAcb1-3Galb1-4GlcNAcb1-3Galb1-4GlcNAcb1-2Mana1-3)Manb1-4GlcNAcb1-4GlcNAcb-Sp12	37.3983	9.94497	26.5921
261	Neu5Aca2-3Galb1-4GlcNAcb1-3Galb1-4GlcNAcb-Sp0	2.6472	5.10845	192.976		467	Gala1-3(Fuca1-2)Galb1-3GalNAca-Sp8	35.319	12.3519	34.9723
262	Fuca1-2Galb1-4(6S)Glcb-Sp0	49.8404	11.6326	23.3397		478	Neu5Aca2-3Galb1-4GlcNAcb1-2Mana-Sp0	34.9549	7.38364	21.1233
263	Neu5Aca2-3Galb1-4Glcb-Sp0	11.9696	7.6599	63.9948		605	Neu5Aca2-6Galb1-4GlcNAcb1-3Galb1-4GlcNAcb1-6(Neu5Aca2-6Galb1-4GlcNAcb1-3Galb1-4GlcNAcb1-3)GalNAca-Sp14	34.9035	6.00591	17.2072
264	Neu5Aca2-3Galb1-4Glcb-Sp8	-874.148	566.541	-64.8107		493	Galb1-4(Fuca1-3)GlcNAcb1-6(Neu5Aca2-6(Neu5Aca2-3Galb1-3)GlcNAcb1-3)Galb1-4Glc-Sp21	34.2867	15.4546	45.0748
265	Neu5Aca2-6GalNAca-Sp8	12.7107	11.7574	92.4998		140	Galb1-3GalNAca-Sp14	34.0168	4.45597	13.0993
266	Neu5Aca2-6GalNAcb1-4GlcNAcb-Sp0	18.2157	7.56241	41.5159		175	GlcNAcb1-2Galb1-3GalNAca-Sp8	32.9387	20.9334	63.5524
267	Neu5Aca2-6Galb1-4(6S)GlcNAcb-Sp8	1.65297	6.44415	389.852		240	Neu5Aca2-3Galb1-3(Fuca1-4)GlcNAcb1-3Galb1-4(Fuca1-3)GlcNAcb-Sp0	32.6294	16.0929	49.3202
268	Neu5Aca2-6Galb1-4GlcNAcb-Sp0	8.88803	10.2284	115.081		592	Neu5Aca2-3Galb1-4GlcNAcb1-3Galb1-4GlcNAcb1-3GalNAca-Sp14	31.4519	7.6665	24.3753
269	Neu5Aca2-6Galb1-4GlcNAcb-Sp8	11.4431	7.24324	63.2979		474	Neu5Aca2-3Galb1-3GlcNAcb1-6(Neu5Aca2-3Galb1-3GlcNAcb1-2)Mana1-6(Neu5Aca2-3Galb1-3GlcNAcb1-2Mana1-3)Manb1-4GlcNAcb1-4GlcNAcb-Sp19	30.9732	10.7274	34.6344
270	Neu5Aca2-6Galb1-4GlcNAcb1-3Galb1-4(Fuca1-3)GlcNAcb1-3Galb1-4(Fuca1-3)GlcNAcb-Sp0	18.6804	6.81973	36.5074		226	GalNAcb1-4(Neu5Aca2-8Neu5Aca2-8Neu5Aca2-3)Galb1-4Glcb-Sp0	30.93	16.0438	51.8712
271	Neu5Aca2-6Galb1-4GlcNAcb1-3Galb1-4GlcNAcb-Sp0	2.24127	2.22248	99.1616		370	GalNAca1-3(Fuca1-2)Galb1-4GlcNAcb1-2Mana1-6(GalNAca1-3(Fuca1-2)Galb1-4GlcNAcb1-2Mana1-3)Manb1-4GlcNAcb1-4GlcNAcb-Sp20	30.4801	9.97102	32.7133
272	Neu5Aca2-6Galb1-4Glcb-Sp0	5.62537	5.73298	101.913		323	Neu5Gcb2-6Galb1-4GlcNAc-Sp8	30.4228	4.21752	13.863
273	Neu5Aca2-6Galb1-4Glcb-Sp8	4.87165	4.30477	88.3637		360	Fuca1-2Galb1-3GlcNAcb1-2Mana1-6(Fuca1-2Galb1-3GlcNAcb1-2Mana1-3)Manb1-4GlcNAcb1-4GlcNAcb-Sp20	30.1964	2.67053	8.84389
274	Neu5Aca2-6Galb-Sp8	18.1934	6.56967	36.1102		97	GalNAcb1-4(Fuca1-3)GlcNAcb-Sp0	29.1745	5.32354	18.2472
275	Neu5Aca2-8Neu5Aca-Sp8	14.4906	11.614	80.1488		290	Galb1-4(Fuca1-3)(6S)GlcNAcb-Sp0	28.481	28.067	98.5465
276	Neu5Aca2-8Neu5Aca2-3Galb1-4Glcb-Sp0	7.13338	8.0564	112.94		426	Fuca1-2Galb1-3GlcNAcb1-2Mana1-6(Fuca1-2Galb1-3GlcNAcb1-2Mana1-3)Manb1-4GlcNAcb1-4(Fuca1-6)GlcNAcb-Sp22	28.3326	11.214	39.58
277	Galb1-3(Fuca1-4)GlcNAcb1-3Galb1-3(Fuca1-4)GlcNAcb-Sp0	8.64155	3.49566	40.4518		431	GlcNAcb1-2Mana1-6(GlcNAcb1-4)(GlcNAcb1-2Mana1-3)Manb1-4GlcNAcb1-4GlcNAc-Sp21	27.3413	5.8336	21.3362
278	Neu5Acb2-6GalNAca-Sp8	3.91898	3.00955	76.7944		83	GalNAca1-3(Fuca1-2)Galb1-4(Fuca1-3)GlcNAcb-Sp0	27.3082	10.2355	37.4814
279	Neu5Acb2-6Galb1-4GlcNAcb-Sp8	14.4472	8.59643	59.5022		152	Galb1-4(Fuca1-3)GlcNAcb-Sp8	27.2297	6.15998	22.6223
280	Neu5Gca2-3Galb1-3(Fuca1-4)GlcNAcb-Sp0	3.34013	6.34445	189.946		191	GlcNAcb1-4GlcNAcb1-4GlcNAcb-Sp8	26.2234	19.0297	72.5677
281	Neu5Gca2-3Galb1-3GlcNAcb-Sp0	2.88167	4.99141	173.212		257	Neu5Aca2-3Galb1-4(Fuca1-3)GlcNAcb1-3Galb1-4GlcNAcb-Sp8	25.7339	13.2136	51.3469
282	Neu5Gca2-3Galb1-4(Fuca1-3)GlcNAcb-Sp0	4.826	6.89906	142.956		6	Fuca-Sp8	25.4076	14.1985	55.8829
283	Neu5Gca2-3Galb1-4GlcNAcb-Sp0	9.95993	13.8018	138.574		378	Neu5Aca2-3Galb1-4(Fuca1-3)GlcNAcb1-3GalNAca-Sp14	25.0684	12.7176	50.7317
284	Neu5Gca2-3Galb1-4Glcb-Sp0	14.5403	4.53918	31.2179		507	GlcNAcb1-6(GlcNAcb1-2)Mana1-6(GlcNAcb1-4)(GlcNAcb1-4(GlcNAcb1-2)Mana1-3)Manb1-4GlcNAcb1-4(Fuca1-6)GlcNAc-Sp21	24.6447	17.1791	69.7071
285	Neu5Gca2-6GalNAca-Sp0	-2.68013	4.46037	-166.424		418	GalNAca1-3(Fuca1-2)Galb1-4(Fuca1-3)GlcNAcb1-3GalNAc-Sp14	24.5882	17.0623	69.3921
286	Neu5Gca2-6Galb1-4GlcNAcb-Sp0	-28.0427	11.6656	-41.5994		287	Neu5Gca-Sp8	24.5595	24.3181	99.0168
287	Neu5Gca-Sp8	24.5595	24.3181	99.0168		446	Fuca1-2Galb1-4(Fuca1-3)GlcNAcb1-2Mana1-6(Fuca1-2Galb1-4(Fuca1-3)GlcNAcb1-4(Fuca1-2Galb1-4(Fuca1-3)GlcNAcb1-2)Mana1-3)Manb1-4GlcNAcb1-4GlcNAcb-Sp12	24.5145	9.6296	39.2813
288	Neu5Aca2-3Galb1-4GlcNAcb1-6(Galb1-3)GalNAca-Sp14	95.6156	10.28	10.7514		357	KDNa2-6Galb1-4GlcNAc-Sp0	24.2324	17.7583	73.2833
289	Galb1-3GlcNAcb1-3Galb1-3GlcNAcb-Sp0	1487.63	72.2684	4.85797		298	(6P)Glcb-Sp10	24.0331	5.48419	22.8193
290	Galb1-4(Fuca1-3)(6S)GlcNAcb-Sp0	28.481	28.067	98.5465		177	GlcNAcb1-6(GlcNAcb1-3)GalNAca-Sp14	22.6062	3.97004	17.5618
291	Galb1-4(Fuca1-3)(6S)Glcb-Sp0	20.4976	18.9454	92.4274		183	GlcNAcb1-3Galb1-4GlcNAcb-Sp8	22.4714	4.59265	20.4378
292	Galb1-4(Fuca1-3)GlcNAcb1-3Galb1-3(Fuca1-4)GlcNAcb-Sp0	-4.58367	5.37879	-117.347		409	Gala1-3(Fuca1-2)Galb1-4(Fuca1-3)Glcb-Sp21	22.1871	6.49159	29.2584
293	Galb1-4GlcNAcb1-3Galb1-3GlcNAcb-Sp0	3438.31	230.088	6.69188		241	Neu5Aca2-3Galb1-4(Neu5Aca2-3Galb1-3)GlcNAcb-Sp8	22.1757	14.3444	64.6854
294	Neu5Aca2-3Galb1-3GlcNAcb1-3Galb1-3GlcNAcb-Sp0	16.296	25.7238	157.853		105	Gala1-3(Fuca1-2)Galb1-4GlcNAc-Sp0	21.8907	8.63374	39.4403
295	Neu5Aca2-3Galb1-4GlcNAcb1-3Galb1-3GlcNAcb-Sp0	-2.2582	6.18311	-273.807		248	Fuca1-2(6S)Galb1-4Glcb-Sp0	21.6476	5.22954	24.1576
296	4S(3S)Galb1-4GlcNAcb-Sp0	-0.916475	2.2519	-245.713		48	Neu5,9Ac2a-Sp8	21.6063	17.1859	79.5408
297	(6S)Galb1-4(6S)GlcNAcb-Sp0	-2.78625	5.47049	-196.339		496	Galb1-4(Fuca1-3)GlcNAcb1-2Mana-Sp0	21.1284	15.2318	72.0915
298	(6P)Glcb-Sp10	24.0331	5.48419	22.8193		529	Neu5Aca2-3Galb1-3GlcNAcb1-4Galb1-4Glcb-Sp0	20.9795	15.039	71.6842
299	Neu5Aca2-3Galb1-4(Fuca1-3)GlcNAcb1-6(Galb1-3)GalNAca-Sp14	15.5571	11.8899	76.4275		141	Galb1-3GalNAca-Sp16	20.5538	16.2038	78.8363
300	Galb1-3Galb1-4GlcNAcb-Sp8	1634.53	218.26	13.3531		291	Galb1-4(Fuca1-3)(6S)Glcb-Sp0	20.4976	18.9454	92.4274
301	Neu5Aca2-6Galb1-4GlcNAcb1-2Mana1-6(Galb1-4GlcNAcb1-2Mana1-3)Manb1-4GlcNAcb1-4GlcNAcb-Sp12	4211.12	144.364	3.42817		151	Galb1-4(Fuca1-3)GlcNAcb-Sp0	20.4007	9.84982	48.2818
302	Galb1-4GlcNAcb1-6(Galb1-4GlcNAcb1-3)Galb1-4GlcNAc-Sp0	8283.46	5110.77	61.6984		24	(3S)Galb1-4(Fuca1-3)(6S)Glc-Sp0	19.6873	9.24784	46.9736
303	GlcNAcb1-6(Galb1-4GlcNAcb1-3)Galb1-4GlcNAc-Sp0	12499.8	832.569	6.66064		16	GlcNAcb-Sp0	19.6778	6.66869	33.8893
304	Galb1-4GlcNAca1-6Galb1-4GlcNAcb-Sp0	11708.8	585.922	5.00412		498	Gala1-3(Fuca1-2)Galb1-4GlcNAcb1-6GalNAca-Sp14	19.3606	11.3082	58.408
305	Galb1-4GlcNAcb1-6Galb1-4GlcNAcb-Sp0	11989.8	390.994	3.26106		35	(3S)Galb1-4(6S)GlcNAcb-Sp8	19.111	13.0584	68.3291
306	GalNAcb1-3Galb-Sp8	8022.58	222.574	2.77434		153	Galb1-4(Fuca1-3)GlcNAcb1-3Galb1-4(Fuca1-3)GlcNAcb-Sp0	19.0714	7.23215	37.9215
307	GlcAb1-3GlcNAcb-Sp8	5.00387	1.98408	39.6508		270	Neu5Aca2-6Galb1-4GlcNAcb1-3Galb1-4(Fuca1-3)GlcNAcb1-3Galb1-4(Fuca1-3)GlcNAcb-Sp0	18.6804	6.81973	36.5074
308	Neu5Aca2-6Galb1-4GlcNAcb1-2Mana1-6(GlcNAcb1-2Mana1-3)Manb1-4GlcNAcb1-4GlcNAcb-Sp12	134.798	37.1763	27.5793		310	GlcNAcb1-4GlcNAcb-Sp10	18.5147	15.5905	84.2059
309	GlcNAcb1-3Man-Sp10	5.46412	5.15406	94.3254		234	Neu5Aca2-3Galb1-3GalNAcb1-4(Neu5Aca2-3)Galb1-4Glcb-Sp0	18.4287	8.93337	48.4755
310	GlcNAcb1-4GlcNAcb-Sp10	18.5147	15.5905	84.2059		453	GalNAcb1-4Galb1-4Glcb-Sp0	18.2272	10.784	59.1643
311	GlcNAcb1-4GlcNAcb-Sp12	9.92517	9.3728	94.4346		266	Neu5Aca2-6GalNAcb1-4GlcNAcb-Sp0	18.2157	7.56241	41.5159
312	MurNAcb1-4GlcNAcb-Sp10	11.145	4.67131	41.9139		274	Neu5Aca2-6Galb-Sp8	18.1934	6.56967	36.1102
313	Mana1-6Manb-Sp10	2.66388	3.90693	146.664		556	Neu5Gca2-8Neu5Gca2-6Galb1-4GlcNAc-Sp0	18.1307	3.65397	20.1535
314	Mana1-6(Mana1-3)Mana1-6(Mana1-3)Manb-Sp10	15.834	17.8745	112.887		513	(3S)GalNAcb1-4(3S)GlcNAc-Sp8	18.1256	5.37531	29.656
315	Mana1-2Mana1-6(Mana1-3)Mana1-6(Mana1-2Mana1-2Mana1-3)Mana-Sp9	0.6541	13.0179	1990.2		107	Gala1-3(Fuca1-2)Galb-Sp8	18.0133	4.46756	24.8014
316	Mana1-2Mana1-6(Mana1-2Mana1-3)Mana1-6(Mana1-2Mana1-2Mana1-3)Mana-Sp9	6.97065	7.70872	110.588		454	GalNAca1-3(Fuca1-2)Galb1-4GlcNAcb1-2Mana1-6(GalNAca1-3(Fuca1-2)Galb1-4GlcNAcb1-2Mana1-3)Manb1-4GlcNAcb1-4(Fuca1-6)GlcNAcb-Sp22	17.9898	5.96042	33.1323
317	Neu5Aca2-3Galb1-4GlcNAcb1-6(Neu5Aca2-3Galb1-3)GalNAca-Sp14	-1.95758	4.15913	-212.464		57	Neu5Aca2-6Galb1-4GlcNAcb1-2Mana1-6(Neu5Aca2-6Galb1-4GlcNAcb1-2Mana1-3)Manb1-4GlcNAcb1-4GlcNAcb-Sp24	17.9206	2.4167	13.4856
318	Neu5Aca2-6Galb1-4GlcNAcb1-2Mana1-6(Neu5Aca2-3Galb1-4GlcNAcb1-2Mana1-3)Manb1-4GlcNAcb1-4GlcNAcb-Sp12	3.07113	4.21984	137.404		480	Neu5Aca2-6Galb1-4GlcNAcb1-6GalNAca-Sp14	17.8713	10.4268	58.344
319	Galb1-4GlcNAcb1-2Mana1-6(Neu5Aca2-6Galb1-4GlcNAcb1-2Mana1-3)Manb1-4GlcNAcb1-4GlcNAcb-Sp12	251.158	46.3557	18.4568		501	Fuca1-2(6S)Galb1-3(6S)GlcNAcb-Sp0	17.7983	8.74609	49.1399
320	GlcNAcb1-2Mana1-6(Neu5Aca2-6Galb1-4GlcNAcb1-2Mana1-3)Manb1-4GlcNAcb1-4GlcNAcb-Sp12	-3.5307	3.32188	-94.0857		342	GlcNAca1-4Galb1-4GlcNAcb1-3Galb1-4(Fuca1-3)GlcNAcb1-3Galb1-4(Fuca1-3)GlcNAcb-Sp0	17.678	5.52568	31.2574
321	Neu5Aca2-8Neu5Acb-Sp17	-40.9655	24.0851	-58.7936		534	Neu5Aca2-3Galb1-4(Fuca1-3)GlcNAcb1-2Mana-Sp0	17.1233	11.5034	67.1798
322	Neu5Aca2-8Neu5Aca2-8Neu5Acb-Sp8	3.46935	4.51132	130.034		235	Neu5Aca2-6(Neu5Aca2-3)GalNAca-Sp8	17.055	26.5972	155.95
323	Neu5Gcb2-6Galb1-4GlcNAc-Sp8	30.4228	4.21752	13.863		448	Galb1-4GlcNAcb1-2Mana-Sp0	17.0378	6.72452	39.4681
324	Galb1-3GlcNAcb1-2Mana1-6(Galb1-3GlcNAcb1-2Mana1-3)Manb1-4GlcNAcb1-4GlcNAcb-Sp19	7871.14	765.597	9.72664		499	Fuca1-2Galb1-4GlcNAcb1-2Mana-Sp0	16.8199	11.1094	66.0491
325	Neu5Aca2-3Galb1-4GlcNAcb1-2Mana1-6(Neu5Aca2-3Galb1-4GlcNAcb1-2Mana1-3)Manb1-4GlcNAcb1-4GlcNAcb-Sp12	14.153	2.92967	20.7		356	KDNa2-3Galb1-4(Fuca1-3)GlcNAc-Sp0	16.7417	9.29175	55.5006
326	Neu5Aca2-3Galb1-4GlcNAcb1-2Mana1-6(Neu5Aca2-6Galb1-4GlcNAcb1-2Mana1-3)Manb1-4GlcNAcb1-4GlcNAcb-Sp12	11.9062	5.59907	47.0264		390	Fuca1-2Galb1-3GalNAca1-3(Fuca1-2)Galb1-4GlcNAcb-Sp0	16.7008	0.914964	5.47855
327	Galb1-4(Fuca1-3)GlcNAcb1-2Mana1-6(Galb1-4(Fuca1-3)GlcNAcb1-2Mana1-3)Manb1-4GlcNAcb1-4GlcNAcb-Sp20	11.7166	4.54153	38.7616		362	Fuca1-2Galb1-4(Fuca1-3)GlcNAcb1-2Mana1-6(Fuca1-2Galb1-4(Fuca1-3)GlcNAcb1-2Mana1-3)Manb1-4GlcNAcb1-4GlcNAb-Sp20	16.6377	7.89087	47.4278
328	Neu5,9Ac2a2-3Galb1-4GlcNAcb-Sp0	6.19478	5.94078	95.8999		472	Fuca1-2Galb1-4(Fuca1-3)GlcNAcb1-2Mana1-6(Fuca1-2Galb1-4(Fuca1-3)GlcNAcb1-2Mana1-3)Manb1-4GlcNAcb1-4(Fuca1-6)GlcNAcb-Sp24	16.3749	12.2253	74.6589
329	Neu5,9Ac2a2-3Galb1-3GlcNAcb-Sp0	11.8572	2.56276	21.6136		294	Neu5Aca2-3Galb1-3GlcNAcb1-3Galb1-3GlcNAcb-Sp0	16.296	25.7238	157.853
330	Neu5Aca2-6Galb1-4GlcNAcb1-3Galb1-3GlcNAcb-Sp0	15.9497	7.67736	48.1349		108	Gala1-3(Fuca1-2)Galb-Sp18	16.225	11.0109	67.8638
331	Neu5Aca2-3Galb1-3(Fuca1-4)GlcNAcb1-3Galb1-3(Fuca1-4)GlcNAcb-Sp0	0.02505	3.52436	14069.3		106	Gala1-3(Fuca1-2)Galb1-4Glcb-Sp0	16.211	10.4559	64.4984
332	Neu5Aca2-6Galb1-4GlcNAcb1-3Galb1-4GlcNAcb1-3Galb1-4GlcNAcb-Sp0	11.4291	15.371	134.491		330	Neu5Aca2-6Galb1-4GlcNAcb1-3Galb1-3GlcNAcb-Sp0	15.9497	7.67736	48.1349
333	Gala1-4Galb1-4GlcNAcb1-3Galb1-4Glcb-Sp0	1014.71	70.3918	6.93716		239	Neu5Aca2-3Galb1-3(Fuca1-4)GlcNAcb-Sp8	15.858	7.32973	46.2209
334	GalNAcb1-3Gala1-4Galb1-4GlcNAcb1-3Galb1-4Glcb-Sp0	13234.5	1838.16	13.8891		314	Mana1-6(Mana1-3)Mana1-6(Mana1-3)Manb-Sp10	15.834	17.8745	112.887
335	GalNAca1-3(Fuca1-2)Galb1-4GlcNAcb1-3Galb1-4GlcNAcb-Sp0	-3.12738	7.10797	-227.282		299	Neu5Aca2-3Galb1-4(Fuca1-3)GlcNAcb1-6(Galb1-3)GalNAca-Sp14	15.5571	11.8899	76.4275
336	GalNAca1-3(Fuca1-2)Galb1-4GlcNAcb1-3Galb1-4GlcNAcb1-3Galb1-4GlcNAcb-Sp0	1090.08	44.5591	4.0877		337	Neu5Aca2-3Galb1-4(Fuca1-3)GlcNAcb1-6(Neu5Aca2-3Galb1-3)GalNAc-Sp14	15.357	9.3318	60.7657
337	Neu5Aca2-3Galb1-4(Fuca1-3)GlcNAcb1-6(Neu5Aca2-3Galb1-3)GalNAc-Sp14	15.357	9.3318	60.7657		13	Glcb-Sp8	15.2191	6.97009	45.7983
338	GlcNAca1-4Galb1-4GlcNAcb1-3Galb1-4GlcNAcb1-3Galb1-4GlcNAcb-Sp0	6.20387	4.65116	74.9718		229	Neu5Aca2-8Neu5Aca2-8Neu5Aca-Sp8	15.1843	16.0463	105.677
339	GlcNAca1-4Galb1-4GlcNAcb-Sp0	6.35323	4.04905	63.7321		573	Neu5Aca2-8Neu5Aca2-3Galb1-3GalNAcb1-4(Neu5Aca2-3)Galb1-4Glc-Sp21	14.7556	18.0076	122.039
340	GlcNAca1-4Galb1-3GlcNAcb-Sp0	3.88815	11.0534	284.283		187	GlcNAcb1-6(GlcNAcb1-4)GalNAca-Sp8	14.572	5.97013	40.9699
341	GlcNAca1-4Galb1-4GlcNAcb1-3Galb1-4Glcb-Sp0	10.2625	6.61352	64.4433		284	Neu5Gca2-3Galb1-4Glcb-Sp0	14.5403	4.53918	31.2179
342	GlcNAca1-4Galb1-4GlcNAcb1-3Galb1-4(Fuca1-3)GlcNAcb1-3Galb1-4(Fuca1-3)GlcNAcb-Sp0	17.678	5.52568	31.2574		275	Neu5Aca2-8Neu5Aca-Sp8	14.4906	11.614	80.1488
343	GlcNAca1-4Galb1-4GlcNAcb1-3Galb1-4GlcNAcb-Sp0	8.7783	3.91439	44.5917		28	(3S)Galb1-3(Fuca1-4)GlcNAcb-Sp8	14.4892	9.00161	62.1264
344	GlcNAca1-4Galb1-3GalNAc-Sp14	-47.0842	14.382	-30.5452		279	Neu5Acb2-6Galb1-4GlcNAcb-Sp8	14.4472	8.59643	59.5022
345	Neu5Aca2-6Galb1-4GlcNAcb1-2Mana1-6(Mana1-3)Manb1-4GlcNAcb1-4GlcNAc-Sp12	-63.792	13.4167	-21.0319		104	Gala1-3(Fuca1-2)Galb1-4(Fuca1-3)GlcNAcb-Sp8	14.3065	3.71199	25.9462
346	Mana1-6(Neu5Aca2-6Galb1-4GlcNAcb1-2Mana1-3)Manb1-4GlcNAcb1-4GlcNAc-Sp12	-7.70535	3.44052	-44.651		1	Gala-Sp8	14.1564	7.57955	53.5414
347	Neu5Aca2-6Galb1-4GlcNAcb1-2Mana1-6Manb1-4GlcNAcb1-4GlcNAc-Sp12	4.6359	5.16736	111.464		325	Neu5Aca2-3Galb1-4GlcNAcb1-2Mana1-6(Neu5Aca2-3Galb1-4GlcNAcb1-2Mana1-3)Manb1-4GlcNAcb1-4GlcNAcb-Sp12	14.153	2.92967	20.7
348	Neu5Aca2-6Galb1-4GlcNAcb1-2Mana1-3Manb1-4GlcNAcb1-4GlcNAc-Sp12	-2.45388	4.39296	-179.021		36	(3S)Galb1-4GlcNAcb-Sp0	14.0866	3.82528	27.1554
349	Galb1-4GlcNAcb1-2Mana1-3Manb1-4GlcNAcb1-4GlcNAc-Sp12	5215.26	257.486	4.93716		392	GalNAcb1-4(Neu5Aca2-3)Galb1-4GlcNAcb1-3GalNAca-Sp14	13.8744	4.33362	31.2346
350	Galb1-4GlcNAcb1-2Mana1-6Manb1-4GlcNAcb1-4GlcNAc-Sp12	3213.18	102.509	3.19025		37	(3S)Galb1-4GlcNAcb-Sp8	13.8744	10.916	78.6775
351	Mana1-6(Galb1-4GlcNAcb1-2Mana1-3)Manb1-4GlcNAcb1-4GlcNAcb-Sp12	7041.04	278.409	3.9541		238	Neu5Aca2-3Galb1-3(6S)GlcNAc-Sp8	13.8402	2.73438	19.7569
352	GlcNAcb1-2Mana1-6(GlcNAcb1-2Mana1-3)Manb1-4GlcNAcb1-4(Fuca1-6)GlcNAcb-Sp22	172.363	25.6845	14.9014		189	GlcNAcb1-4GlcNAcb1-4GlcNAcb1-4GlcNAcb1-4GlcNAcb1-4GlcNAcb1-Sp8	13.7288	6.4178	46.7469
353	Galb1-4GlcNAcb1-2Mana1-6(Galb1-4GlcNAcb1-2Mana1-3)Manb1-4GlcNAcb1-4(Fuca1-6)GlcNAcb-Sp22	3243.5	425.974	13.1331		393	GalNAca1-3(Fuca1-2)Galb1-3GalNAca1-3(Fuca1-2)Galb1-4GlcNAcb-Sp0	13.7061	8.68194	63.3438
354	Galb1-3GlcNAcb1-2Mana1-6(Galb1-3GlcNAcb1-2Mana1-3)Manb1-4GlcNAcb1-4(Fuca1-6)GlcNAcb-Sp22	2771.32	330.217	11.9155		468	Gala1-3(Fuca1-2)Galb1-3GalNAcb-Sp8	13.6867	11.0194	80.5122
355	(6S)GlcNAcb1-3Galb1-4GlcNAcb-Sp0	11458.5	1128.47	9.84839		459	Neu5Aca2-3Galb1-4GlcNAcb1-2Mana1-6(GlcNAcb1-4)(Neu5Aca2-3Galb1-4GlcNAcb1-2Mana1-3)Manb1-4GlcNAcb1-4GlcNAcb-Sp21	13.4575	14.157	105.198
356	KDNa2-3Galb1-4(Fuca1-3)GlcNAc-Sp0	16.7417	9.29175	55.5006		29	(3S)Galb1-3GalNAca-Sp8	13.4299	17.6823	131.664
357	KDNa2-6Galb1-4GlcNAc-Sp0	24.2324	17.7583	73.2833		190	GlcNAcb1-4GlcNAcb1-4GlcNAcb1-4GlcNAcb1-4GlcNAcb1-Sp8	13.2119	4.16942	31.5579
358	KDNa2-3Galb1-4Glc-Sp0	12.3209	5.52883	44.8737		389	Fuca1-2Galb1-3GalNAca1-3(Fuca1-2)Galb1-4Glcb-Sp0	13.1978	10.7647	81.5641
359	KDNa2-3Galb1-3GalNAca-Sp14	148.768	13.4422	9.03565		419	Galb1-4(Fuca1-3)GlcNAcb1-2Mana1-6(Galb1-4(Fuca1-3)GlcNAcb1-2Mana1-3)Manb1-4GlcNAcb1-4(Fuca1-6)GlcNAcb-Sp22	13.0122	5.34844	41.1032
360	Fuca1-2Galb1-3GlcNAcb1-2Mana1-6(Fuca1-2Galb1-3GlcNAcb1-2Mana1-3)Manb1-4GlcNAcb1-4GlcNAcb-Sp20	30.1964	2.67053	8.84389		188	GlcNAcb1-4Galb1-4GlcNAcb-Sp8	12.9892	20.7029	159.385
361	Fuca1-2Galb1-4GlcNAcb1-2Mana1-6(Fuca1-2Galb1-4GlcNAcb1-2Mana1-3)Manb1-4GlcNAcb1-4GlcNAcb-Sp20	1714.87	88.0243	5.13299		222	Fuca1-2(6S)Galb1-4(6S)Glcb-Sp0	12.936	9.41423	72.7753
362	Fuca1-2Galb1-4(Fuca1-3)GlcNAcb1-2Mana1-6(Fuca1-2Galb1-4(Fuca1-3)GlcNAcb1-2Mana1-3)Manb1-4GlcNAcb1-4GlcNAb-Sp20	16.6377	7.89087	47.4278		497	Fuca1-2(6S)Galb1-3GlcNAcb-Sp0	12.8454	3.50674	27.2996
363	Gala1-3Galb1-4GlcNAcb1-2Mana1-6(Gala1-3Galb1-4GlcNAcb1-2Mana1-3)Manb1-4GlcNAcb1-4GlcNAcb-Sp20	5556.94	343.585	6.18299		124	Gala1-6Glcb-Sp8	12.7588	4.92595	38.6083
364	Galb1-4GlcNAcb1-2Mana1-6(Mana1-3)Manb1-4GlcNAcb1-4GlcNAcb-Sp12	3842.24	217.337	5.65653		265	Neu5Aca2-6GalNAca-Sp8	12.7107	11.7574	92.4998
365	Fuca1-4(Galb1-3)GlcNAcb1-2Mana1-6(Fuca1-4(Galb1-3)GlcNAcb1-2Mana1-3)Manb1-4GlcNAcb1-4(Fuca1-6)GlcNAcb-Sp22	151.604	31.6806	20.897		442	GalNAcb1-6GalNAcb-Sp8	12.6736	10.2413	80.8082
366	Neu5Aca2-6GlcNAcb1-4GlcNAc-Sp21	9.1543	5.48558	59.9235		25	(3S)Galb1-4Glcb-Sp8	12.5949	4.02421	31.9511
367	Neu5Aca2-6GlcNAcb1-4GlcNAcb1-4GlcNAc-Sp21	-6.4845	3.88816	-59.9608		400	Fuca1-2Galb1-4GlcNAcb1-3GalNAca-Sp14	12.5398	3.60376	28.7386
368	Galb1-4(Fuca1-3)GlcNAcb1-6(Fuca1-2Galb1-4GlcNAcb1-3)Galb1-4Glc-Sp21	462.706	67.303	14.5455		8	Rhaa-Sp8	12.4689	9.4626	75.8895
369	Galb1-4GlcNAcb1-2Mana1-6(Galb1-4GlcNAcb1-4(Galb1-4GlcNAcb1-2)Mana1-3)Manb1-4GlcNAcb1-4GlcNAc-Sp21	13613.6	1043.07	7.66197		492	(3S)Galb1-3(Fuca1-4)GlcNAcb-Sp0	12.3575	5.18137	41.9289
370	GalNAca1-3(Fuca1-2)Galb1-4GlcNAcb1-2Mana1-6(GalNAca1-3(Fuca1-2)Galb1-4GlcNAcb1-2Mana1-3)Manb1-4GlcNAcb1-4GlcNAcb-Sp20	30.4801	9.97102	32.7133		358	KDNa2-3Galb1-4Glc-Sp0	12.3209	5.52883	44.8737
371	Gala1-3(Fuca1-2)Galb1-4GlcNAcb1-2Mana1-6(Gala1-3(Fuca1-2)Galb1-4GlcNAcb1-2Mana1-3)Manb1-4GlcNAcb1-4GlcNAcb-Sp20	58.4751	16.8622	28.8366		225	GalNAcb1-4(Neu5Aca2-8Neu5Aca2-8Neu5Aca2-8Neu5Aca2-3)Galb1-4Glcb-Sp0	12.2999	17.9394	145.851
372	Gala1-3Galb1-4(Fuca1-3)GlcNAcb1-2Mana1-6(Gala1-3Galb1-4(Fuca1-3)GlcNAcb1-2Mana1-3)Manb1-4GlcNAcb1-4GlcNAcb-Sp20	3630.31	322.787	8.89145		22	6S(3S)Galb1-4(6S)GlcNAcb-Sp0	12.2297	4.3121	35.2592
373	GalNAca1-3(Fuca1-2)Galb1-3GlcNAcb1-2Mana1-6(GalNAca1-3(Fuca1-2)Galb1-3GlcNAcb1-2Mana1-3)Manb1-4GlcNAcb1-4GlcNAcb-Sp20	0.565225	2.54241	449.805		259	Neu5Aca2-3Galb1-4GlcNAcb-Sp0	12.0959	7.30034	60.3536
374	Gala1-3(Fuca1-2)Galb1-3GlcNAcb1-2Mana1-6(Gala1-3(Fuca1-2)Galb1-3GlcNAcb1-2Mana1-3)Manb1-4GlcNAcb1-4GlcNAcb-Sp20	7.74032	4.63117	59.8318		126	Galb1-3(Fuca1-4)GlcNAcb1-3Galb1-4(Fuca1-3)GlcNAcb-Sp0	12.0312	12.9609	107.728
375	Fuca1-4(Fuca1-2Galb1-3)GlcNAcb1-2Mana1-3(Fuca1-4(Fuca1-2Galb1-3)GlcNAcb1-2Mana1-3)Manb1-4GlcNAcb1-4GlcNAcb-Sp19	4.4633	5.51749	123.619		218	Neu5Aca2-3Galb1-4GlcNAcb1-3Galb1-4(Fuca1-3)GlcNAcb-Sp0	11.9886	10.1704	84.8337
376	Neu5Aca2-3Galb1-4GlcNAcb1-3GalNAc-Sp14	2.08935	13.0823	626.14		260	Neu5Aca2-3Galb1-4GlcNAcb-Sp8	11.9861	7.71384	64.3568
377	Neu5Aca2-6Galb1-4GlcNAcb1-3GalNAc-Sp14	-0.2837	2.08483	-734.873		263	Neu5Aca2-3Galb1-4Glcb-Sp0	11.9696	7.6599	63.9948
378	Neu5Aca2-3Galb1-4(Fuca1-3)GlcNAcb1-3GalNAca-Sp14	25.0684	12.7176	50.7317		89	GalNAca1-3(Fuca1-2)Galb-Sp8	11.9221	10.0891	84.6251
379	GalNAcb1-4GlcNAcb1-2Mana1-6(GalNAcb1-4GlcNAcb1-2Mana1-3)Manb1-4GlcNAcb1-4GlcNAc-Sp12	6827.74	503.591	7.37565		326	Neu5Aca2-3Galb1-4GlcNAcb1-2Mana1-6(Neu5Aca2-6Galb1-4GlcNAcb1-2Mana1-3)Manb1-4GlcNAcb1-4GlcNAcb-Sp12	11.9062	5.59907	47.0264
380	Galb1-3GalNAca1-3(Fuca1-2)Galb1-4Glc-Sp0	434.226	331.681	76.3846		329	Neu5,9Ac2a2-3Galb1-3GlcNAcb-Sp0	11.8572	2.56276	21.6136
381	Galb1-3GalNAca1-3(Fuca1-2)Galb1-4GlcNAc-Sp0	370.89	133.897	36.1016		236	Neu5Aca2-3GalNAca-Sp8	11.8469	19.1173	161.37
382	Galb1-3GlcNAcb1-3Galb1-4GlcNAcb1-6(Galb1-3GlcNAcb1-3)Galb1-4Glcb-Sp0	9134.79	574.807	6.2925		205	KDNa2-3Galb1-3GlcNAcb-Sp0	11.8154	4.77852	40.4433
383	Galb1-4(Fuca1-3)GlcNAcb1-6(Galb1-3GlcNAcb1-3)Galb1-4Glc-Sp21	2882.87	252.011	8.74167		327	Galb1-4(Fuca1-3)GlcNAcb1-2Mana1-6(Galb1-4(Fuca1-3)GlcNAcb1-2Mana1-3)Manb1-4GlcNAcb1-4GlcNAcb-Sp20	11.7166	4.54153	38.7616
384	Galb1-4GlcNAcb1-6(Fuca1-4(Fuca1-2Galb1-3)GlcNAcb1-3)Galb1-4Glc-Sp21	2699.15	65.2016	2.41564		136	Neu5Aca2-6(Galb1-3)GalNAca-Sp14	11.484	7.04779	61.3705
385	Galb1-4(Fuca1-3)GlcNAcb1-6(Fuca1-4(Fuca1-2Galb1-3)GlcNAcb1-3)Galb1-4Glc-Sp21	735.876	63.5284	8.63302		269	Neu5Aca2-6Galb1-4GlcNAcb-Sp8	11.4431	7.24324	63.2979
386	Galb1-3GlcNAcb1-3Galb1-4(Fuca1-3)GlcNAcb1-6(Galb1-3GlcNAcb1-3)Galb1-4Glc-Sp21	5684.54	87.368	1.53694		27	(3S)Galb1-4(6S)Glcb-Sp8	11.4429	5.08075	44.4008
387	Galb1-4GlcNAcb1-6(Galb1-4GlcNAcb1-2)Mana1-6(Galb1-4GlcNAcb1-4(Galb1-4GlcNAcb1-2)Mana1-3)Manb1-4GlcNAcb1-4GlcNAcb-Sp21	5302.45	356.522	6.72373		102	Gala1-3(Fuca1-2)Galb1-3GlcNAcb-Sp8	11.4415	4.99039	43.6166
388	GlcNAcb1-2Mana1-6(GlcNAcb1-4(GlcNAcb1-2)Mana1-3)Manb1-4GlcNAcb1-4GlcNAc-Sp21	1182.37	53.7368	4.54485		332	Neu5Aca2-6Galb1-4GlcNAcb1-3Galb1-4GlcNAcb1-3Galb1-4GlcNAcb-Sp0	11.4291	15.371	134.491
389	Fuca1-2Galb1-3GalNAca1-3(Fuca1-2)Galb1-4Glcb-Sp0	13.1978	10.7647	81.5641		10	Neu5Aca-Sp11	11.3212	8.60027	75.9664
390	Fuca1-2Galb1-3GalNAca1-3(Fuca1-2)Galb1-4GlcNAcb-Sp0	16.7008	0.914964	5.47855		219	(3S)Galb1-4(Fuca1-3)(6S)GlcNAcb-Sp8	11.2953	6.69759	59.2955
391	Galb1-3GlcNAcb1-3GalNAca-Sp14	1766.91	54.2813	3.0721		137	Neu5Acb2-6(Galb1-3)GalNAca-Sp8	11.2917	11.3882	100.854
392	GalNAcb1-4(Neu5Aca2-3)Galb1-4GlcNAcb1-3GalNAca-Sp14	13.8744	4.33362	31.2346		214	Mana1-2Mana1-2Mana1-6(Mana1-3)Mana-Sp9	11.1549	11.942	107.056
393	GalNAca1-3(Fuca1-2)Galb1-3GalNAca1-3(Fuca1-2)Galb1-4GlcNAcb-Sp0	13.7061	8.68194	63.3438		312	MurNAcb1-4GlcNAcb-Sp10	11.145	4.67131	41.9139
394	Gala1-3Galb1-3GlcNAcb1-2Mana1-6(Gala1-3Galb1-3GlcNAcb1-2Mana1-3)Manb1-4GlcNAcb1-4GlcNAc-Sp19	1108.79	37.9068	3.41875		557	Neu5Aca2-8Neu5Aca2-3Galb1-4GlcNAc-Sp0	11.133	12.3993	111.374
395	Gala1-3Galb1-3(Fuca1-4)GlcNAcb1-2Mana1-6(Gala1-3Galb1-3(Fuca1-4)GlcNAcb1-2Mana1-3)Manb1-4GlcNAcb1-4GlcNAc-Sp19	1837.36	124.849	6.79505		82	GalNAca1-3(Fuca1-2)Galb1-3GlcNAcb-Sp0	11.1007	7.95865	71.6952
396	Neu5Aca2-3Galb1-3GlcNAcb1-2Mana1-6(Neu5Aca2-3Galb1-3GlcNAcb1-2Mana1-3)Manb1-4GlcNAcb1-4GlcNAc-Sp19	6.10275	2.95854	48.4788		55	Neu5Aca2-6Galb1-4GlcNAcb1-2Mana1-6(Neu5Aca2-6Galb1-4GlcNAcb1-2Mana1-3)Manb1-4GlcNAcb1-4GlcNAcb-Sp12	10.9744	11.2755	102.744
397	GlcNAcb1-2Mana1-6(Galb1-4GlcNAcb1-2Mana1-3)Manb1-4GlcNAcb1-4GlcNAc-Sp12	7090.46	524.898	7.40287		470	Glca1-4Glca1-4Glca1-4Glcb-Sp10	10.7274	11.3485	105.79
398	Galb1-4GlcNAcb1-2Mana1-6(GlcNAcb1-2Mana1-3)Manb1-4GlcNAcb1-4GlcNAc-Sp12	7031.42	463.367	6.58994		75	Fuca1-2Galb1-4GlcNAcb-Sp0	10.716	10.9065	101.777
399	Neu5Aca2-3Galb1-3GlcNAcb1-3GalNAca-Sp14	10.6304	7.43733	69.9629		399	Neu5Aca2-3Galb1-3GlcNAcb1-3GalNAca-Sp14	10.6304	7.43733	69.9629
400	Fuca1-2Galb1-4GlcNAcb1-3GalNAca-Sp14	12.5398	3.60376	28.7386		197	Glca1-6Glca1-6Glcb-Sp8	10.546	2.11234	20.0298
401	Galb1-4(Fuca1-3)GlcNAcb1-3GalNAca-Sp14	-6.39325	5.64406	-88.2816		206	KDNa2-3Galb1-4GlcNAcb-Sp0	10.4373	4.57512	43.8345
402	GalNAca1-3GalNAcb1-3Gala1-4Galb1-4GlcNAcb-Sp0	2704.57	57.2039	2.11508		21	GlcNAcb1-6(GlcNAcb1-4)(GlcNAcb1-3)GlcNAc-Sp8	10.4346	1.20248	11.5239
403	Gala1-4Galb1-3GlcNAcb1-2Mana1-6(Gala1-4Galb1-3GlcNAcb1-2Mana1-3)Manb1-4GlcNAcb1-4GlcNAcb-Sp19	8001.3	577.02	7.21158		81	Fucb1-3GlcNAcb-Sp8	10.4015	12.8449	123.49
404	Gala1-4Galb1-4GlcNAcb1-2Mana1-6(Gala1-4Galb1-4GlcNAcb1-2Mana1-3)Manb1-4GlcNAcb1-4GlcNAcb-Sp24	3922.28	921.461	23.493		14	Manb-Sp8	10.374	8.1527	78.5882
405	Gala1-3Galb1-4GlcNAcb1-3GalNAca-Sp14	414.255	55.0083	13.2789		341	GlcNAca1-4Galb1-4GlcNAcb1-3Galb1-4Glcb-Sp0	10.2625	6.61352	64.4433
406	Galb1-3GlcNAcb1-6Galb1-4GlcNAcb-Sp0	10215.5	321.398	3.14617		39	(6S)(4S)Galb1-4GlcNAcb-Sp0	10.1816	8.89927	87.4054
407	Galb1-3GlcNAca1-6Galb1-4GlcNAcb-Sp0	10779.3	243.627	2.26014		283	Neu5Gca2-3Galb1-4GlcNAcb-Sp0	9.95993	13.8018	138.574
408	GalNAcb1-3Gala1-6Galb1-4Glcb-Sp8	5817.71	859.183	14.7684		311	GlcNAcb1-4GlcNAcb-Sp12	9.92517	9.3728	94.4346
409	Gala1-3(Fuca1-2)Galb1-4(Fuca1-3)Glcb-Sp21	22.1871	6.49159	29.2584		69	Fuca1-2Galb1-4(Fuca1-3)GlcNAcb1-3Galb1-4(Fuca1-3)GlcNAcb-Sp0	9.90602	10.5671	106.674
410	Galb1-4GlcNAcb1-6(Neu5Aca2-6Galb1-3GlcNAcb1-3)Galb1-4Glc-Sp21	3341.52	120.691	3.61185		552	Neu5Gca2-8Neu5Gca2-3Galb1-4GlcNAc-Sp0	9.9035	6.86289	69.2976
411	Galb1-3GalNAcb1-4(Neu5Aca2-8Neu5Aca2-3)Galb1-4Glcb-Sp0	167.25	40.7019	24.3359		23	6S(3S)Galb1-4GlcNAcb-Sp0	9.85083	3.63661	36.9168
412	Neu5Aca2-3Galb1-3GalNAcb1-4(Neu5Aca2-8Neu5Aca2-3)Galb1-4Glcb-Sp0	7.14403	7.10726	99.4854		32	(3S)Galb1-4(Fuca1-3)GlcNAc-Sp0	9.8069	14.0983	143.759
413	Gala1-3(Fuca1-2)Galb1-4GlcNAcb1-3GalNAca-Sp14	-3.79865	8.59813	-226.347		244	Neu5Aca2-6(Neu5Aca2-3Galb1-3)GalNAca-Sp14	9.72048	9.12176	93.8407
414	GalNAca1-3(Fuca1-2)Galb1-4GlcNAcb1-3GalNAca-Sp14	0.8801	6.24427	709.496		251	Neu5Aca2-3Galb1-4(6S)GlcNAcb-Sp8	9.6582	11.8501	122.694
415	GalNAca1-3GalNAcb1-3Gala1-4Galb1-4Glcb-Sp0	1423.65	70.3172	4.93923		416	Fuca1-2Galb1-4(Fuca1-3)GlcNAcb1-3GalNAca-Sp14	9.65353	5.96453	61.7861
416	Fuca1-2Galb1-4(Fuca1-3)GlcNAcb1-3GalNAca-Sp14	9.65353	5.96453	61.7861		87	GalNAca1-3(Fuca1-2)Galb1-4Glcb-Sp0	9.455	8.07321	85.3856
417	Gala1-3(Fuca1-2)Galb1-4(Fuca1-3)GlcNAcb1-3GalNAc-Sp14	4.8219	4.92893	102.22		250	Neu5Aca2-3Galb1-3GlcNAcb-Sp8	9.40868	8.82962	93.8455
418	GalNAca1-3(Fuca1-2)Galb1-4(Fuca1-3)GlcNAcb1-3GalNAc-Sp14	24.5882	17.0623	69.3921		246	Neu5Aca2-3Galb1-3GalNAcb1-3Gala1-4Galb1-4Glcb-Sp0	9.2376	4.85022	52.5052
419	Galb1-4(Fuca1-3)GlcNAcb1-2Mana1-6(Galb1-4(Fuca1-3)GlcNAcb1-2Mana1-3)Manb1-4GlcNAcb1-4(Fuca1-6)GlcNAcb-Sp22	13.0122	5.34844	41.1032		366	Neu5Aca2-6GlcNAcb1-4GlcNAc-Sp21	9.1543	5.48558	59.9235
420	Fuca1-2Galb1-4GlcNAcb1-2Mana1-6(Fuca1-2Galb1-4GlcNAcb1-2Mana1-3)Manb1-4GlcNAcb1-4(Fuca1-6)GlcNAcb-Sp22	193.609	14.1307	7.29856		46	Neu5Aca2-3(6S)Galb1-4GlcNAcb-Sp8	9.07585	7.84717	86.4621
421	GlcNAcb1-2(GlcNAcb1-6)Mana1-6(GlcNAcb1-2Mana1-3)Manb1-4GlcNAcb1-4GlcNAcb-Sp19	1021.98	40.9437	4.00632		268	Neu5Aca2-6Galb1-4GlcNAcb-Sp0	8.88803	10.2284	115.081
422	Fuca1-2Galb1-3GlcNAcb1-3GalNAc-Sp14	-0.931175	3.2168	-345.456		343	GlcNAca1-4Galb1-4GlcNAcb1-3Galb1-4GlcNAcb-Sp0	8.7783	3.91439	44.5917
423	Gala1-3(Fuca1-2)Galb1-3GlcNAcb1-3GalNAc-Sp14	3.52687	1.65278	46.8625		213	Mana1-6(Mana1-3)Mana-Sp9	8.64253	2.2059	25.5238
424	GalNAca1-3(Fuca1-2)Galb1-3GlcNAcb1-3GalNAc-Sp14	8.36515	8.04951	96.2267		277	Galb1-3(Fuca1-4)GlcNAcb1-3Galb1-3(Fuca1-4)GlcNAcb-Sp0	8.64155	3.49566	40.4518
425	Gala1-3Galb1-3GlcNAcb1-3GalNAc-Sp14	826.777	214.811	25.9818		202	GlcAb-Sp8	8.4611	1.86823	22.0802
426	Fuca1-2Galb1-3GlcNAcb1-2Mana1-6(Fuca1-2Galb1-3GlcNAcb1-2Mana1-3)Manb1-4GlcNAcb1-4(Fuca1-6)GlcNAcb-Sp22	28.3326	11.214	39.58		543	Neu5Gca2-3Galb1-4GlcNAcb1-3Galb1-4GlcNAcb1-2Mana1-6(Neu5Gca2-3Galb1-4GlcNAcb1-3Galb1-4GlcNAcb1-2Mana1-3)Manb1-4GlcNAcb1-4GlcNAcb-Sp24	8.43903	22.3864	265.272
427	Gala1-3(Fuca1-2)Galb1-4GlcNAcb1-2Mana1-6(Gala1-3(Fuca1-2)Galb1-4GlcNAcb1-2Mana1-3)Manb1-4GlcNAcb1-4(Fuca1-6)GlcNAcb-Sp22	0.827525	3.01656	364.528		424	GalNAca1-3(Fuca1-2)Galb1-3GlcNAcb1-3GalNAc-Sp14	8.36515	8.04951	96.2267
428	Galb1-3GlcNAcb1-6(Galb1-3GlcNAcb1-2)Mana1-6(Galb1-3GlcNAcb1-2Mana1-3)Manb1-4GlcNAcb1-4GlcNAcb-Sp19	5780.44	1100.83	19.0441		255	Neu5Aca2-3Galb1-4(Fuca1-3)GlcNAcb-Sp8	8.224	9.4435	114.828
429	Galb1-4GlcNAcb1-6(Fuca1-2Galb1-3GlcNAcb1-3)Galb1-4Glc-Sp21	4879.28	449.631	9.21511		201	GlcAa-Sp8	8.1955	2.76356	33.7204
430	Fuca1-3GlcNAcb1-6(Galb1-4GlcNAcb1-3)Galb1-4Glc-Sp21	5419.82	442.371	8.16208		483	Neu5Aca2-3Galb1-4GlcNAcb1-2Mana1-6(Neu5Aca2-3Galb1-4GlcNAcb1-2Mana1-3)Manb1-4GlcNAcb1-4(Fuca1-6)GlcNAcb-Sp24	8.19418	2.649	32.3278
431	GlcNAcb1-2Mana1-6(GlcNAcb1-4)(GlcNAcb1-2Mana1-3)Manb1-4GlcNAcb1-4GlcNAc-Sp21	27.3413	5.8336	21.3362		216	Mana1-6(Mana1-3)Mana1-6(Mana1-3)Manb1-4GlcNAcb1-4GlcNAcb-Sp12	8.13328	7.50145	92.2316
432	GlcNAcb1-2Mana1-6(GlcNAcb1-4)(GlcNAcb1-4(GlcNAcb1-2)Mana1-3)Manb1-4GlcNAcb1-4GlcNAc-Sp21	4.49188	0.719001	16.0067		242	Neu5Aca2-3Galb1-3(6S)GalNAca-Sp8	8.11757	6.06003	74.6532
433	GlcNAcb1-6(GlcNAcb1-2)Mana1-6(GlcNAcb1-4)(GlcNAcb1-2Mana1-3)Manb1-4GlcNAcb1-4GlcNAc-Sp21	186.11	47.6458	25.6008		195	Glca1-4Glcb-Sp8	8.10278	3.77567	46.5973
434	GlcNAcb1-6(GlcNAcb1-2)Mana1-6(GlcNAcb1-4)(GlcNAcb1-4(GlcNAcb1-2)Mana1-3)Manb1-4GlcNAcb1-4GlcNAc-Sp21	426.317	20.6031	4.83281		515	(3S)GalNAcb1-4GlcNAc-Sp8	7.9818	7.62043	95.4726
435	Galb1-4GlcNAcb1-2Mana1-6(GlcNAcb1-4)(Galb1-4GlcNAcb1-2Mana1-3)Manb1-4GlcNAcb1-4GlcNAc-Sp21	4220.55	310.579	7.35874		374	Gala1-3(Fuca1-2)Galb1-3GlcNAcb1-2Mana1-6(Gala1-3(Fuca1-2)Galb1-3GlcNAcb1-2Mana1-3)Manb1-4GlcNAcb1-4GlcNAcb-Sp20	7.74032	4.63117	59.8318
436	Galb1-4GlcNAcb1-2Mana1-6(GlcNAcb1-4)(Galb1-4GlcNAcb1-4(Galb1-4GlcNAcb1-2)Mana1-3)Manb1-4GlcNAcb1-4GlcNAc-Sp21	12546	1228.04	9.78836		245	Neu5Aca2-3Galb-Sp8	7.73465	5.28412	68.3175
437	Galb1-4GlcNAcb1-6(Galb1-4GlcNAcb1-2)Mana1-6(GlcNAcb1-4)(Galb1-4GlcNAcb1-2Mana1-3)Manb1-4GlcNAcb1-4GlcNAc-Sp21	8812.24	850.498	9.65133		609	GlcNAcb1-3Fuca-Sp21	7.7269	5.94054	76.8813
438	Galb1-4GlcNAcb1-6(Galb1-4GlcNAcb1-2)Mana1-6(GlcNAcb1-4)(Galb1-4GlcNAcb1-4(Galb1-4GlcNAcb1-2)Mana1-3)Manb1-4GlcNAcb1-4GlcNAc-Sp21	12819.8	334.808	2.61165		209	Mana1-2Mana1-3Mana-Sp9	7.69837	5.66182	73.5457
439	Galb1-4Galb-Sp10	-18.4781	14.2135	-76.9208		463	Neu5Aca2-6Galb1-4GlcNAcb1-2Mana1-6(GlcNAcb1-4)(Neu5Aca2-6Galb1-4GlcNAcb1-2Mana1-3)Manb1-4GlcNAcb1-4GlcNAcb-Sp21	7.67162	8.07093	105.205
440	Galb1-6Galb-Sp10	281.659	59.0537	20.9664		511	(6S)(4S)GalNAcb1-4GlcNAc-Sp8	7.58858	6.11402	80.5688
441	Neu5Aca2-3Galb1-4GlcNAcb1-3Galb-Sp8	-294.15	258.08	-87.7376		217	Manb1-4GlcNAcb-Sp0	7.49335	3.38859	45.2213
442	GalNAcb1-6GalNAcb-Sp8	12.6736	10.2413	80.8082		247	Neu5Aca2-3Galb1-3GlcNAcb1-3Galb1-4GlcNAcb-Sp0	7.42995	4.51559	60.7754
443	(6S)Galb1-3GlcNAcb-Sp0	430.683	95.7965	22.2429		135	Neu5Aca2-6(Galb1-3)GalNAca-Sp8	7.34297	2.41064	32.8292
444	(6S)Galb1-3(6S)GlcNAc-Sp0	45.0013	25.3798	56.398		212	Mana1-2Mana1-6(Mana1-2Mana1-3)Mana1-6(Mana1-2Mana1-2Mana1-3)Manb1-4GlcNAcb1-4GlcNAcb-Sp12	7.26608	4.82297	66.3766
445	Fuca1-2Galb1-4 GlcNAcb1-2Mana1-6(Fuca1-2Galb1-4GlcNAcb1-2(Fuca1-2Galb1-4GlcNAcb1-4)Mana1-3)Manb1-4GlcNAcb1-4GlcNAcb-Sp12	903.053	84.9203	9.4037		566	GlcNAb1-3Galb1-3GalNAc-Sp14	7.17767	4.28855	59.7484
446	Fuca1-2Galb1-4(Fuca1-3)GlcNAcb1-2Mana1-6(Fuca1-2Galb1-4(Fuca1-3)GlcNAcb1-4(Fuca1-2Galb1-4(Fuca1-3)GlcNAcb1-2)Mana1-3)Manb1-4GlcNAcb1-4GlcNAcb-Sp12	24.5145	9.6296	39.2813		412	Neu5Aca2-3Galb1-3GalNAcb1-4(Neu5Aca2-8Neu5Aca2-3)Galb1-4Glcb-Sp0	7.14403	7.10726	99.4854
447	Galb1-4(Fuca1-3)GlcNAcb1-6GalNAc-Sp14	285.2	12.5997	4.41784		276	Neu5Aca2-8Neu5Aca2-3Galb1-4Glcb-Sp0	7.13338	8.0564	112.94
448	Galb1-4GlcNAcb1-2Mana-Sp0	17.0378	6.72452	39.4681		196	Glca1-4Glca-Sp8	7.11115	4.16137	58.519
449	Fuca1-2Galb1-4GlcNAcb1-6(Fuca1-2Galb1-4GlcNAcb1-3)GalNAc-Sp14	2498.67	180.508	7.22416		101	Gala1-3(Fuca1-2)Galb1-3GlcNAcb-Sp0	7.0769	6.99407	98.8296
450	Gala1-3(Fuca1-2)Galb1-4GlcNAcb1-6(Gala1-3(Fuca1-2)Galb1-4GlcNAcb1-3)GalNAc-Sp14	168.645	9.96004	5.90591		203	GlcAb1-3Galb-Sp8	7.01435	4.43076	63.167
451	GalNAca1-3(Fuca1-2)Galb1-4GlcNAcb1-6(GalNAca1-3(Fuca1-2)Galb1-4GlcNAcb1-3)GalNAc-Sp14	892.956	197.873	22.1593		316	Mana1-2Mana1-6(Mana1-2Mana1-3)Mana1-6(Mana1-2Mana1-2Mana1-3)Mana-Sp9	6.97065	7.70872	110.588
452	Neu5Aca2-8Neu5Aca2-3Galb1-3GalNAcb1-4(Neu5Aca2-8Neu5Aca2-3)Galb1-4Glcb-Sp0	4276.93	559.709	13.0867		473	Fuca1-2Galb1-3(Fuca1-4)GlcNAcb1-2Mana1-6(Fuca1-2Galb1-3(Fuca1-4)GlcNAcb1-2Mana1-3)Manb1-4GlcNAcb1-4(Fuca1-6)GlcNAcb1-4(Fuca1-6)GlcNAcb-Sp19	6.93737	7.64371	110.182
453	GalNAcb1-4Galb1-4Glcb-Sp0	18.2272	10.784	59.1643		610	Galb1-3GalNAcb1-4(Neu5Aca2-8Neu5Aca2-8Neu5Aca2-3)Galb1-4Glcb-Sp21	6.88493	3.35924	48.7912
454	GalNAca1-3(Fuca1-2)Galb1-4GlcNAcb1-2Mana1-6(GalNAca1-3(Fuca1-2)Galb1-4GlcNAcb1-2Mana1-3)Manb1-4GlcNAcb1-4(Fuca1-6)GlcNAcb-Sp22	17.9898	5.96042	33.1323		80	Fuca1-4GlcNAcb-Sp8	6.86623	6.41348	93.4062
455	Gala1-3(Fuca1-2)Galb1-3GlcNAcb1-2Mana1-6(Gala1-3(Fuca1-2)Galb1-3GlcNAcb1-2Mana1-3)Manb1-4GlcNAcb1-4(Fuca1-6)GlcNAcb-Sp22	6.11665	5.41907	88.5955		84	(3S)Galb1-4(Fuca1-3)Glcb-Sp0	6.86025	6.79491	99.0476
456	Neu5Aca2-6Galb1-4GlcNAcb1-6(Fuca1-2Galb1-3GlcNAcb1-3)Galb1-4Glc-Sp21	941.878	130.74	13.8808		253	Neu5Aca2-3Galb1-4(Fuca1-3)GlcNAcb1-3Galb1-4(Fuca1-3)GlcNAcb1-3Galb1-4(Fuca1-3)GlcNAcb-Sp0	6.79885	10.2989	151.481
457	GalNAca1-3(Fuca1-2)Galb1-3GlcNAcb1-2Mana1-6(GalNAca1-3(Fuca1-2)Galb1-3GlcNAcb1-2Mana1-3)Manb1-4GlcNAcb1-4(Fuca1-6)GlcNAcb-Sp22	5.56055	6.87376	123.617		11	Neu5Acb-Sp8	6.69015	3.43808	51.3902
458	Galb1-4GlcNAcb1-6(Galb1-4GlcNAcb1-2)Mana1-6(Galb1-4GlcNAcb1-2Mana1-3)Manb1-4GlcNAcb1-4GlcNAcb-Sp19	9319.2	678.003	7.27533		86	GalNAca1-3(Fuca1-2)Galb1-4GlcNAcb-Sp8	6.50882	4.9411	75.9138
459	Neu5Aca2-3Galb1-4GlcNAcb1-2Mana1-6(GlcNAcb1-4)(Neu5Aca2-3Galb1-4GlcNAcb1-2Mana1-3)Manb1-4GlcNAcb1-4GlcNAcb-Sp21	13.4575	14.157	105.198		186	GlcNAcb1-4-MDPLys	6.46492	3.53817	54.7288
460	Neu5Aca2-3Galb1-4GlcNAcb1-4Mana1-6(GlcNAcb1-4)(Neu5Aca2-3Galb1-4GlcNAcb1-4(Neu5Aca2-3Galb1-4GlcNAcb1-2)Mana1-3)Manb1-4GlcNAcb1-4GlcNAcb-Sp21	-14.4454	9.70372	-67.1754		249	Neu5Aca2-3Galb1-3GlcNAcb-Sp0	6.43542	8.62742	134.061
461	Neu5Aca2-3Galb1-4GlcNAcb1-6(Neu5Aca2-3Galb1-4GlcNAcb1-2)Mana1-6(GlcNAcb1-4)(Neu5Aca2-3Galb1-4GlcNAcb1-2Mana1-3)Manb1-4GlcNAcb1-4GlcNAcb-Sp21	5.2494	6.017	114.623		339	GlcNAca1-4Galb1-4GlcNAcb-Sp0	6.35323	4.04905	63.7321
462	Neu5Aca2-3Galb1-4GlcNAcb1-6(Neu5Aca2-3Galb1-4GlcNAcb1-2)Mana1-6(GlcNAcb1-4)(Neu5Aca2-3Galb1-4GlcNAcb1-4(Neu5Aca2-3Galb1-4GlcNAcb1-2)Mana1-3)Manb1-4GlcNAcb1-4GlcNAcb-Sp21	-7.37897	4.59348	-62.2509		338	GlcNAca1-4Galb1-4GlcNAcb1-3Galb1-4GlcNAcb1-3Galb1-4GlcNAcb-Sp0	6.20387	4.65116	74.9718
463	Neu5Aca2-6Galb1-4GlcNAcb1-2Mana1-6(GlcNAcb1-4)(Neu5Aca2-6Galb1-4GlcNAcb1-2Mana1-3)Manb1-4GlcNAcb1-4GlcNAcb-Sp21	7.67162	8.07093	105.205		328	Neu5,9Ac2a2-3Galb1-4GlcNAcb-Sp0	6.19478	5.94078	95.8999
464	Neu5Aca2-6Galb1-4GlcNAcb1-4Mana1-6(GlcNAcb1-4)(Neu5Aca2-6Galb1-4GlcNAcb1-4(Neu5Aca2-6Galb1-4GlcNAcb1-2)Mana1-3)Manb1-4GlcNAcb1-4GlcNAcb-Sp21	-3080.66	598.139	-19.4159		455	Gala1-3(Fuca1-2)Galb1-3GlcNAcb1-2Mana1-6(Gala1-3(Fuca1-2)Galb1-3GlcNAcb1-2Mana1-3)Manb1-4GlcNAcb1-4(Fuca1-6)GlcNAcb-Sp22	6.11665	5.41907	88.5955
465	Neu5Aca2-6Galb1-4GlcNAcb1-6(Neu5Aca2-6Galb1-4GlcNAcb1-2)Mana1-6(GlcNAcb1-4)(Neu5Aca2-6Galb1-4GlcNAcb1-2Mana1-3)Manb1-4GlcNAcb1-4GlcNAcb-Sp21	-1.8291	4.27754	-233.861		396	Neu5Aca2-3Galb1-3GlcNAcb1-2Mana1-6(Neu5Aca2-3Galb1-3GlcNAcb1-2Mana1-3)Manb1-4GlcNAcb1-4GlcNAc-Sp19	6.10275	2.95854	48.4788
466	Neu5Aca2-6Galb1-4GlcNAcb1-6(Neu5Aca2-6Galb1-4GlcNAcb1-2)Mana1-6(GlcNAcb1-4)(Neu5Aca2-6Galb1-4GlcNAcb1-4(Neu5Aca2-6Galb1-4GlcNAcb1-2)Mana1-3)Manb1-4GlcNAcb1-4GlcNAcb-Sp21	-7743.5	694.511	-8.96895		63	Fuca1-2Galb1-3GalNAcb1-4(Neu5Aca2-3)Galb1-4Glcb-Sp0	6.0171	4.95702	82.3823
467	Gala1-3(Fuca1-2)Galb1-3GalNAca-Sp8	35.319	12.3519	34.9723		2	Glca-Sp8	5.9906	3.26656	54.5281
468	Gala1-3(Fuca1-2)Galb1-3GalNAcb-Sp8	13.6867	11.0194	80.5122		554	Neu5Gca2-8Neu5Aca2-3Galb1-4GlcNAc-Sp0	5.95763	4.39289	73.7355
469	Glca1-6Glca1-6Glca1-6Glcb-Sp10	5.20238	3.86266	74.2481		200	G-ol-Sp8	5.83575	5.18154	88.7896
470	Glca1-4Glca1-4Glca1-4Glcb-Sp10	10.7274	11.3485	105.79		530	GlcNAcb1-2 Mana1-6(GlcNAcb1-4)(GlcNAcb1-2Mana1-3)Manb1-4GlcNAcb1-4(Fuca1-6)GlcNAc-Sp21	5.78057	5.61365	97.1123
471	Neu5Aca2-3Galb1-4GlcNAcb1-6(Neu5Aca2-3Galb1-4GlcNAcb1-3)GalNAca-Sp14	-10.8691	3.47536	-31.9747		230	Neu5Aca2-3(6S)Galb1-4(Fuca1-3)GlcNAcb-Sp8	5.7022	6.25287	109.657
472	Fuca1-2Galb1-4(Fuca1-3)GlcNAcb1-2Mana1-6(Fuca1-2Galb1-4(Fuca1-3)GlcNAcb1-2Mana1-3)Manb1-4GlcNAcb1-4(Fuca1-6)GlcNAcb-Sp24	16.3749	12.2253	74.6589		272	Neu5Aca2-6Galb1-4Glcb-Sp0	5.62537	5.73298	101.913
473	Fuca1-2Galb1-3(Fuca1-4)GlcNAcb1-2Mana1-6(Fuca1-2Galb1-3(Fuca1-4)GlcNAcb1-2Mana1-3)Manb1-4GlcNAcb1-4(Fuca1-6)GlcNAcb1-4(Fuca1-6)GlcNAcb-Sp19	6.93737	7.64371	110.182		484	Mana1-6(Mana1-3)Manb1-4GlcNAcb1-4(Fuca1-6)GlcNAcb-Sp19	5.59608	2.56005	45.7472
474	Neu5Aca2-3Galb1-3GlcNAcb1-6(Neu5Aca2-3Galb1-3GlcNAcb1-2)Mana1-6(Neu5Aca2-3Galb1-3GlcNAcb1-2Mana1-3)Manb1-4GlcNAcb1-4GlcNAcb-Sp19	30.9732	10.7274	34.6344		173	GlcNAca1-3Galb1-4GlcNAcb-Sp8	5.56985	10.9538	196.663
475	GlcNAcb1-6(GlcNAcb1-2)Mana1-6(GlcNAcb1-2Mana1-3)Manb1-4GlcNAcb1-4(Fuca1-6)GlcNAcb-Sp24	820.916	34.2389	4.17081		457	GalNAca1-3(Fuca1-2)Galb1-3GlcNAcb1-2Mana1-6(GalNAca1-3(Fuca1-2)Galb1-3GlcNAcb1-2Mana1-3)Manb1-4GlcNAcb1-4(Fuca1-6)GlcNAcb-Sp22	5.56055	6.87376	123.617
476	Galb1-3GlcNAcb1-2Mana1-6(GlcNAcb1-4)(Galb1-3GlcNAcb1-2Mana1-3)Manb1-4GlcNAcb1-4GlcNAcb-Sp21	5736.04	112.434	1.96014		111	Gala1-3GalNAca-Sp16	5.5159	7.64887	138.669
477	Neu5Aca2-6Galb1-4GlcNAcb1-6(Galb1-3GlcNAcb1-3)Galb1-4Glcb-Sp21	1272.48	54.7788	4.30487		309	GlcNAcb1-3Man-Sp10	5.46412	5.15406	94.3254
478	Neu5Aca2-3Galb1-4GlcNAcb1-2Mana-Sp0	34.9549	7.38364	21.1233		154	Galb1-4(Fuca1-3)GlcNAcb1-3Galb1-4(Fuca1-3)GlcNAcb1-3Galb1-4(Fuca1-3)GlcNAcb-Sp0	5.4297	12.0871	222.61
479	Neu5Aca2-3Galb1-4GlcNAcb1-6GalNAca-Sp14	5150.68	278.016	5.39764		58	Fuca1-2Galb1-3GalNAcb1-3Gala-Sp9	5.3488	5.91	110.492
480	Neu5Aca2-6Galb1-4GlcNAcb1-6GalNAca-Sp14	17.8713	10.4268	58.344		461	Neu5Aca2-3Galb1-4GlcNAcb1-6(Neu5Aca2-3Galb1-4GlcNAcb1-2)Mana1-6(GlcNAcb1-4)(Neu5Aca2-3Galb1-4GlcNAcb1-2Mana1-3)Manb1-4GlcNAcb1-4GlcNAcb-Sp21	5.2494	6.017	114.623
481	Neu5Aca2-6Galb1-4 GlcNAcb1-6(Neu5Aca2-6Galb1-4GlcNAcb1-3)GalNAca-Sp14	65.5824	20.6166	31.4361		469	Glca1-6Glca1-6Glca1-6Glcb-Sp10	5.20238	3.86266	74.2481
482	Neu5Aca2-6Galb1-4GlcNAcb1-2Mana1-6(Neu5Aca2-6Galb1-4GlcNAcb1-2Mana1-3)Manb1-4GlcNAcb1-4(Fuca1-6)GlcNAcb-Sp24	-71.8085	36.4666	-50.7832		243	Neu5Aca2-6(Neu5Aca2-3Galb1-3)GalNAca-Sp8	5.12695	4.2038	81.9941
483	Neu5Aca2-3Galb1-4GlcNAcb1-2Mana1-6(Neu5Aca2-3Galb1-4GlcNAcb1-2Mana1-3)Manb1-4GlcNAcb1-4(Fuca1-6)GlcNAcb-Sp24	8.19418	2.649	32.3278		40	(4S)Galb1-4GlcNAcb-Sp8	5.07892	5.31561	104.66
484	Mana1-6(Mana1-3)Manb1-4GlcNAcb1-4(Fuca1-6)GlcNAcb-Sp19	5.59608	2.56005	45.7472		38	(3S)Galb-Sp8	5.07375	6.84264	134.864
485	Galb1-4GlcNAcb1-6(Galb1-4GlcNAcb1-2)Mana1-6(Galb1-4GlcNAcb1-2Mana1-3)Manb1-4GlcNAcb1-4(Fuca1-6)GlcNAcb-Sp24	9005.44	318.539	3.53719		307	GlcAb1-3GlcNAcb-Sp8	5.00387	1.98408	39.6508
486	Neu5Aca2-3Galb1-3GlcNAcb1-2Mana1-6(GlcNAcb1-4)(Neu5Aca2-3Galb1-3GlcNAcb1-2Mana1-3)Manb1-4GlcNAcb1-4GlcNAc-Sp21	0.033775	4.70438	13928.6		273	Neu5Aca2-6Galb1-4Glcb-Sp8	4.87165	4.30477	88.3637
487	Neu5Aca2-6Galb1-4GlcNAcb1-6(Fuca1-2Galb1-4(Fuca1-3)GlcNAcb1-3)Galb1-4Glc-Sp21	347.156	17.9612	5.17382		282	Neu5Gca2-3Galb1-4(Fuca1-3)GlcNAcb-Sp0	4.826	6.89906	142.956
488	Galb1-3GlcNAcb1-6GalNAca-Sp14	3750.77	450.724	12.0168		417	Gala1-3(Fuca1-2)Galb1-4(Fuca1-3)GlcNAcb1-3GalNAc-Sp14	4.8219	4.92893	102.22
489	Gala1-3Galb1-3GlcNAcb1-6GalNAca-Sp14	8324.1	249.095	2.99246		347	Neu5Aca2-6Galb1-4GlcNAcb1-2Mana1-6Manb1-4GlcNAcb1-4GlcNAc-Sp12	4.6359	5.16736	111.464
490	Galb1-3(Fuca1-4)GlcNAcb1-6GalNAca-Sp14	640.57	58.9231	9.19854		432	GlcNAcb1-2Mana1-6(GlcNAcb1-4)(GlcNAcb1-4(GlcNAcb1-2)Mana1-3)Manb1-4GlcNAcb1-4GlcNAc-Sp21	4.49188	0.719001	16.0067
491	Neu5Aca2-3Galb1-3GlcNAcb1-6GalNAca-Sp14	6722.01	932.886	13.8781		223	Neu5Aca2-3Galb1-3GalNAca-Sp8	4.47982	4.9811	111.19
492	(3S)Galb1-3(Fuca1-4)GlcNAcb-Sp0	12.3575	5.18137	41.9289		375	Fuca1-4(Fuca1-2Galb1-3)GlcNAcb1-2Mana1-3(Fuca1-4(Fuca1-2Galb1-3)GlcNAcb1-2Mana1-3)Manb1-4GlcNAcb1-4GlcNAcb-Sp19	4.4633	5.51749	123.619
493	Galb1-4(Fuca1-3)GlcNAcb1-6(Neu5Aca2-6(Neu5Aca2-3Galb1-3)GlcNAcb1-3)Galb1-4Glc-Sp21	34.2867	15.4546	45.0748		553	Neu5Aca2-8Neu5Gca2-3Galb1-4GlcNAc-Sp0	4.44767	4.52614	101.764
494	Fuca1-2Galb1-4GlcNAcb1-6GalNAca-Sp14	4017.02	296.868	7.39025		33	(3S)Galb1-4(Fuca1-3)GlcNAc-Sp8	4.34298	6.32724	145.689
495	Gala1-3Galb1-4GlcNAcb1-6GalNAca-Sp14	7866.65	256.545	3.26117		278	Neu5Acb2-6GalNAca-Sp8	3.91898	3.00955	76.7944
496	Galb1-4(Fuca1-3)GlcNAcb1-2Mana-Sp0	21.1284	15.2318	72.0915		340	GlcNAca1-4Galb1-3GlcNAcb-Sp0	3.88815	11.0534	284.283
497	Fuca1-2(6S)Galb1-3GlcNAcb-Sp0	12.8454	3.50674	27.2996		198	Glcb1-4Glcb-Sp8	3.6406	6.07866	166.969
498	Gala1-3(Fuca1-2)Galb1-4GlcNAcb1-6GalNAca-Sp14	19.3606	11.3082	58.408		423	Gala1-3(Fuca1-2)Galb1-3GlcNAcb1-3GalNAc-Sp14	3.52687	1.65278	46.8625
499	Fuca1-2Galb1-4GlcNAcb1-2Mana-Sp0	16.8199	11.1094	66.0491		598	GlcNAcb1-3Galb1-4GlcNAcb1-3Galb1-4GlcNAcb1-3GalNAca-Sp14	3.47923	8.89771	255.738
500	Fuca1-2Galb1-3(6S)GlcNAcb-Sp0	53.4616	21.7181	40.6237		322	Neu5Aca2-8Neu5Aca2-8Neu5Acb-Sp8	3.46935	4.51132	130.034
501	Fuca1-2(6S)Galb1-3(6S)GlcNAcb-Sp0	17.7983	8.74609	49.1399		254	Neu5Aca2-3Galb1-4(Fuca1-3)GlcNAcb-Sp0	3.39495	5.86975	172.896
502	Neu5Aca2-6GalNAcb1-4(6S)GlcNAcb-Sp8	385.867	46.3725	12.0178		280	Neu5Gca2-3Galb1-3(Fuca1-4)GlcNAcb-Sp0	3.34013	6.34445	189.946
503	GalNAcb1-4(Fuca1-3)(6S)GlcNAcb-Sp8	194.285	12.9637	6.67251		112	Gala1-3GalNAcb-Sp8	3.33077	5.599	168.099
504	(3S)GalNAcb1-4(Fuca1-3)GlcNAcb-Sp8	-3.53845	7.91123	-223.579		130	Fuca1-4(Galb1-3)GlcNAcb-Sp8	3.0759	4.90355	159.418
505	Fuca1-2Galb1-3GlcNAcb1-6(Fuca1-2Galb1-3GlcNAcb1-3)GalNAca-Sp14	308.477	21.5059	6.97163		318	Neu5Aca2-6Galb1-4GlcNAcb1-2Mana1-6(Neu5Aca2-3Galb1-4GlcNAcb1-2Mana1-3)Manb1-4GlcNAcb1-4GlcNAcb-Sp12	3.07113	4.21984	137.404
506	GalNAca1-3(Fuca1-2)Galb1-3GlcNAcb1-6GalNAca-Sp14	3111.66	294.293	9.45777		207	Mana1-2Mana1-2Mana1-3Mana-Sp9	3.03675	5.96911	196.563
507	GlcNAcb1-6(GlcNAcb1-2)Mana1-6(GlcNAcb1-4)(GlcNAcb1-4(GlcNAcb1-2)Mana1-3)Manb1-4GlcNAcb1-4(Fuca1-6)GlcNAc-Sp21	24.6447	17.1791	69.7071		252	Neu5Aca2-3Galb1-4(Fuca1-3)(6S)GlcNAcb-Sp8	2.91	9.59663	329.781
508	Galb1-4GlcNAcb1-6(Galb1-4GlcNAcb1-2)Mana1-6(GlcNAcb1-4)Galb1-4GlcNAcb1-4(Gal b1-4GlcNAcb1-2)Mana1-3)Manb1-4GlcNAcb1-4(Fuca1-6)GlcNAc-Sp21	10477.3	963.853	9.19943		281	Neu5Gca2-3Galb1-3GlcNAcb-Sp0	2.88167	4.99141	173.212
509	Galb1-3GlcNAca1-3Galb1-4GlcNAcb-Sp8	741.578	245.518	33.1075		210	Mana1-6(Mana1-2Mana1-3)Mana1-6(Mana1-2Mana1-3)Manb1-4GlcNAcb1-4GlcNAcb-Sp12	2.77605	5.54049	199.582
510	Galb1-3(6S)GlcNAcb-Sp8	457.966	56.0857	12.2467		237	Neu5Aca2-3GalNAcb1-4GlcNAcb-Sp0	2.68502	2.38989	89.008
511	(6S)(4S)GalNAcb1-4GlcNAc-Sp8	7.58858	6.11402	80.5688		313	Mana1-6Manb-Sp10	2.66388	3.90693	146.664
512	(6S)GalNAcb1-4GlcNAc-Sp8	11918.5	1057.33	8.87136		261	Neu5Aca2-3Galb1-4GlcNAcb1-3Galb1-4GlcNAcb-Sp0	2.6472	5.10845	192.976
513	(3S)GalNAcb1-4(3S)GlcNAc-Sp8	18.1256	5.37531	29.656		271	Neu5Aca2-6Galb1-4GlcNAcb1-3Galb1-4GlcNAcb-Sp0	2.24127	2.22248	99.1616
514	GalNAcb1-4(6S)GlcNAc-Sp8	20968.9	530.336	2.52916		211	Mana1-2Mana1-6(Mana1-3)Mana1-6(Mana1-2Mana1-2Mana1-3)Manb1-4GlcNAcb1-4GlcNAcb-Sp12	2.23853	7.89756	352.802
515	(3S)GalNAcb1-4GlcNAc-Sp8	7.9818	7.62043	95.4726		376	Neu5Aca2-3Galb1-4GlcNAcb1-3GalNAc-Sp14	2.08935	13.0823	626.14
516	(4S)GalNAcb-Sp10	1.6749	6.25219	373.287		79	Fuca1-3GlcNAcb-Sp8	2.0795	2.36368	113.666
517	Galb1-4(6P)GlcNAcb-Sp0	279.446	108.245	38.7356		199	Glcb1-6Glcb-Sp8	2.02217	6.73732	333.172
518	(6P)Galb1-4GlcNAcb-SP0	-6.02707	9.57571	-158.878		256	Neu5Aca2-3Galb1-4(Fuca1-3)GlcNAcb1-3Galb-Sp8	1.92135	6.54632	340.715
519	GalNAca1-3(Fuca1-2)Galb1-4GlcNAcb1-6GalNAc-Sp14	3898.6	100.596	2.58032		516	(4S)GalNAcb-Sp10	1.6749	6.25219	373.287
520	Neu5Aca2-6Galb1-4GlcNAcb1-2Man-Sp0	-17.2846	3.36564	-19.4719		267	Neu5Aca2-6Galb1-4(6S)GlcNAcb-Sp8	1.65297	6.44415	389.852
521	Gala1-3Galb1-4GlcNAcb1-2Mana-Sp0	976.986	110.204	11.28		570	(3S)GlcAb1-3Galb1-4GlcNAcb1-2Mana-Sp0	1.3638	7.55567	554.016
522	Gala1-3(Fuca1-2)Galb1-4GlcNAcb1-2Mana-Sp0	236.16	63.1105	26.7236		536	GalNAca1-3(Fuca1-2)Galb1-3GalNAcb1-3Gala1-4Galb1-4Glc-Sp21	1.12495	6.2205	552.958
523	GalNAca1-3(Fuca1-2)Galb1-4 GlcNAcb1-2Mana-Sp0	-10.4627	2.21198	-21.1416		414	GalNAca1-3(Fuca1-2)Galb1-4GlcNAcb1-3GalNAca-Sp14	0.8801	6.24427	709.496
524	Galb1-3GlcNAcb1-2Mana-Sp0	1246.51	40.7643	3.27028		427	Gala1-3(Fuca1-2)Galb1-4GlcNAcb1-2Mana1-6(Gala1-3(Fuca1-2)Galb1-4GlcNAcb1-2Mana1-3)Manb1-4GlcNAcb1-4(Fuca1-6)GlcNAcb-Sp22	0.827525	3.01656	364.528
525	Gala1-3(Fuca1-2)Galb1-3GlcNAcb1-6GalNAc-Sp14	2936.89	174.661	5.94716		129	Galb1-3(Fuca1-4)GlcNAc-Sp8	0.68765	10.6236	1544.91
526	Neu5Aca2-3Galb1-3GlcNAcb1-2Mana-Sp0	-13.6378	7.89512	-57.8916		315	Mana1-2Mana1-6(Mana1-3)Mana1-6(Mana1-2Mana1-2Mana1-3)Mana-Sp9	0.6541	13.0179	1990.2
527	Gala1-3Galb1-3GlcNAcb1-2Mana-Sp0	3781.29	277.836	7.34767		555	Neu5Gca2-8Neu5Gca2-3Galb1-4GlcNAcb1-3Galb1-4GlcNAc-Sp0	0.620125	7.81822	1260.75
528	GalNAcb1-4GlcNAcb1-2Mana-Sp0	11230.1	295.834	2.6343		373	GalNAca1-3(Fuca1-2)Galb1-3GlcNAcb1-2Mana1-6(GalNAca1-3(Fuca1-2)Galb1-3GlcNAcb1-2Mana1-3)Manb1-4GlcNAcb1-4GlcNAcb-Sp20	0.565225	2.54241	449.805
529	Neu5Aca2-3Galb1-3GlcNAcb1-4Galb1-4Glcb-Sp0	20.9795	15.039	71.6842		232	GalNAcb1-4(Neu5Aca2-3)Galb1-4GlcNAcb-Sp8	0.520275	4.92022	945.697
530	GlcNAcb1-2 Mana1-6(GlcNAcb1-4)(GlcNAcb1-2Mana1-3)Manb1-4GlcNAcb1-4(Fuca1-6)GlcNAc-Sp21	5.78057	5.61365	97.1123		486	Neu5Aca2-3Galb1-3GlcNAcb1-2Mana1-6(GlcNAcb1-4)(Neu5Aca2-3Galb1-3GlcNAcb1-2Mana1-3)Manb1-4GlcNAcb1-4GlcNAc-Sp21	0.033775	4.70438	13928.6
531	Galb1-4GlcNAcb1-2 Mana1-6(GlcNAcb1-4)(Galb1-4GlcNAcb1-2Mana1-3)Manb1-4GlcNAcb1-4(Fuca1-6)GlcNAc-Sp21	5195.22	878.101	16.9021		331	Neu5Aca2-3Galb1-3(Fuca1-4)GlcNAcb1-3Galb1-3(Fuca1-4)GlcNAcb-Sp0	0.02505	3.52436	14069.3
532	Galb1-4GlcNAcb1-2 Mana1-6(Galb1-4GlcNAcb1-4)(Galb1-4GlcNAcb1-2Mana1-3)Manb1-4GlcNAcb1-4(Fuca1-6)GlcNAc-Sp21	10553.1	185.418	1.75701		208	Mana1-2Mana1-6(Mana1-2Mana1-3)Mana-Sp9	-0.009775	13.2246	-135290
533	Fuca1-4(Galb1-3)GlcNAcb1-2 Mana-Sp0	207.048	9.86418	4.76419		49	Neu5,9Ac2a2-6Galb1-4GlcNAcb-Sp8	-0.100725	3.61774	-3591.7
534	Neu5Aca2-3Galb1-4(Fuca1-3)GlcNAcb1-2Mana-Sp0	17.1233	11.5034	67.1798		377	Neu5Aca2-6Galb1-4GlcNAcb1-3GalNAc-Sp14	-0.2837	2.08483	-734.873
535	GlcNAcb1-3Galb1-4GlcNAcb1-6(GlcNAcb1-3)Galb1-4GlcNAc-Sp0	254.585	14.7104	5.7782		296	4S(3S)Galb1-4GlcNAcb-Sp0	-0.916475	2.2519	-245.713
536	GalNAca1-3(Fuca1-2)Galb1-3GalNAcb1-3Gala1-4Galb1-4Glc-Sp21	1.12495	6.2205	552.958		422	Fuca1-2Galb1-3GlcNAcb1-3GalNAc-Sp14	-0.931175	3.2168	-345.456
537	Gala1-3(Fuca1-2)Galb1-3GalNAcb1-3Gala1-4Galb1-4Glc-Sp21	-8.11413	3.22302	-39.7212		258	Neu5Aca2-3Galb1-4GlcNAcb1-3Galb1-4GlcNAcb1-3Galb1-4GlcNAcb-Sp0	-0.99735	2.29169	-229.778
538	Galb1-3GalNAcb1-3Gal-Sp21	695.63	24.8219	3.56826		593	GlcNAcb1-3Galb1-4GlcNAcb1-3GalNAca-Sp14	-1.13143	5.43175	-480.081
539	GlcNAcb1-3Galb1-4GlcNAcb1-2Mana1-6(GlcNAcb1-3Galb1-4GlcNAcb1-2Mana1-3)Manb1-4GlcNAcb1-4GlcNAcb-Sp12	397.166	71.2177	17.9315		233	GalNAcb1-4(Neu5Aca2-3)Galb1-4Glcb-Sp0	-1.45025	5.52778	-381.161
540	GlcNAcb1-3Galb1-4GlcNAcb1-2Mana1-6(GlcNAcb1-3Galb1-4GlcNAcb1-2Mana1-3)Manb1-4GlcNAcb1-4GlcNAcb-Sp25	569.131	127.582	22.4171		66	Fuca1-2Galb1-3GlcNAcb1-3Galb1-4Glcb-Sp10	-1.4821	11.4946	-775.563
541	Galb1-4GlcNAcb1-3Galb1-4GlcNAcb1-2Mana1-6(Galb1-4GlcNAcb1-3Galb1-4GlcNAcb1-2Mana1-3)Manb1-4GlcNAcb1-4GlcNAcb-Sp12	99.4316	9.05163	9.10337		67	Fuca1-2Galb1-3GlcNAcb-Sp0	-1.53483	4.77718	-311.252
542	Galb1-4GlcNAcb1-3Galb1-4GlcNAcb1-2Mana1-6(Galb1-4GlcNAcb1-3Galb1-4GlcNAcb1-2Mana1-3)Manb1-4GlcNAcb1-4GlcNAcb-Sp24	8573.26	433.14	5.05223		128	Galb1-3(Fuca1-4)GlcNAc-Sp0	-1.665	3.05986	-183.775
543	Neu5Gca2-3Galb1-4GlcNAcb1-3Galb1-4GlcNAcb1-2Mana1-6(Neu5Gca2-3Galb1-4GlcNAcb1-3Galb1-4GlcNAcb1-2Mana1-3)Manb1-4GlcNAcb1-4GlcNAcb-Sp24	8.43903	22.3864	265.272		465	Neu5Aca2-6Galb1-4GlcNAcb1-6(Neu5Aca2-6Galb1-4GlcNAcb1-2)Mana1-6(GlcNAcb1-4)(Neu5Aca2-6Galb1-4GlcNAcb1-2Mana1-3)Manb1-4GlcNAcb1-4GlcNAcb-Sp21	-1.8291	4.27754	-233.861
544	Fuca1-2Galb1-4GlcNAcb1-3Galb1-4GlcNAcb1-2Mana1-6(Fuca1-2Galb1-4GlcNAcb1-3Galb1-4GlcNAcb1-2Mana1-3)Manb1-4GlcNAcb1-4GlcNAcb-Sp24	7249.62	70.1537	0.967688		317	Neu5Aca2-3Galb1-4GlcNAcb1-6(Neu5Aca2-3Galb1-3)GalNAca-Sp14	-1.95758	4.15913	-212.464
545	GlcNAcb1-3Galb1-4GlcNAcb1-3Galb1-4GlcNAcb1-2Mana1-6(GlcNAcb1-3Galb1-4GlcNAcb1-3Galb1-4GlcNAcb1-2Mana1-3)Manb1-4GlcNAcb1-4GlcNAcb-Sp12	47.2958	15.2363	32.2149		295	Neu5Aca2-3Galb1-4GlcNAcb1-3Galb1-3GlcNAcb-Sp0	-2.2582	6.18311	-273.807
546	GlcNAcb1-3Galb1-4GlcNAcb1-3Galb1-4GlcNAcb1-2Mana1-6(GlcNAcb1-3Galb1-4GlcNAcb1-3Galb1-4GlcNAcb1-2Mana1-3)Manb1-4GlcNAcb1-4GlcNAcb-Sp25	435.237	12.5762	2.88951		41	(6P)Mana-Sp8	-2.4354	7.872	-323.232
547	Galb1-4GlcNAcb1-3Galb1-4GlcNAcb1-3Galb1-4GlcNAcb1-2Mana1-6(Galb1-4GlcNAcb1-3Galb1-4GlcNAcb1-3Galb1-4GlcNAcb1-2Mana1-3)Manb1-4GlcNAcb1-4GlcNAcb-Sp12	6192.54	1023.98	16.5357		348	Neu5Aca2-6Galb1-4GlcNAcb1-2Mana1-3Manb1-4GlcNAcb1-4GlcNAc-Sp12	-2.45388	4.39296	-179.021
548	Galb1-4GlcNAcb1-3Galb1-4GlcNAcb1-3Galb1-4GlcNAcb1-2Mana1-6(Galb1-4GlcNAcb1-3Galb1-4GlcNAcb1-3Galb1-4GlcNAcb1-2Mana1-3)Manb1-4GlcNAcb1-4GlcNAcb-Sp24	13075	1204.77	9.21429		85	GalNAca1-3(Fuca1-2)Galb1-4GlcNAcb-Sp0	-2.45932	10.1087	-411.034
549	GlcNAcb1-3Galb1-4GlcNAcb1-3Galb1-4GlcNAcb1-3Galb1-4GlcNAcb1-2Mana1-6(GlcNAcb1-3Galb1-4GlcNAcb1-3Galb1-4GlcNAcb1-3Galb1-4GlcNAcb1-2Mana1-3)Manb1-4GlcNAcb1-4GlcNAcb-Sp25	462.402	46.8911	10.1408		70	Fuca1-2Galb1-4(Fuca1-3)GlcNAcb1-3Galb1-4(Fuca1-3)GlcNAcb1-3Galb1-4(Fuca1-3)GlcNAcb-Sp0	-2.63723	3.95651	-150.025
550	Galb1-4GlcNAcb1-3Galb1-4GlcNAcb1-3Galb1-4GlcNAcb1-3Galb1-4GlcNAcb1-2Mana1-6(Galb1-4GlcNAcb1-3Galb1-4GlcNAcb1-3Galb1-4GlcNAcb1-3Galb1-4GlcNAcb1-2Mana1-3)Manb1-4GlcNAcb1-4GlcNAcb-Sp25	16457.2	97.3198	0.59135		285	Neu5Gca2-6GalNAca-Sp0	-2.68013	4.46037	-166.424
551	Galb1-3GlcNAcb1-3Galb1-4GlcNAcb1-2Mana1-6(Galb1-3GlcNAcb1-3Galb1-4GlcNAcb1-2Mana1-3)Manb1-4GlcNAcb1-4GlcNAc-Sp25	3730.28	300.517	8.05614		65	Fuca1-2Galb1-3GlcNAcb1-3Galb1-4Glcb-Sp8	-2.7088	6.0359	-222.826
552	Neu5Gca2-8Neu5Gca2-3Galb1-4GlcNAc-Sp0	9.9035	6.86289	69.2976		297	(6S)Galb1-4(6S)GlcNAcb-Sp0	-2.78625	5.47049	-196.339
553	Neu5Aca2-8Neu5Gca2-3Galb1-4GlcNAc-Sp0	4.44767	4.52614	101.764		224	Neu5Aca2-3Galb1-3GalNAca-Sp14	-3.0554	1.81842	-59.515
554	Neu5Gca2-8Neu5Aca2-3Galb1-4GlcNAc-Sp0	5.95763	4.39289	73.7355		335	GalNAca1-3(Fuca1-2)Galb1-4GlcNAcb1-3Galb1-4GlcNAcb-Sp0	-3.12738	7.10797	-227.282
555	Neu5Gca2-8Neu5Gca2-3Galb1-4GlcNAcb1-3Galb1-4GlcNAc-Sp0	0.620125	7.81822	1260.75		320	GlcNAcb1-2Mana1-6(Neu5Aca2-6Galb1-4GlcNAcb1-2Mana1-3)Manb1-4GlcNAcb1-4GlcNAcb-Sp12	-3.5307	3.32188	-94.0857
556	Neu5Gca2-8Neu5Gca2-6Galb1-4GlcNAc-Sp0	18.1307	3.65397	20.1535		504	(3S)GalNAcb1-4(Fuca1-3)GlcNAcb-Sp8	-3.53845	7.91123	-223.579
557	Neu5Aca2-8Neu5Aca2-3Galb1-4GlcNAc-Sp0	11.133	12.3993	111.374		413	Gala1-3(Fuca1-2)Galb1-4GlcNAcb1-3GalNAca-Sp14	-3.79865	8.59813	-226.347
558	GlcNAcb1-3Galb1-4GlcNAcb1-6(GlcNAcb1-3Galb1-4GlcNAcb1-2)Mana1-6(GlcNAcb1-3Galb1-4GlcNAcb1-2Man a1-3)Manb1-4GlcNAcb1-4GlcNAc-Sp24	813.14	68.4522	8.41825		569	(3S)GlcAb1-3Galb1-4GlcNAcb1-3Galb1-4Glc-Sp0	-4.46718	3.62782	-81.2107
559	Galb1-4GlcNAcb1-3Galb1-4GlcNAcb1-6(Galb1-4GlcNAcb1-3Galb1-4GlcNAcb1-2)Mana1-6(Galb1-4GlcNAcb1-3Galb1-4GlcNAcb1-2Mana1-3)Mana1-4GlcNAcb1-4GlcNAc-Sp24	6831.92	682.656	9.99216		292	Galb1-4(Fuca1-3)GlcNAcb1-3Galb1-3(Fuca1-4)GlcNAcb-Sp0	-4.58367	5.37879	-117.347
560	Gala1-3Galb1-4GlcNAcb1-2Mana1-6(Gala1-3Galb1-4GlcNAcb1-2Mana1-3)Manb1-4GlcNAcb1-4GlcNAc-Sp24	8580.75	304.214	3.5453		50	Mana1-6(Mana1-3)Manb1-4GlcNAcb1-4GlcNAcb-Sp12	-4.6382	5.31575	-114.608
561	GlcNAcb1-3Galb1-4GlcNAcb1-6(GlcNAcb1-3Galb1-3)GalNAca-Sp14	141.185	41.4069	29.3281		180	GlcNAcb1-3GalNAca-Sp14	-4.87515	4.3251	-88.7173
562	GalNAcb1-3GlcNAcb-Sp0	7368.93	102.343	1.38885		26	(3S)Galb1-4(6S)Glcb-Sp0	-5.05823	6.59114	-130.305
563	GalNAcb1-4GlcNAcb1-3GalNAcb1-4GlcNAcb-Sp0	19634.3	755.669	3.84872		62	Fuca1-2Galb1-3GalNAca-Sp14	-5.61443	3.86294	-68.8038
564	GlcNAcb1-3Galb1-4GlcNAcb1-3Galb1-4GlcNAcb1-3Galb1-4GlcNAcb1-3Galb1-4GlcNAcb1-2Mana1-6(GlcNAcb1-3Galb1-4GlcNAcb1-3Galb1-4GlcNAcb1-3Galb1-4GlcNAcb1-3Galb1-4GlcNAcb1-2Mana1-3)Manb1-4GlcNAcb1-4GlcNAcb-Sp25	619.406	78.0561	12.6018		64	Fuca1-2Galb1-3GalNAcb1-4(Neu5Aca2-3)Galb1-4Glcb-Sp9	-5.68265	10.7657	-189.448
565	Galb1-4GlcNAcb1-3Galb1-4GlcNAcb1-3Galb1-4GlcNAcb1-3Galb1-4GlcNAcb1-3Galb1-4GlcNAcb1-2Mana1-6(Galb1-4GlcNAcb1-3Galb1-4GlcNAcb1-3Galb1-4GlcNAcb1-3Galb1-4GlcNAcb1-3Galb1-4GlcNAcb1-2Mana1-3)Manb1-4GlcNAcb1-4GlcNAcb-Sp25	15819.1	414.394	2.61958		518	(6P)Galb1-4GlcNAcb-SP0	-6.02707	9.57571	-158.878
566	GlcNAb1-3Galb1-3GalNAc-Sp14	7.17767	4.28855	59.7484		401	Galb1-4(Fuca1-3)GlcNAcb1-3GalNAca-Sp14	-6.39325	5.64406	-88.2816
567	Galb1-3GlcNAcb1-6(Galb1-3)GalNAc-Sp14	1544.81	120.173	7.77918		367	Neu5Aca2-6GlcNAcb1-4GlcNAcb1-4GlcNAc-Sp21	-6.4845	3.88816	-59.9608
568	Galb1-4GlcNAcb1-3Galb1-4GlcNAcb1-3Galb1-4GlcNAcb1-3Galb1-4GlcNAcb1-3Galb1-4GlcNAcb1-3Galb1-4GlcNAcb1-2Mana1-6(Galb1-4GlcNAcb1-3Galb1-4GlcNAcb1-3Galb1-4GlcNAcb1-3Galb1-4GlcNAcb1-3Galb1-4GlcNAcb1-3Galb1-4GlcNAcb1-2Mana1-3)Manb1-4GlcNAcb1-4GlcNAcb-Sp25	6935.25	1306.12	18.8331		462	Neu5Aca2-3Galb1-4GlcNAcb1-6(Neu5Aca2-3Galb1-4GlcNAcb1-2)Mana1-6(GlcNAcb1-4)(Neu5Aca2-3Galb1-4GlcNAcb1-4(Neu5Aca2-3Galb1-4GlcNAcb1-2)Mana1-3)Manb1-4GlcNAcb1-4GlcNAcb-Sp21	-7.37897	4.59348	-62.2509
569	(3S)GlcAb1-3Galb1-4GlcNAcb1-3Galb1-4Glc-Sp0	-4.46718	3.62782	-81.2107		47	(6S)GlcNAcb-Sp8	-7.56305	5.02348	-66.4214
570	(3S)GlcAb1-3Galb1-4GlcNAcb1-2Mana-Sp0	1.3638	7.55567	554.016		346	Mana1-6(Neu5Aca2-6Galb1-4GlcNAcb1-2Mana1-3)Manb1-4GlcNAcb1-4GlcNAc-Sp12	-7.70535	3.44052	-44.651
571	Galb1-3GlcNAcb1-3Galb1-4GlcNAcb1-3Galb1-4GlcNAcb1-6(Galb1-3GlcNAcb1-3Galb1-4GlcNAcb1-3Galb1-4GlcNAb1-2)Mana1-6(Galb1-3GlcNAcb1-3Galb1-4GlcNAcb1-3Galb1-4GlcNAcb1-2Mana1-3)Manb1-4GlcNAcb1-4(Fuca1-6)GlcNAcb-Sp24	7511.82	167.867	2.23471		61	Fuca1-2Galb1-3GalNAca-Sp8	-8.03092	1.54635	-19.255
572	Galb1-3GlcNAcb1-3Galb1-4GlcNAcb1-6(Galb1-3GlcNAcb1-3Galb1-4GlcNAb1-2)Mana1-6(Galb1-3GlcNAcb1-3Galb1-4GlcNAcb1-2Mana1-3)Manb1-4GlcNAcb1-4(Fuca1-6)GlcNAcb-Sp24	4351.54	438.676	10.0809		537	Gala1-3(Fuca1-2)Galb1-3GalNAcb1-3Gala1-4Galb1-4Glc-Sp21	-8.11413	3.22302	-39.7212
573	Neu5Aca2-8Neu5Aca2-3Galb1-3GalNAcb1-4(Neu5Aca2-3)Galb1-4Glc-Sp21	14.7556	18.0076	122.039		125	Galb1-2Galb-Sp8	-9.13337	181.353	-1985.61
574	GlcNAcb1-3Galb1-4GlcNAcb1-2Mana1-6(GlcNAcb1-3Galb1-4GlcNAcb1-2Mana1-3)Manb1-4GlcNAcb1-4(Fuca1-6)GlcNAcb-Sp24	334.31	55.1489	16.4963		3	Mana-Sp8	-9.40738	8.03792	-85.4428
575	Galb1-4GlcNAcb1-3Galb1-4GlcNAcb1-2Mana1-6(Galb1-4GlcNAcb1-3Galb1-4GlcNAcb1-2Mana1-3)Manb1-4GlcNAcb1-4(Fuca1-6)GlcNAcb-Sp24	11729.5	525.973	4.4842		523	GalNAca1-3(Fuca1-2)Galb1-4 GlcNAcb1-2Mana-Sp0	-10.4627	2.21198	-21.1416
576	GlcNAcb1-3Galb1-4GlcNAcb1-3Galb1-4GlcNAcb1-2Mana1-6(GlcNAcb1-3Galb1-4GlcNAcb1-3Galb1-4GlcNAcb1-2Mana1-3)Manb1-4GlcNAcb1-4(Fuca1-6)GlcNAcb-Sp24	608.538	126.33	20.7596		471	Neu5Aca2-3Galb1-4GlcNAcb1-6(Neu5Aca2-3Galb1-4GlcNAcb1-3)GalNAca-Sp14	-10.8691	3.47536	-31.9747
577	Galb1-4GlcNAcb1-3Galb1-4GlcNAcb1-3Galb1-4GlcNAcb1-2Mana1-6(Galb1-4GlcNAcb1-3Galb1-4GlcNAcb1-3Galb1-4GlcNAcb1-2Mana1-3)Manb1-4GlcNAcb1-4(Fuca1-6)GlcNAcb-Sp24	16225.5	238.882	1.47227		526	Neu5Aca2-3Galb1-3GlcNAcb1-2Mana-Sp0	-13.6378	7.89512	-57.8916
578	GlcNAcb1-3Galb1-4GlcNAcb1-3Galb1-4GlcNAcb1-3Galb1-4GlcNAcb1-2Mana1-6(GlcNAcb1-3Galb1-4GlcNAcb1-3Galb1-4GlcNAcb1-3Galb1-4GlcNAcb1-2Mana1-3)Manb1-4GlcNAcb1-4(Fuca1-6)GlcNAcb-Sp24	967.377	153.132	15.8296		460	Neu5Aca2-3Galb1-4GlcNAcb1-4Mana1-6(GlcNAcb1-4)(Neu5Aca2-3Galb1-4GlcNAcb1-4(Neu5Aca2-3Galb1-4GlcNAcb1-2)Mana1-3)Manb1-4GlcNAcb1-4GlcNAcb-Sp21	-14.4454	9.70372	-67.1754
579	Galb1-4GlcNAcb1-3Galb1-4GlcNAcb1-3Galb1-4GlcNAcb1-3Galb1-4GlcNAcb1-2Mana1-6(Galb1-4GlcNAcb1-3Galb1-4GlcNAcb1-3Galb1-4GlcNAcb1-3Galb1-4GlcNAcb1-2Mana1-3)Manb1-4GlcNAcb1-4(Fuca1-6)GlcNAcb-Sp24	14857.9	557.052	3.74919		520	Neu5Aca2-6Galb1-4GlcNAcb1-2Man-Sp0	-17.2846	3.36564	-19.4719
580	GlcNAcb1-3Galb1-4GlcNAcb1-3Galb1-4GlcNAcb1-3Galb1-4GlcNAcb1-3Galb1-4GlcNAcb1-2Mana1-6(GlcNAcb1-3Galb1-4GlcNAcb1-3Galb1-4GlcNAcb1-3Galb1-4GlcNAcb1-3Galb1-4GlcNAcb1-2Mana1-3)Manb1-4GlcNAcb1-4(Fuca1-6)GlcNAcb-Sp19	4763.07	117.959	2.47654		439	Galb1-4Galb-Sp10	-18.4781	14.2135	-76.9208
581	Galb1-4GlcNAcb1-3Galb1-4GlcNAcb1-3Galb1-4GlcNAcb1-3Galb1-4GlcNAcb1-3Galb1-4GlcNAcb1-2Mana1-6(Galb1-4GlcNAcb1-3Galb1-4GlcNAcb1-3Galb1-4GlcNAcb1-3Galb1-4GlcNAcb1-3Galb1-4GlcNAcb1-2Mana1-3)Manb1-4GlcNAcb1-4(Fuca1-6)GlcNAcb-Sp19	16303.2	2445.24	14.9985		30	(3S)Galb1-3GlcNAcb-Sp0	-20.5357	2.35085	-11.4477
582	Galb1-4GlcNAcb1-3Galb1-4GlcNAcb1-6(Galb1-4GlcNAcb1-3Galb1-4GlcNAb1-2)Mana1-6(Galb1-4GlcNAcb1-3Galb1-4GlcNAcb1-2Mana1-3)Manb1-4GlcNAcb1-4(Fuca1-6)GlcNAcb-Sp24	14299.6	129.124	0.902989		597	Neu5Aca2-6Galb1-4GlcNAcb1-3Galb1-4GlcNAcb1-3GalNAca-Sp14	-25.19	8.71328	-34.5903
583	GlcNAcb1-3Galb1-4GlcNAcb1-3Galb1-4GlcNAcb1-6(GlcNAcb1-3Galb1-4GlcNAcb1-3Galb1-4GlcNAb1-2)Mana1-6(GlcNAcb1-3Galb1-4GlcNAcb1-3Galb1-4GlcNAcb1-2Mana1-3)Manb1-4GlcNAcb1-4(Fuca1-6)GlcNAcb-Sp24	269.846	33.05	12.2477		181	GlcNAcb1-3Galb-Sp8	-27.6282	74.9516	-271.286
584	Galb1-4GlcNAcb1-3Galb1-4GlcNAcb1-3Galb1-4GlcNAcb1-6(Galb1-4GlcNAcb1-3Galb1-4GlcNAcb1-3Galb1-4GlcNAb1-2)Mana1-6(Galb1-4GlcNAcb1-3Galb1-4GlcNAcb1-3Galb1-4GlcNAcb1-2Mana1-3)Manb1-4GlcNAcb1-4(Fuca1-6)GlcNAcb-Sp24	17646.4	1128.22	6.39353		286	Neu5Gca2-6Galb1-4GlcNAcb-Sp0	-28.0427	11.6656	-41.5994
585	GlcNAcb1-3Galb1-4GlcNAcb1-3Galb1-4GlcNAcb1-3Galb1-4GlcNAcb1-6(GlcNAcb1-3Galb1-4GlcNAcb1-3Galb1-4GlcNAcb1-3Galb1-4GlcNAb1-2)Mana1-6(GlcNAcb1-3Galb1-4GlcNAcb1-3Galb1-4GlcNAcb1-3Galb1-4GlcNAcb1-2Mana1-3)Manb1-4GlcNAcb1-4(Fuca1-6)GlcNAcb-Sp24	292.45	20.7928	7.10986		72	Fuca1-2Galb1-4(Fuca1-3)GlcNAcb-Sp8	-32.6832	28.3773	-86.8253
586	Galb1-4GlcNAcb1-3Galb1-4GlcNAcb1-3Galb1-4GlcNAcb1-3Galb1-4GlcNAcb1-6(Galb1-4GlcNAcb1-3Galb1-4GlcNAcb1-3Galb1-4GlcNAcb1-3Galb1-4GlcNAb1-2)Mana1-6(Galb1-4GlcNAcb1-3Galb1-4GlcNAcb1-3Galb1-4GlcNAcb1-3Galb1-4GlcNAcb1-2Mana1-3)Manb1-4GlcNAcb1-4(Fuca1-6)GlcNAcb-Sp24	17296	886.273	5.12414		60	Fuca1-2Galb1-3(Fuca1-4)GlcNAcb-Sp8	-38.0925	12.5987	-33.0739
587	GlcNAcb1-3Galb1-4GlcNAcb1-3Galb1-4GlcNAcb1-3Galb1-4GlcNAcb1-3Galb1-4GlcNAcb1-6(GlcNAcb1-3Galb1-4GlcNAcb1-3Galb1-4GlcNAcb1-3Galb1-4GlcNAcb1-3Galb1-4GlcNAb1-2)Mana1-6(GlcNAcb1-3Galb1-4GlcNAcb1-3Galb1-4GlcNAcb1-3Galb1-4GlcNAcb1-3Galb1-4GlcNAcb1-2Mana1-3)Manb1-4GlcNAcb1-4(Fuca1-6)GlcNAcb-Sp24	1189.05	93.0133	7.82251		321	Neu5Aca2-8Neu5Acb-Sp17	-40.9655	24.0851	-58.7936
588	Galb1-4GlcNAcb1-3Galb1-4GlcNAcb1-3Galb1-4GlcNAcb1-3Galb1-4GlcNAcb1-3Galb1-4GlcNAcb1-6(Galb1-4GlcNAcb1-3Galb1-4GlcNAcb1-3Galb1-4GlcNAcb1-3Galb1-4GlcNAcb1-3Galb1-4GlcNAb1-2)Mana1-6(Galb1-4GlcNAcb1-3Galb1-4GlcNAcb1-3Galb1-4GlcNAcb1-3Galb1-4GlcNAcb1-3Galb1-4GlcNAcb1-2Mana1-3)Manb1-4GlcNAcb1-4(Fuca1-6)GlcNAcb-Sp24	17321.8	272.562	1.57352		344	GlcNAca1-4Galb1-3GalNAc-Sp14	-47.0842	14.382	-30.5452
589	Galb1-4GlcNAcb1-3Galb1-4GlcNAcb1-3GalNAca-Sp14	3162.24	413.667	13.0814		103	Gala1-3(Fuca1-2)Galb1-4(Fuca1-3)GlcNAcb-Sp0	-48.079	8.21612	-17.0888
590	Galb1-4GlcNAcb1-3Galb1-4GlcNAcb1-6(Galb1-3)GalNAca-Sp14	3098.91	551.327	17.791		59	Fuca1-2Galb1-3GalNAcb1-3Gala1-4Galb1-4Glcb-Sp9	-55.438	90.8205	-163.823
591	Galb1-4GlcNAcb1-3Galb1-4GlcNAcb1-6(Galb1-4GlcNAcb1-3Galb1-4GlcNAcb1-3)GalNAca-Sp14	3871.73	151.731	3.91893		345	Neu5Aca2-6Galb1-4GlcNAcb1-2Mana1-6(Mana1-3)Manb1-4GlcNAcb1-4GlcNAc-Sp12	-63.792	13.4167	-21.0319
592	Neu5Aca2-3Galb1-4GlcNAcb1-3Galb1-4GlcNAcb1-3GalNAca-Sp14	31.4519	7.6665	24.3753		7	Fuca-Sp9	-65.4401	59.7928	-91.3704
593	GlcNAcb1-3Galb1-4GlcNAcb1-3GalNAca-Sp14	-1.13143	5.43175	-480.081		71	Fuca1-2Galb1-4(Fuca1-3)GlcNAcb-Sp0	-71.8014	24.3664	-33.9359
594	GlcNAcb1-3Galb1-4GlcNAcb1-6(Galb1-3)GalNAca-Sp14	2635.39	259.352	9.84115		482	Neu5Aca2-6Galb1-4GlcNAcb1-2Mana1-6(Neu5Aca2-6Galb1-4GlcNAcb1-2Mana1-3)Manb1-4GlcNAcb1-4(Fuca1-6)GlcNAcb-Sp24	-71.8085	36.4666	-50.7832
595	GlcNAcb1-3Galb1-4GlcNAcb1-6(GlcNAcb1-3Galb1-4GlcNAcb1-3)GalNAca-Sp14	1462.21	181.327	12.4009		231	GalNAcb1-4(Neu5Aca2-3)Galb1-4GlcNAcb-Sp0	-74.4579	23.2683	-31.2503
596	Neu5Aca2-3Galb1-4GlcNAcb1-3Galb1-4GlcNAcb1-6(Neu5Aca2-3Galb1-4GlcNAcb1-3Galb1-4GlcNAcb1-3)GalNAca-Sp14	960.038	105.265	10.9646		68	Fuca1-2Galb1-3GlcNAcb-Sp8	-119.64	237.807	-198.768
597	Neu5Aca2-6Galb1-4GlcNAcb1-3Galb1-4GlcNAcb1-3GalNAca-Sp14	-25.19	8.71328	-34.5903		17	GlcNAcb-Sp8	-145.23	92.0409	-63.3758
598	GlcNAcb1-3Galb1-4GlcNAcb1-3Galb1-4GlcNAcb1-3GalNAca-Sp14	3.47923	8.89771	255.738		100	Gala1-2Galb-Sp8	-155.698	92.7156	-59.5484
599	Galb1-4GlcNAcb1-3Galb1-3GalNAca-Sp14	2458.91	139.756	5.68367		9	Neu5Aca-Sp8	-173.326	157.159	-90.6729
600	Neu5Aca2-3Galb1-4GlcNAcb1-3Galb1-4GlcNAcb1-6(Galb1-3)GalNAca-Sp14	510.5	49.0389	9.60606		78	Fuca1-2Galb-Sp8	-186.135	153.251	-82.3333
601	Neu5Aca2-6Galb1-4GlcNAcb1-3Galb1-4GlcNAcb1-6(Galb1-3)GalNAca-Sp14	244.135	18.8099	7.70473		34	(3S)Galb1-4(6S)GlcNAcb-Sp0	-209.704	120.909	-57.6569
602	Neu5Aca2-6Galb1-4GlcNAcb1-6(Galb1-3)GalNAca-Sp14	73.3662	69.4371	94.6445		227	Neu5Aca2-8Neu5Aca2-8Neu5Aca2-3Galb1-4Glcb-Sp0	-283.5	57.3553	-20.2312
603	Neu5Aca2-3Galb1-4GlcNAcb1-3Galb1-4GlcNAcb1-2Mana1-6(Neu5Aca2-3Galb1-4GlcNAcb1-3Galb1-4GlcNAcb1-2Mana1-3)Manb1-4GlcNAcb1-4GlcNAcb-Sp12	-6760.53	376.716	-5.57229		441	Neu5Aca2-3Galb1-4GlcNAcb1-3Galb-Sp8	-294.15	258.08	-87.7376
604	GlcNAcb1-6(Neu5Aca2-3Galb1-3)GalNAca-Sp14	-11389.2	2142.31	-18.81		264	Neu5Aca2-3Galb1-4Glcb-Sp8	-874.148	566.541	-64.8107
605	Neu5Aca2-6Galb1-4GlcNAcb1-3Galb1-4GlcNAcb1-6(Neu5Aca2-6Galb1-4GlcNAcb1-3Galb1-4GlcNAcb1-3)GalNAca-Sp14	34.9035	6.00591	17.2072		31	(3S)Galb1-3GlcNAcb-Sp8	-1101.92	287.026	-26.0478
606	Neu5Aca2-6Galb1-4GlcNAcb1-3Galb1-4GlcNAcb1-3Galb1-4GlcNAcb1-2Mana1-6(Neu5Aca2-6Galb1-4GlcNAcb1-3Galb1-4GlcNAcb1-3Galb1-4GlcNAcb1-2Mana1-3)Manb1-4GlcNAcb1-4GlcNAcb-Sp12	37.3983	9.94497	26.5921		464	Neu5Aca2-6Galb1-4GlcNAcb1-4Mana1-6(GlcNAcb1-4)(Neu5Aca2-6Galb1-4GlcNAcb1-4(Neu5Aca2-6Galb1-4GlcNAcb1-2)Mana1-3)Manb1-4GlcNAcb1-4GlcNAcb-Sp21	-3080.66	598.139	-19.4159
607	Neu5Aca2-3Galb1-4GlcNAcb1-3Galb1-4GlcNAcb1-3Galb1-4GlcNAcb1-2Mana1-6(Neu5Aca2-3Galb1-4GlcNAcb1-3Galb1-4GlcNAcb1-3Galb1-4GlcNAcb1-2Mana1-3)Manb1-4GlcNAcb1-4GlcNAcb-Sp12	113.225	22.6153	19.9738		18	GlcN(Gc)b-Sp8	-3168.1	1994.11	-62.9432
608	Neu5Aca2-6Galb1-4GlcNAcb1-3Galb1-4GlcNAcb1-2Mana1-6(Neu5Aca2-6Galb1-4GlcNAcb1-3Galb1-4GlcNAcb1-2Mana1-3)Manb1-4GlcNAcb1-4GlcNAcb-Sp12	1172	137.958	11.7712		603	Neu5Aca2-3Galb1-4GlcNAcb1-3Galb1-4GlcNAcb1-2Mana1-6(Neu5Aca2-3Galb1-4GlcNAcb1-3Galb1-4GlcNAcb1-2Mana1-3)Manb1-4GlcNAcb1-4GlcNAcb-Sp12	-6760.53	376.716	-5.57229
609	GlcNAcb1-3Fuca-Sp21	7.7269	5.94054	76.8813		466	Neu5Aca2-6Galb1-4GlcNAcb1-6(Neu5Aca2-6Galb1-4GlcNAcb1-2)Mana1-6(GlcNAcb1-4)(Neu5Aca2-6Galb1-4GlcNAcb1-4(Neu5Aca2-6Galb1-4GlcNAcb1-2)Mana1-3)Manb1-4GlcNAcb1-4GlcNAcb-Sp21	-7743.5	694.511	-8.96895
610	Galb1-3GalNAcb1-4(Neu5Aca2-8Neu5Aca2-8Neu5Aca2-3)Galb1-4Glcb-Sp21	6.88493	3.35924	48.7912		604	GlcNAcb1-6(Neu5Aca2-3Galb1-3)GalNAca-Sp14	-11389.2	2142.31	-18.81
		-7.12107	71.3298	-1001.67
