# Supplementary material for: Structure and function of a fungal AB toxin-like chimerolectin involved in anti-nematode defense
Source: EMBO J. 2026 May 26;45(13):4766–86. doi: 10.1038/s44318-026-00812-1 (PMC13324453; doi:10.1038/s44318-026-00812-1)
Supplement: Supplementary file 6 — Dataset EV4 [file 44318_2026_812_MOESM6_ESM.xls]

## Sheet: Legend
Dataset EV4: Binding of Alexa Fluor 488-labeled CCTX2 at a concentration of 2 ug/ml to the CFG glycan array v5.1. The graph shows the numbers of the individual glycans on the x-axis and the respective fluorescence (average RFU) on the y-axis.

## Sheet: Data
Chart Number	Structure on Masterlist	Average RFU	StDev	% CV		Chart Number	CC1G-10077 2ug/ml Slide#15660 CFG#2654 v5.1 Alexa488 8/10/12 HJ	Average RFU	StDev	% CV
1	Gala-Sp8	9.91255	1.85371	18.7007		398	Galb1-4GlcNAcb1-2Mana1-6(GlcNAcb1-2Mana1-3)Manb1-4GlcNAcb1-4GlcNAc-Sp12	415.649	25.8942	6.22983
2	Glca-Sp8	13.5128	7.51281	55.5979		303	GlcNAcb1-6(Galb1-4GlcNAcb1-3)Galb1-4GlcNAc-Sp0	338.711	14.845	4.3828
3	Mana-Sp8	3.16215	2.84076	89.8364		194	GlcNAcb1-6Galb1-4GlcNAcb-Sp8	287.64	37.3315	12.9785
4	GalNAca-Sp8	28.8804	10.5831	36.6447		304	Galb1-4GlcNAca1-6Galb1-4GlcNAcb-Sp0	255.239	7.92877	3.10641
5	GalNAca-Sp15	29.0499	17.8507	61.4485		192	GlcNAcb1-6GalNAca-Sp8	242.45	56.8439	23.4456
6	Fuca-Sp8	12.6099	5.76741	45.7372		98	GalNAcb1-4GlcNAcb-Sp0	237.42	14.0487	5.91724
7	Fuca-Sp9	14.0976	5.08659	36.0812		548	Galb1-4GlcNAcb1-3Galb1-4GlcNAcb1-3Galb1-4GlcNAcb1-2Mana1-6(Galb1-4GlcNAcb1-3Galb1-4GlcNAcb1-3Galb1-4GlcNAcb1-2Mana1-3)Manb1-4GlcNAcb1-4GlcNAcb-Sp24	229.176	11.4734	5.00638
8	Rhaa-Sp8	-1.20153	1.66097	-138.238		174	GlcNAca1-6Galb1-4GlcNAcb-Sp8	225.488	21.9686	9.7427
9	Neu5Aca-Sp8	6.8209	6.04668	88.6493		397	GlcNAcb1-2Mana1-6(Galb1-4GlcNAcb1-2Mana1-3)Manb1-4GlcNAcb1-4GlcNAc-Sp12	219.122	50.8766	23.2184
10	Neu5Aca-Sp11	7.7273	10.5609	136.669		565	Galb1-4GlcNAcb1-3Galb1-4GlcNAcb1-3Galb1-4GlcNAcb1-3Galb1-4GlcNAcb1-3Galb1-4GlcNAcb1-2Mana1-6(Galb1-4GlcNAcb1-3Galb1-4GlcNAcb1-3Galb1-4GlcNAcb1-3Galb1-4GlcNAcb1-3Galb1-4GlcNAcb1-2Mana1-3)Manb1-4GlcNAcb1-4GlcNAcb-Sp25	218.392	16.1557	7.39756
11	Neu5Acb-Sp8	6.61645	2.92598	44.2228		563	GalNAcb1-4GlcNAcb1-3GalNAcb1-4GlcNAcb-Sp0	196.963	14.0417	7.12908
12	Galb-Sp8	7.3062	7.55465	103.401		379	GalNAcb1-4GlcNAcb1-2Mana1-6(GalNAcb1-4GlcNAcb1-2Mana1-3)Manb1-4GlcNAcb1-4GlcNAc-Sp12	189.634	16.1558	8.51948
13	Glcb-Sp8	6.89948	7.16791	103.891		355	(6S)GlcNAcb1-3Galb1-4GlcNAcb-Sp0	188.182	28.1104	14.9379
14	Manb-Sp8	14.9779	3.09054	20.6341		54	Galb1-4GlcNAcb1-2Mana1-6(Galb1-4GlcNAcb1-2Mana1-3)Manb1-4GlcNAcb1-4GlcNAcb-Sp12	186.734	22.905	12.2661
15	GalNAcb-Sp8	43.1727	11.175	25.8844		514	GalNAcb1-4(6S)GlcNAc-Sp8	174.395	10.4125	5.97061
16	GlcNAcb-Sp0	17.3236	2.96565	17.1191		577	Galb1-4GlcNAcb1-3Galb1-4GlcNAcb1-3Galb1-4GlcNAcb1-2Mana1-6(Galb1-4GlcNAcb1-3Galb1-4GlcNAcb1-3Galb1-4GlcNAcb1-2Mana1-3)Manb1-4GlcNAcb1-4(Fuca1-6)GlcNAcb-Sp24	162.895	9.02943	5.54308
17	GlcNAcb-Sp8	1.71303	2.54547	148.595		579	Galb1-4GlcNAcb1-3Galb1-4GlcNAcb1-3Galb1-4GlcNAcb1-3Galb1-4GlcNAcb1-2Mana1-6(Galb1-4GlcNAcb1-3Galb1-4GlcNAcb1-3Galb1-4GlcNAcb1-3Galb1-4GlcNAcb1-2Mana1-3)Manb1-4GlcNAcb1-4(Fuca1-6)GlcNAcb-Sp24	157.694	21.1043	13.3831
18	GlcN(Gc)b-Sp8	-12.9689	4.97637	-38.3715		438	Galb1-4GlcNAcb1-6(Galb1-4GlcNAcb1-2)Mana1-6(GlcNAcb1-4)(Galb1-4GlcNAcb1-4(Galb1-4GlcNAcb1-2)Mana1-3)Manb1-4GlcNAcb1-4GlcNAc-Sp21	156.727	11.4304	7.29319
19	Galb1-4GlcNAcb1-6(Galb1-4GlcNAcb1-3)GalNAca-Sp8	67.9482	23.6563	34.8153		575	Galb1-4GlcNAcb1-3Galb1-4GlcNAcb1-2Mana1-6(Galb1-4GlcNAcb1-3Galb1-4GlcNAcb1-2Mana1-3)Manb1-4GlcNAcb1-4(Fuca1-6)GlcNAcb-Sp24	152.08	8.41694	5.53455
20	Galb1-4GlcNAcb1-6(Galb1-4GlcNAcb1-3)GalNAc-Sp14	22.5259	17.105	75.9347		382	Galb1-3GlcNAcb1-3Galb1-4GlcNAcb1-6(Galb1-3GlcNAcb1-3)Galb1-4Glcb-Sp0	150.931	23.3152	15.4476
21	GlcNAcb1-6(GlcNAcb1-4)(GlcNAcb1-3)GlcNAc-Sp8	10.3415	7.02151	67.8963		542	Galb1-4GlcNAcb1-3Galb1-4GlcNAcb1-2Mana1-6(Galb1-4GlcNAcb1-3Galb1-4GlcNAcb1-2Mana1-3)Manb1-4GlcNAcb1-4GlcNAcb-Sp24	148.327	15.8054	10.6557
22	6S(3S)Galb1-4(6S)GlcNAcb-Sp0	23.9989	28.5854	119.111		305	Galb1-4GlcNAcb1-6Galb1-4GlcNAcb-Sp0	142.21	5.92565	4.16682
23	6S(3S)Galb1-4GlcNAcb-Sp0	15.4813	6.94073	44.8331		161	Galb1-4GlcNAcb1-3Galb1-4(Fuca1-3)GlcNAcb1-3Galb1-4(Fuca1-3)GlcNAcb-Sp0	140.425	12.8662	9.16237
24	(3S)Galb1-4(Fuca1-3)(6S)Glc-Sp0	33.6191	6.26541	18.6365		406	Galb1-3GlcNAcb1-6Galb1-4GlcNAcb-Sp0	129.926	9.86599	7.59356
25	(3S)Galb1-4Glcb-Sp8	12.483	4.46357	35.7572		532	Galb1-4GlcNAcb1-2 Mana1-6(Galb1-4GlcNAcb1-4)(Galb1-4GlcNAcb1-2Mana1-3)Manb1-4GlcNAcb1-4(Fuca1-6)GlcNAc-Sp21	129.885	30.512	23.4916
26	(3S)Galb1-4(6S)Glcb-Sp0	7.55222	6.3929	84.6492		407	Galb1-3GlcNAca1-6Galb1-4GlcNAcb-Sp0	129.613	35.1215	27.0971
27	(3S)Galb1-4(6S)Glcb-Sp8	11.365	10.041	88.3504		167	Galb1-4GlcNAcb1-6(Galb1-3)GalNAc-Sp14	126.777	21.5967	17.0352
28	(3S)Galb1-3(Fuca1-4)GlcNAcb-Sp8	7.1982	9.37661	130.263		351	Mana1-6(Galb1-4GlcNAcb1-2Mana1-3)Manb1-4GlcNAcb1-4GlcNAcb-Sp12	119.839	11.865	9.90077
29	(3S)Galb1-3GalNAca-Sp8	14.3361	8.53869	59.5607		591	Galb1-4GlcNAcb1-3Galb1-4GlcNAcb1-6(Galb1-4GlcNAcb1-3Galb1-4GlcNAcb1-3)GalNAca-Sp14	119.541	29.4594	24.6438
30	(3S)Galb1-3GlcNAcb-Sp0	10.7299	8.66746	80.7784		458	Galb1-4GlcNAcb1-6(Galb1-4GlcNAcb1-2)Mana1-6(Galb1-4GlcNAcb1-2Mana1-3)Manb1-4GlcNAcb1-4GlcNAcb-Sp19	119.474	19.7228	16.508
31	(3S)Galb1-3GlcNAcb-Sp8	0.940025	6.65561	708.024		193	GlcNAcb1-6GalNAca-Sp14	118.44	18.8926	15.9512
32	(3S)Galb1-4(Fuca1-3)GlcNAc-Sp0	5.64712	3.60626	63.8601		166	Galb1-4GlcNAcb1-6(Galb1-3)GalNAca-Sp8	117.13	16.6139	14.1842
33	(3S)Galb1-4(Fuca1-3)GlcNAc-Sp8	9.68535	10.1148	104.434		495	Gala1-3Galb1-4GlcNAcb1-6GalNAca-Sp14	115.17	11.773	10.2222
34	(3S)Galb1-4(6S)GlcNAcb-Sp0	-1.39612	1.67168	-119.737		436	Galb1-4GlcNAcb1-2Mana1-6(GlcNAcb1-4)(Galb1-4GlcNAcb1-4(Galb1-4GlcNAcb1-2)Mana1-3)Manb1-4GlcNAcb1-4GlcNAc-Sp21	114.921	9.96815	8.67392
35	(3S)Galb1-4(6S)GlcNAcb-Sp8	10.1473	5.39215	53.1389		452	Neu5Aca2-8Neu5Aca2-3Galb1-3GalNAcb1-4(Neu5Aca2-8Neu5Aca2-3)Galb1-4Glcb-Sp0	111.635	12.162	10.8944
36	(3S)Galb1-4GlcNAcb-Sp0	8.09998	20.3144	250.795		559	Galb1-4GlcNAcb1-3Galb1-4GlcNAcb1-6(Galb1-4GlcNAcb1-3Galb1-4GlcNAcb1-2)Mana1-6(Galb1-4GlcNAcb1-3Galb1-4GlcNAcb1-2Mana1-3)Mana1-4GlcNAcb1-4GlcNAc-Sp24	99.233	21.0266	21.1892
37	(3S)Galb1-4GlcNAcb-Sp8	-3.86747	4.94844	-127.95		581	Galb1-4GlcNAcb1-3Galb1-4GlcNAcb1-3Galb1-4GlcNAcb1-3Galb1-4GlcNAcb1-3Galb1-4GlcNAcb1-2Mana1-6(Galb1-4GlcNAcb1-3Galb1-4GlcNAcb1-3Galb1-4GlcNAcb1-3Galb1-4GlcNAcb1-3Galb1-4GlcNAcb1-2Mana1-3)Manb1-4GlcNAcb1-4(Fuca1-6)GlcNAcb-Sp19	98.7103	11.2839	11.4313
38	(3S)Galb-Sp8	17.7528	9.455	53.2591		560	Gala1-3Galb1-4GlcNAcb1-2Mana1-6(Gala1-3Galb1-4GlcNAcb1-2Mana1-3)Manb1-4GlcNAcb1-4GlcNAc-Sp24	97.9924	6.15668	6.28282
39	(6S)(4S)Galb1-4GlcNAcb-Sp0	2.32878	4.96251	213.095		349	Galb1-4GlcNAcb1-2Mana1-3Manb1-4GlcNAcb1-4GlcNAc-Sp12	91.3376	25.5564	27.9802
40	(4S)Galb1-4GlcNAcb-Sp8	17.7702	12.3358	69.4185		306	GalNAcb1-3Galb-Sp8	87.4549	4.71402	5.39024
41	(6P)Mana-Sp8	-5.48562	5.11746	-93.2885		430	Fuca1-3GlcNAcb1-6(Galb1-4GlcNAcb1-3)Galb1-4Glc-Sp21	83.0551	19.7714	23.8051
42	(6S)Galb1-4Glcb-Sp0	20.8905	16.4493	78.7403		589	Galb1-4GlcNAcb1-3Galb1-4GlcNAcb1-3GalNAca-Sp14	80.2303	15.7515	19.6329
43	(6S)Galb1-4Glcb-Sp8	17.1323	9.40539	54.8986		165	Galb1-4GlcNAcb1-3Galb1-4Glcb-Sp8	79.1393	30.7726	38.8841
44	(6S)Galb1-4GlcNAcb-Sp8	11.008	11.5275	104.72		485	Galb1-4GlcNAcb1-6(Galb1-4GlcNAcb1-2)Mana1-6(Galb1-4GlcNAcb1-2Mana1-3)Manb1-4GlcNAcb1-4(Fuca1-6)GlcNAcb-Sp24	77.7746	3.79811	4.88349
45	(6S)Galb1-4(6S)Glcb-Sp8	20.5829	16.7562	81.4084		428	Galb1-3GlcNAcb1-6(Galb1-3GlcNAcb1-2)Mana1-6(Galb1-3GlcNAcb1-2Mana1-3)Manb1-4GlcNAcb1-4GlcNAcb-Sp19	77.158	22.7939	29.5418
46	Neu5Aca2-3(6S)Galb1-4GlcNAcb-Sp8	24.5557	14.0517	57.2237		403	Gala1-4Galb1-3GlcNAcb1-2Mana1-6(Gala1-4Galb1-3GlcNAcb1-2Mana1-3)Manb1-4GlcNAcb1-4GlcNAcb-Sp19	76.1965	17.5523	23.0356
47	(6S)GlcNAcb-Sp8	4.28912	4.33098	100.976		336	GalNAca1-3(Fuca1-2)Galb1-4GlcNAcb1-3Galb1-4GlcNAcb1-3Galb1-4GlcNAcb-Sp0	75.3672	21.6115	28.6749
48	Neu5,9Ac2a-Sp8	11.5804	7.11695	61.4569		334	GalNAcb1-3Gala1-4Galb1-4GlcNAcb1-3Galb1-4Glcb-Sp0	73.5328	27.3922	37.2517
49	Neu5,9Ac2a2-6Galb1-4GlcNAcb-Sp8	12.381	5.67011	45.7968		353	Galb1-4GlcNAcb1-2Mana1-6(Galb1-4GlcNAcb1-2Mana1-3)Manb1-4GlcNAcb1-4(Fuca1-6)GlcNAcb-Sp22	73.5101	39.2065	53.3349
50	Mana1-6(Mana1-3)Manb1-4GlcNAcb1-4GlcNAcb-Sp12	3.25883	5.02873	154.311		580	GlcNAcb1-3Galb1-4GlcNAcb1-3Galb1-4GlcNAcb1-3Galb1-4GlcNAcb1-3Galb1-4GlcNAcb1-2Mana1-6(GlcNAcb1-3Galb1-4GlcNAcb1-3Galb1-4GlcNAcb1-3Galb1-4GlcNAcb1-3Galb1-4GlcNAcb1-2Mana1-3)Manb1-4GlcNAcb1-4(Fuca1-6)GlcNAcb-Sp19	71.3497	14.2164	19.925
51	Mana1-6(Mana1-3)Manb1-4GlcNAcb1-4GlcNAcb-Sp13	10.712	7.39139	69.0012		169	Galb1-4GlcNAcb-Sp8	68.5255	11.0739	16.1602
52	GlcNAcb1-2Mana1-6(GlcNAcb1-2Mana1-3)Manb1-4GlcNAcb1-4GlcNAcb-Sp12	14.7433	8.12515	55.1109		354	Galb1-3GlcNAcb1-2Mana1-6(Galb1-3GlcNAcb1-2Mana1-3)Manb1-4GlcNAcb1-4(Fuca1-6)GlcNAcb-Sp22	68.232	18.6628	27.352
53	GlcNAcb1-2Mana1-6(GlcNAcb1-2Mana1-3)Manb1-4GlcNAcb1-4GlcNAcb-Sp13	12.1544	8.06352	66.3423		19	Galb1-4GlcNAcb1-6(Galb1-4GlcNAcb1-3)GalNAca-Sp8	67.9482	23.6563	34.8153
54	Galb1-4GlcNAcb1-2Mana1-6(Galb1-4GlcNAcb1-2Mana1-3)Manb1-4GlcNAcb1-4GlcNAcb-Sp12	186.734	22.905	12.2661		476	Galb1-3GlcNAcb1-2Mana1-6(GlcNAcb1-4)(Galb1-3GlcNAcb1-2Mana1-3)Manb1-4GlcNAcb1-4GlcNAcb-Sp21	65.8943	3.62114	5.49538
55	Neu5Aca2-6Galb1-4GlcNAcb1-2Mana1-6(Neu5Aca2-6Galb1-4GlcNAcb1-2Mana1-3)Manb1-4GlcNAcb1-4GlcNAcb-Sp12	14.0157	11.4084	81.3972		163	Galb1-4GlcNAcb1-3Galb1-4GlcNAcb-Sp0	64.1861	20.155	31.401
56	Neu5Aca2-6Galb1-4GlcNAcb1-2Mana1-6(Neu5Aca2-6Galb1-4GlcNAcb1-2Man-a1-3)Manb1-4GlcNAcb1-4GlcNAcb-Sp21	20.3509	9.63279	47.3334		508	Galb1-4GlcNAcb1-6(Galb1-4GlcNAcb1-2)Mana1-6(GlcNAcb1-4)Galb1-4GlcNAcb1-4(Gal b1-4GlcNAcb1-2)Mana1-3)Manb1-4GlcNAcb1-4(Fuca1-6)GlcNAc-Sp21	62.819	6.2774	9.99283
57	Neu5Aca2-6Galb1-4GlcNAcb1-2Mana1-6(Neu5Aca2-6Galb1-4GlcNAcb1-2Mana1-3)Manb1-4GlcNAcb1-4GlcNAcb-Sp24	19.5933	10.8596	55.4248		168	Galb1-4GlcNAcb-Sp0	62.2647	27.7641	44.5905
58	Fuca1-2Galb1-3GalNAcb1-3Gala-Sp9	7.53225	3.37077	44.7511		544	Fuca1-2Galb1-4GlcNAcb1-3Galb1-4GlcNAcb1-2Mana1-6(Fuca1-2Galb1-4GlcNAcb1-3Galb1-4GlcNAcb1-2Mana1-3)Manb1-4GlcNAcb1-4GlcNAcb-Sp24	60.7596	9.17969	15.1082
59	Fuca1-2Galb1-3GalNAcb1-3Gala1-4Galb1-4Glcb-Sp9	18.1762	2.20341	12.1225		170	Galb1-4GlcNAcb-Sp23	60.5128	22.8987	37.841
60	Fuca1-2Galb1-3(Fuca1-4)GlcNAcb-Sp8	5.20897	7.07383	135.801		372	Gala1-3Galb1-4(Fuca1-3)GlcNAcb1-2Mana1-6(Gala1-3Galb1-4(Fuca1-3)GlcNAcb1-2Mana1-3)Manb1-4GlcNAcb1-4GlcNAcb-Sp20	57.4421	15.8811	27.6472
61	Fuca1-2Galb1-3GalNAca-Sp8	0.450325	3.55147	788.645		404	Gala1-4Galb1-4GlcNAcb1-2Mana1-6(Gala1-4Galb1-4GlcNAcb1-2Mana1-3)Manb1-4GlcNAcb1-4GlcNAcb-Sp24	57.1652	13.9398	24.3851
62	Fuca1-2Galb1-3GalNAca-Sp14	8.39477	4.82837	57.5164		335	GalNAca1-3(Fuca1-2)Galb1-4GlcNAcb1-3Galb1-4GlcNAcb-Sp0	57.0059	12.2453	21.4807
63	Fuca1-2Galb1-3GalNAcb1-4(Neu5Aca2-3)Galb1-4Glcb-Sp0	19.9186	9.81341	49.2675		429	Galb1-4GlcNAcb1-6(Fuca1-2Galb1-3GlcNAcb1-3)Galb1-4Glc-Sp21	56.7054	13.9415	24.5858
64	Fuca1-2Galb1-3GalNAcb1-4(Neu5Aca2-3)Galb1-4Glcb-Sp9	-0.695625	1.63732	-235.374		599	Galb1-4GlcNAcb1-3Galb1-3GalNAca-Sp14	56.6231	14.7776	26.0982
65	Fuca1-2Galb1-3GlcNAcb1-3Galb1-4Glcb-Sp8	4.70085	3.53798	75.2626		408	GalNAcb1-3Gala1-6Galb1-4Glcb-Sp8	56.622	11.4924	20.2967
66	Fuca1-2Galb1-3GlcNAcb1-3Galb1-4Glcb-Sp10	8.17595	7.8002	95.4042		562	GalNAcb1-3GlcNAcb-Sp0	53.783	11.941	22.2022
67	Fuca1-2Galb1-3GlcNAcb-Sp0	12.8878	7.44114	57.7377		157	Galb1-4GalNAca1-3(Fuca1-2)Galb1-4GlcNAcb-Sp8	49.6221	16.6493	33.5522
68	Fuca1-2Galb1-3GlcNAcb-Sp8	-5.14815	11.6839	-226.954		122	Gala1-4Galb1-4Glcb-Sp0	49.0892	10.8025	22.0058
69	Fuca1-2Galb1-4(Fuca1-3)GlcNAcb1-3Galb1-4(Fuca1-3)GlcNAcb-Sp0	16.3	10.4912	64.3632		386	Galb1-3GlcNAcb1-3Galb1-4(Fuca1-3)GlcNAcb1-6(Galb1-3GlcNAcb1-3)Galb1-4Glc-Sp21	48.8106	4.89838	10.0355
70	Fuca1-2Galb1-4(Fuca1-3)GlcNAcb1-3Galb1-4(Fuca1-3)GlcNAcb1-3Galb1-4(Fuca1-3)GlcNAcb-Sp0	6.7634	5.95457	88.041		590	Galb1-4GlcNAcb1-3Galb1-4GlcNAcb1-6(Galb1-3)GalNAca-Sp14	46.333	23.1622	49.9907
71	Fuca1-2Galb1-4(Fuca1-3)GlcNAcb-Sp0	6.5408	5.0403	77.0593		131	Galb1-4GlcNAcb1-6GalNAca-Sp8	46.0819	6.11028	13.2596
72	Fuca1-2Galb1-4(Fuca1-3)GlcNAcb-Sp8	10.3418	4.57624	44.2501		15	GalNAcb-Sp8	43.1727	11.175	25.8844
73	Fuca1-2Galb1-4GlcNAcb1-3Galb1-4GlcNAcb-Sp0	0.8928	1.75499	196.572		143	Galb1-3GalNAcb1-3Gala1-4Galb1-4Glcb-Sp0	42.8615	8.9326	20.8406
74	Fuca1-2Galb1-4GlcNAcb1-3Galb1-4GlcNAcb1-3Galb1-4GlcNAcb-Sp0	10.5658	5.62926	53.2783		113	Gala1-3Galb1-4(Fuca1-3)GlcNAcb-Sp8	42.321	16.0242	37.8635
75	Fuca1-2Galb1-4GlcNAcb-Sp0	6.11792	11.359	185.668		159	Galb1-4GlcNAcb1-3GalNAca-Sp8	41.9513	7.82034	18.6415
76	Fuca1-2Galb1-4GlcNAcb-Sp8	29.1854	19.9379	68.3146		384	Galb1-4GlcNAcb1-6(Fuca1-4(Fuca1-2Galb1-3)GlcNAcb1-3)Galb1-4Glc-Sp21	40.0729	23.5443	58.7536
77	Fuca1-2Galb1-4Glcb-Sp0	7.83198	4.98352	63.6305		489	Gala1-3Galb1-3GlcNAcb1-6GalNAca-Sp14	36.6336	5.49697	15.0053
78	Fuca1-2Galb-Sp8	-5.66482	2.25698	-39.8419		585	GlcNAcb1-3Galb1-4GlcNAcb1-3Galb1-4GlcNAcb1-3Galb1-4GlcNAcb1-6(GlcNAcb1-3Galb1-4GlcNAcb1-3Galb1-4GlcNAcb1-3Galb1-4GlcNAb1-2)Mana1-6(GlcNAcb1-3Galb1-4GlcNAcb1-3Galb1-4GlcNAcb1-3Galb1-4GlcNAcb1-2Mana1-3)Manb1-4GlcNAcb1-4(Fuca1-6)GlcNAcb-Sp24	36.5046	6.33036	17.3413
79	Fuca1-3GlcNAcb-Sp8	-1.5524	4.82445	-310.774		550	Galb1-4GlcNAcb1-3Galb1-4GlcNAcb1-3Galb1-4GlcNAcb1-3Galb1-4GlcNAcb1-2Mana1-6(Galb1-4GlcNAcb1-3Galb1-4GlcNAcb1-3Galb1-4GlcNAcb1-3Galb1-4GlcNAcb1-2Mana1-3)Manb1-4GlcNAcb1-4GlcNAcb-Sp25	36.3002	7.88871	21.7318
80	Fuca1-4GlcNAcb-Sp8	8.7455	6.13451	70.1447		479	Neu5Aca2-3Galb1-4GlcNAcb1-6GalNAca-Sp14	36.2378	14.8711	41.0374
81	Fucb1-3GlcNAcb-Sp8	10.6635	7.95313	74.5826		551	Galb1-3GlcNAcb1-3Galb1-4GlcNAcb1-2Mana1-6(Galb1-3GlcNAcb1-3Galb1-4GlcNAcb1-2Mana1-3)Manb1-4GlcNAcb1-4GlcNAc-Sp25	35.8973	7.22152	20.1172
82	GalNAca1-3(Fuca1-2)Galb1-3GlcNAcb-Sp0	20.4662	8.35209	40.8092		588	Galb1-4GlcNAcb1-3Galb1-4GlcNAcb1-3Galb1-4GlcNAcb1-3Galb1-4GlcNAcb1-3Galb1-4GlcNAcb1-6(Galb1-4GlcNAcb1-3Galb1-4GlcNAcb1-3Galb1-4GlcNAcb1-3Galb1-4GlcNAcb1-3Galb1-4GlcNAb1-2)Mana1-6(Galb1-4GlcNAcb1-3Galb1-4GlcNAcb1-3Galb1-4GlcNAcb1-3Galb1-4GlcNAcb1-3Galb1-4GlcNAcb1-2Mana1-3)Manb1-4GlcNAcb1-4(Fuca1-6)GlcNAcb-Sp24	35.6424	12.192	34.2065
83	GalNAca1-3(Fuca1-2)Galb1-4(Fuca1-3)GlcNAcb-Sp0	10.5717	14.6983	139.035		583	GlcNAcb1-3Galb1-4GlcNAcb1-3Galb1-4GlcNAcb1-6(GlcNAcb1-3Galb1-4GlcNAcb1-3Galb1-4GlcNAb1-2)Mana1-6(GlcNAcb1-3Galb1-4GlcNAcb1-3Galb1-4GlcNAcb1-2Mana1-3)Manb1-4GlcNAcb1-4(Fuca1-6)GlcNAcb-Sp24	35.3767	1.73596	4.90706
84	(3S)Galb1-4(Fuca1-3)Glcb-Sp0	14.643	4.38813	29.9674		92	GalNAca1-3Galb-Sp8	34.8956	10.4047	29.8166
85	GalNAca1-3(Fuca1-2)Galb1-4GlcNAcb-Sp0	23.0807	10.0182	43.4052		350	Galb1-4GlcNAcb1-2Mana1-6Manb1-4GlcNAcb1-4GlcNAc-Sp12	34.6622	14.1618	40.8566
86	GalNAca1-3(Fuca1-2)Galb1-4GlcNAcb-Sp8	-0.864525	2.91629	-337.329		584	Galb1-4GlcNAcb1-3Galb1-4GlcNAcb1-3Galb1-4GlcNAcb1-6(Galb1-4GlcNAcb1-3Galb1-4GlcNAcb1-3Galb1-4GlcNAb1-2)Mana1-6(Galb1-4GlcNAcb1-3Galb1-4GlcNAcb1-3Galb1-4GlcNAcb1-2Mana1-3)Manb1-4GlcNAcb1-4(Fuca1-6)GlcNAcb-Sp24	34.5359	21.7573	62.9992
87	GalNAca1-3(Fuca1-2)Galb1-4Glcb-Sp0	23.0122	15.0742	65.5055		587	GlcNAcb1-3Galb1-4GlcNAcb1-3Galb1-4GlcNAcb1-3Galb1-4GlcNAcb1-3Galb1-4GlcNAcb1-6(GlcNAcb1-3Galb1-4GlcNAcb1-3Galb1-4GlcNAcb1-3Galb1-4GlcNAcb1-3Galb1-4GlcNAb1-2)Mana1-6(GlcNAcb1-3Galb1-4GlcNAcb1-3Galb1-4GlcNAcb1-3Galb1-4GlcNAcb1-3Galb1-4GlcNAcb1-2Mana1-3)Manb1-4GlcNAcb1-4(Fuca1-6)GlcNAcb-Sp24	34.3489	7.03627	20.4847
88	GlcNAcb1-3Galb1-3GalNAca-Sp8	0.181975	5.55128	3050.57		582	Galb1-4GlcNAcb1-3Galb1-4GlcNAcb1-6(Galb1-4GlcNAcb1-3Galb1-4GlcNAb1-2)Mana1-6(Galb1-4GlcNAcb1-3Galb1-4GlcNAcb1-2Mana1-3)Manb1-4GlcNAcb1-4(Fuca1-6)GlcNAcb-Sp24	33.738	14.8959	44.1516
89	GalNAca1-3(Fuca1-2)Galb-Sp8	10.671	8.71143	81.6363		24	(3S)Galb1-4(Fuca1-3)(6S)Glc-Sp0	33.6191	6.26541	18.6365
90	GalNAca1-3(Fuca1-2)Galb-Sp18	-2.77985	7.00417	-251.962		387	Galb1-4GlcNAcb1-6(Galb1-4GlcNAcb1-2)Mana1-6(Galb1-4GlcNAcb1-4(Galb1-4GlcNAcb1-2)Mana1-3)Manb1-4GlcNAcb1-4GlcNAcb-Sp21	33.3473	8.84553	26.5255
91	GalNAca1-3GalNAcb-Sp8	10.7855	4.48428	41.5772		171	Galb1-4Glcb-Sp0	33.1381	20.5279	61.9463
92	GalNAca1-3Galb-Sp8	34.8956	10.4047	29.8166		370	GalNAca1-3(Fuca1-2)Galb1-4GlcNAcb1-2Mana1-6(GalNAca1-3(Fuca1-2)Galb1-4GlcNAcb1-2Mana1-3)Manb1-4GlcNAcb1-4GlcNAcb-Sp20	31.8705	12.3199	38.6561
93	GalNAca1-4(Fuca1-2)Galb1-4GlcNAcb-Sp8	19.0427	11.4807	60.2891		519	GalNAca1-3(Fuca1-2)Galb1-4GlcNAcb1-6GalNAc-Sp14	31.5427	9.27467	29.4036
94	GalNAcb1-3GalNAca-Sp8	0.575375	3.19725	555.682		369	Galb1-4GlcNAcb1-2Mana1-6(Galb1-4GlcNAcb1-4(Galb1-4GlcNAcb1-2)Mana1-3)Manb1-4GlcNAcb1-4GlcNAc-Sp21	31.3882	5.77527	18.3995
95	GalNAcb1-3(Fuca1-2)Galb-Sp8	14.4513	9.2358	63.9098		595	GlcNAcb1-3Galb1-4GlcNAcb1-6(GlcNAcb1-3Galb1-4GlcNAcb1-3)GalNAca-Sp14	31.1728	9.48959	30.4419
96	GalNAcb1-3Gala1-4Galb1-4GlcNAcb-Sp0	27.7097	35.3394	127.534		448	Galb1-4GlcNAcb1-2Mana-Sp0	30.8812	5.69621	18.4456
97	GalNAcb1-4(Fuca1-3)GlcNAcb-Sp0	16.9116	3.39029	20.0471		449	Fuca1-2Galb1-4GlcNAcb1-6(Fuca1-2Galb1-4GlcNAcb1-3)GalNAc-Sp14	30.4979	6.40069	20.9873
98	GalNAcb1-4GlcNAcb-Sp0	237.42	14.0487	5.91724		491	Neu5Aca2-3Galb1-3GlcNAcb1-6GalNAca-Sp14	30.4586	7.05991	23.1787
99	GalNAcb1-4GlcNAcb-Sp8	-13.9878	77.9427	-557.217		478	Neu5Aca2-3Galb1-4GlcNAcb1-2Mana-Sp0	30.0456	8.92177	29.6941
100	Gala1-2Galb-Sp8	-5.07968	8.64191	-170.127		564	GlcNAcb1-3Galb1-4GlcNAcb1-3Galb1-4GlcNAcb1-3Galb1-4GlcNAcb1-3Galb1-4GlcNAcb1-2Mana1-6(GlcNAcb1-3Galb1-4GlcNAcb1-3Galb1-4GlcNAcb1-3Galb1-4GlcNAcb1-3Galb1-4GlcNAcb1-2Mana1-3)Manb1-4GlcNAcb1-4GlcNAcb-Sp25	29.9692	13.0552	43.562
101	Gala1-3(Fuca1-2)Galb1-3GlcNAcb-Sp0	4.69492	5.37603	114.507		586	Galb1-4GlcNAcb1-3Galb1-4GlcNAcb1-3Galb1-4GlcNAcb1-3Galb1-4GlcNAcb1-6(Galb1-4GlcNAcb1-3Galb1-4GlcNAcb1-3Galb1-4GlcNAcb1-3Galb1-4GlcNAb1-2)Mana1-6(Galb1-4GlcNAcb1-3Galb1-4GlcNAcb1-3Galb1-4GlcNAcb1-3Galb1-4GlcNAcb1-2Mana1-3)Manb1-4GlcNAcb1-4(Fuca1-6)GlcNAcb-Sp24	29.7716	8.22994	27.6436
102	Gala1-3(Fuca1-2)Galb1-3GlcNAcb-Sp8	8.72	7.19136	82.4697		571	Galb1-3GlcNAcb1-3Galb1-4GlcNAcb1-3Galb1-4GlcNAcb1-6(Galb1-3GlcNAcb1-3Galb1-4GlcNAcb1-3Galb1-4GlcNAb1-2)Mana1-6(Galb1-3GlcNAcb1-3Galb1-4GlcNAcb1-3Galb1-4GlcNAcb1-2Mana1-3)Manb1-4GlcNAcb1-4(Fuca1-6)GlcNAcb-Sp24	29.664	16.4228	55.3626
103	Gala1-3(Fuca1-2)Galb1-4(Fuca1-3)GlcNAcb-Sp0	14.213	16.6755	117.326		76	Fuca1-2Galb1-4GlcNAcb-Sp8	29.1854	19.9379	68.3146
104	Gala1-3(Fuca1-2)Galb1-4(Fuca1-3)GlcNAcb-Sp8	15.7546	8.40846	53.3714		5	GalNAca-Sp15	29.0499	17.8507	61.4485
105	Gala1-3(Fuca1-2)Galb1-4GlcNAc-Sp0	5.45435	10.8289	198.537		4	GalNAca-Sp8	28.8804	10.5831	36.6447
106	Gala1-3(Fuca1-2)Galb1-4Glcb-Sp0	16.6669	11.3609	68.1647		133	GlcNAcb1-6(Galb1-3)GalNAca-Sp8	28.6345	14.8211	51.7597
107	Gala1-3(Fuca1-2)Galb-Sp8	0.183125	5.31104	2900.23		362	Fuca1-2Galb1-4(Fuca1-3)GlcNAcb1-2Mana1-6(Fuca1-2Galb1-4(Fuca1-3)GlcNAcb1-2Mana1-3)Manb1-4GlcNAcb1-4GlcNAb-Sp20	28.0552	11.5919	41.3182
108	Gala1-3(Fuca1-2)Galb-Sp18	7.2201	3.95103	54.7227		511	(6S)(4S)GalNAcb1-4GlcNAc-Sp8	27.7588	15.1361	54.5273
109	Gala1-4(Gala1-3)Galb1-4GlcNAcb-Sp8	18.3225	7.02207	38.3248		96	GalNAcb1-3Gala1-4Galb1-4GlcNAcb-Sp0	27.7097	35.3394	127.534
110	Gala1-3GalNAca-Sp8	13.8851	4.51415	32.5108		572	Galb1-3GlcNAcb1-3Galb1-4GlcNAcb1-6(Galb1-3GlcNAcb1-3Galb1-4GlcNAb1-2)Mana1-6(Galb1-3GlcNAcb1-3Galb1-4GlcNAcb1-2Mana1-3)Manb1-4GlcNAcb1-4(Fuca1-6)GlcNAcb-Sp24	27.1585	10.0259	36.9163
111	Gala1-3GalNAca-Sp16	3.24317	5.47165	168.713		263	Neu5Aca2-3Galb1-4Glcb-Sp0	26.9995	8.07574	29.9107
112	Gala1-3GalNAcb-Sp8	13.4088	15.6324	116.583		410	Galb1-4GlcNAcb1-6(Neu5Aca2-6Galb1-3GlcNAcb1-3)Galb1-4Glc-Sp21	26.9606	10.944	40.5924
113	Gala1-3Galb1-4(Fuca1-3)GlcNAcb-Sp8	42.321	16.0242	37.8635		474	Neu5Aca2-3Galb1-3GlcNAcb1-6(Neu5Aca2-3Galb1-3GlcNAcb1-2)Mana1-6(Neu5Aca2-3Galb1-3GlcNAcb1-2Mana1-3)Manb1-4GlcNAcb1-4GlcNAcb-Sp19	26.8131	5.03522	18.779
114	Gala1-3Galb1-3GlcNAcb-Sp0	8.1234	3.75755	46.2558		513	(3S)GalNAcb1-4(3S)GlcNAc-Sp8	26.6661	9.98258	37.4356
115	Gala1-3Galb1-4GlcNAcb-Sp8	19.6645	4.01485	20.4168		494	Fuca1-2Galb1-4GlcNAcb1-6GalNAca-Sp14	26.5519	6.80375	25.6244
116	Gala1-3Galb1-4Glcb-Sp0	13.5698	3.60239	26.5471		443	(6S)Galb1-3GlcNAcb-Sp0	26.2686	7.12837	27.1364
117	Gala1-3Galb1-4Glc-Sp10	-3.34985	9.0704	-270.77		424	GalNAca1-3(Fuca1-2)Galb1-3GlcNAcb1-3GalNAc-Sp14	25.1071	9.82724	39.1413
118	Gala1-3Galb-Sp8	11.0906	5.66044	51.0382		184	GlcNAcb1-3Galb1-4GlcNAcb1-3Galb1-4GlcNAcb-Sp0	25.0012	5.81929	23.276
119	Gala1-4(Fuca1-2)Galb1-4GlcNAcb-Sp8	4.20205	11.7746	280.212		419	Galb1-4(Fuca1-3)GlcNAcb1-2Mana1-6(Galb1-4(Fuca1-3)GlcNAcb1-2Mana1-3)Manb1-4GlcNAcb1-4(Fuca1-6)GlcNAcb-Sp22	24.7803	9.44688	38.1225
120	Gala1-4Galb1-4GlcNAcb-Sp0	18.9468	13.2281	69.8172		46	Neu5Aca2-3(6S)Galb1-4GlcNAcb-Sp8	24.5557	14.0517	57.2237
121	Gala1-4Galb1-4GlcNAcb-Sp8	18.4531	7.27431	39.4205		299	Neu5Aca2-3Galb1-4(Fuca1-3)GlcNAcb1-6(Galb1-3)GalNAca-Sp14	24.0005	17.9963	74.9829
122	Gala1-4Galb1-4Glcb-Sp0	49.0892	10.8025	22.0058		22	6S(3S)Galb1-4(6S)GlcNAcb-Sp0	23.9989	28.5854	119.111
123	Gala1-4GlcNAcb-Sp8	6.85435	9.89362	144.341		531	Galb1-4GlcNAcb1-2 Mana1-6(GlcNAcb1-4)(Galb1-4GlcNAcb1-2Mana1-3)Manb1-4GlcNAcb1-4(Fuca1-6)GlcNAc-Sp21	23.7579	3.57177	15.034
124	Gala1-6Glcb-Sp8	1.8849	1.52349	80.8259		541	Galb1-4GlcNAcb1-3Galb1-4GlcNAcb1-2Mana1-6(Galb1-4GlcNAcb1-3Galb1-4GlcNAcb1-2Mana1-3)Manb1-4GlcNAcb1-4GlcNAcb-Sp12	23.6546	13.4283	56.7683
125	Galb1-2Galb-Sp8	12.3848	16.4339	132.695		85	GalNAca1-3(Fuca1-2)Galb1-4GlcNAcb-Sp0	23.0807	10.0182	43.4052
126	Galb1-3(Fuca1-4)GlcNAcb1-3Galb1-4(Fuca1-3)GlcNAcb-Sp0	6.60533	6.8848	104.231		484	Mana1-6(Mana1-3)Manb1-4GlcNAcb1-4(Fuca1-6)GlcNAcb-Sp19	23.022	8.67487	37.6808
127	Galb1-3GlcNAcb1-3Galb1-4(Fuca1-3)GlcNAcb-Sp0	18.2895	12.7314	69.6104		87	GalNAca1-3(Fuca1-2)Galb1-4Glcb-Sp0	23.0122	15.0742	65.5055
128	Galb1-3(Fuca1-4)GlcNAc-Sp0	2.80018	2.60034	92.8637		512	(6S)GalNAcb1-4GlcNAc-Sp8	22.9096	3.52386	15.3816
129	Galb1-3(Fuca1-4)GlcNAc-Sp8	12.6801	3.47159	27.3783		20	Galb1-4GlcNAcb1-6(Galb1-4GlcNAcb1-3)GalNAc-Sp14	22.5259	17.105	75.9347
130	Fuca1-4(Galb1-3)GlcNAcb-Sp8	14.1421	9.71304	68.6817		490	Galb1-3(Fuca1-4)GlcNAcb1-6GalNAca-Sp14	22.3041	7.86997	35.2848
131	Galb1-4GlcNAcb1-6GalNAca-Sp8	46.0819	6.11028	13.2596		528	GalNAcb1-4GlcNAcb1-2Mana-Sp0	22.0561	4.72057	21.4026
132	Galb1-4GlcNAcb1-6GalNAc-Sp14	14.3504	4.25468	29.6486		578	GlcNAcb1-3Galb1-4GlcNAcb1-3Galb1-4GlcNAcb1-3Galb1-4GlcNAcb1-2Mana1-6(GlcNAcb1-3Galb1-4GlcNAcb1-3Galb1-4GlcNAcb1-3Galb1-4GlcNAcb1-2Mana1-3)Manb1-4GlcNAcb1-4(Fuca1-6)GlcNAcb-Sp24	21.7008	5.30121	24.4286
133	GlcNAcb1-6(Galb1-3)GalNAca-Sp8	28.6345	14.8211	51.7597		473	Fuca1-2Galb1-3(Fuca1-4)GlcNAcb1-2Mana1-6(Fuca1-2Galb1-3(Fuca1-4)GlcNAcb1-2Mana1-3)Manb1-4GlcNAcb1-4(Fuca1-6)GlcNAcb1-4(Fuca1-6)GlcNAcb-Sp19	21.6548	14.6544	67.6729
134	GlcNAcb1-6(Galb1-3)GalNAca-Sp14	16.9223	5.24393	30.9882		574	GlcNAcb1-3Galb1-4GlcNAcb1-2Mana1-6(GlcNAcb1-3Galb1-4GlcNAcb1-2Mana1-3)Manb1-4GlcNAcb1-4(Fuca1-6)GlcNAcb-Sp24	21.6539	11.8759	54.8443
135	Neu5Aca2-6(Galb1-3)GalNAca-Sp8	10.6739	2.6658	24.975		468	Gala1-3(Fuca1-2)Galb1-3GalNAcb-Sp8	21.4459	12.2909	57.3113
136	Neu5Aca2-6(Galb1-3)GalNAca-Sp14	1.44787	4.54841	314.144		361	Fuca1-2Galb1-4GlcNAcb1-2Mana1-6(Fuca1-2Galb1-4GlcNAcb1-2Mana1-3)Manb1-4GlcNAcb1-4GlcNAcb-Sp20	21.3695	5.32398	24.9139
137	Neu5Acb2-6(Galb1-3)GalNAca-Sp8	12.2413	3.53998	28.9184		459	Neu5Aca2-3Galb1-4GlcNAcb1-2Mana1-6(GlcNAcb1-4)(Neu5Aca2-3Galb1-4GlcNAcb1-2Mana1-3)Manb1-4GlcNAcb1-4GlcNAcb-Sp21	21.3393	3.17807	14.8931
138	Neu5Aca2-6(Galb1-3)GlcNAcb1-4Galb1-4Glcb-Sp10	3.87255	7.57116	195.508		338	GlcNAca1-4Galb1-4GlcNAcb1-3Galb1-4GlcNAcb1-3Galb1-4GlcNAcb-Sp0	21.2958	19.3526	90.8752
139	Galb1-3GalNAca-Sp8	-0.780275	6.75286	-865.446		332	Neu5Aca2-6Galb1-4GlcNAcb1-3Galb1-4GlcNAcb1-3Galb1-4GlcNAcb-Sp0	21.1329	12.6471	59.8453
140	Galb1-3GalNAca-Sp14	10.3886	4.87623	46.9381		388	GlcNAcb1-2Mana1-6(GlcNAcb1-4(GlcNAcb1-2)Mana1-3)Manb1-4GlcNAcb1-4GlcNAc-Sp21	20.9545	12.3178	58.7836
141	Galb1-3GalNAca-Sp16	11.2123	22.2113	198.098		42	(6S)Galb1-4Glcb-Sp0	20.8905	16.4493	78.7403
142	Galb1-3GalNAcb-Sp8	7.52445	3.44142	45.7365		606	Neu5Aca2-6Galb1-4GlcNAcb1-3Galb1-4GlcNAcb1-3Galb1-4GlcNAcb1-2Mana1-6(Neu5Aca2-6Galb1-4GlcNAcb1-3Galb1-4GlcNAcb1-3Galb1-4GlcNAcb1-2Mana1-3)Manb1-4GlcNAcb1-4GlcNAcb-Sp12	20.8599	7.14126	34.2343
143	Galb1-3GalNAcb1-3Gala1-4Galb1-4Glcb-Sp0	42.8615	8.9326	20.8406		324	Galb1-3GlcNAcb1-2Mana1-6(Galb1-3GlcNAcb1-2Mana1-3)Manb1-4GlcNAcb1-4GlcNAcb-Sp19	20.8597	11.3796	54.5533
144	Galb1-3GalNAcb1-4(Neu5Aca2-3)Galb1-4Glcb-Sp0	3.35475	1.93041	57.5426		378	Neu5Aca2-3Galb1-4(Fuca1-3)GlcNAcb1-3GalNAca-Sp14	20.8346	19.8619	95.3316
145	Galb1-3GalNAcb1-4Galb1-4Glcb-Sp8	9.8919	16.9693	171.548		396	Neu5Aca2-3Galb1-3GlcNAcb1-2Mana1-6(Neu5Aca2-3Galb1-3GlcNAcb1-2Mana1-3)Manb1-4GlcNAcb1-4GlcNAc-Sp19	20.8341	5.46924	26.2514
146	Galb1-3Galb-Sp8	10.2313	3.19349	31.2129		201	GlcAa-Sp8	20.8296	10.5272	50.5395
147	Galb1-3GlcNAcb1-3Galb1-4GlcNAcb-Sp0	3.17007	8.06911	254.54		45	(6S)Galb1-4(6S)Glcb-Sp8	20.5829	16.7562	81.4084
148	Galb1-3GlcNAcb1-3Galb1-4Glcb-Sp10	20.1497	11.0491	54.8349		82	GalNAca1-3(Fuca1-2)Galb1-3GlcNAcb-Sp0	20.4662	8.35209	40.8092
149	Galb1-3GlcNAcb-Sp0	15.9657	5.75063	36.0187		56	Neu5Aca2-6Galb1-4GlcNAcb1-2Mana1-6(Neu5Aca2-6Galb1-4GlcNAcb1-2Man-a1-3)Manb1-4GlcNAcb1-4GlcNAcb-Sp21	20.3509	9.63279	47.3334
150	Galb1-3GlcNAcb-Sp8	11.2641	2.46039	21.8426		160	Galb1-4GlcNAcb1-3GalNAc-Sp14	20.264	6.19927	30.5926
151	Galb1-4(Fuca1-3)GlcNAcb-Sp0	10.1312	7.18336	70.9035		256	Neu5Aca2-3Galb1-4(Fuca1-3)GlcNAcb1-3Galb-Sp8	20.2423	4.79708	23.6983
152	Galb1-4(Fuca1-3)GlcNAcb-Sp8	-5.23183	0.757497	-14.4786		148	Galb1-3GlcNAcb1-3Galb1-4Glcb-Sp10	20.1497	11.0491	54.8349
153	Galb1-4(Fuca1-3)GlcNAcb1-3Galb1-4(Fuca1-3)GlcNAcb-Sp0	6.14243	2.78536	45.3462		63	Fuca1-2Galb1-3GalNAcb1-4(Neu5Aca2-3)Galb1-4Glcb-Sp0	19.9186	9.81341	49.2675
154	Galb1-4(Fuca1-3)GlcNAcb1-3Galb1-4(Fuca1-3)GlcNAcb1-3Galb1-4(Fuca1-3)GlcNAcb-Sp0	-2.40467	3.96271	-164.792		422	Fuca1-2Galb1-3GlcNAcb1-3GalNAc-Sp14	19.7568	1.35759	6.87148
155	Galb1-4(6S)Glcb-Sp0	4.1709	5.26803	126.304		115	Gala1-3Galb1-4GlcNAcb-Sp8	19.6645	4.01485	20.4168
156	Galb1-4(6S)Glcb-Sp8	0.965025	8.87291	919.449		57	Neu5Aca2-6Galb1-4GlcNAcb1-2Mana1-6(Neu5Aca2-6Galb1-4GlcNAcb1-2Mana1-3)Manb1-4GlcNAcb1-4GlcNAcb-Sp24	19.5933	10.8596	55.4248
157	Galb1-4GalNAca1-3(Fuca1-2)Galb1-4GlcNAcb-Sp8	49.6221	16.6493	33.5522		395	Gala1-3Galb1-3(Fuca1-4)GlcNAcb1-2Mana1-6(Gala1-3Galb1-3(Fuca1-4)GlcNAcb1-2Mana1-3)Manb1-4GlcNAcb1-4GlcNAc-Sp19	19.5085	6.44726	33.0485
158	Galb1-4GalNAcb1-3(Fuca1-2)Galb1-4GlcNAcb-Sp8	11.0126	4.4108	40.0524		217	Manb1-4GlcNAcb-Sp0	19.4926	7.83949	40.2178
159	Galb1-4GlcNAcb1-3GalNAca-Sp8	41.9513	7.82034	18.6415		346	Mana1-6(Neu5Aca2-6Galb1-4GlcNAcb1-2Mana1-3)Manb1-4GlcNAcb1-4GlcNAc-Sp12	19.4356	11.8592	61.0179
160	Galb1-4GlcNAcb1-3GalNAc-Sp14	20.264	6.19927	30.5926		363	Gala1-3Galb1-4GlcNAcb1-2Mana1-6(Gala1-3Galb1-4GlcNAcb1-2Mana1-3)Manb1-4GlcNAcb1-4GlcNAcb-Sp20	19.2388	12.7988	66.5261
161	Galb1-4GlcNAcb1-3Galb1-4(Fuca1-3)GlcNAcb1-3Galb1-4(Fuca1-3)GlcNAcb-Sp0	140.425	12.8662	9.16237		328	Neu5,9Ac2a2-3Galb1-4GlcNAcb-Sp0	19.1533	5.95472	31.0897
162	Galb1-4GlcNAcb1-3Galb1-4GlcNAcb1-3Galb1-4GlcNAcb-Sp0	13.3415	7.33433	54.9737		93	GalNAca1-4(Fuca1-2)Galb1-4GlcNAcb-Sp8	19.0427	11.4807	60.2891
163	Galb1-4GlcNAcb1-3Galb1-4GlcNAcb-Sp0	64.1861	20.155	31.401		546	GlcNAcb1-3Galb1-4GlcNAcb1-3Galb1-4GlcNAcb1-2Mana1-6(GlcNAcb1-3Galb1-4GlcNAcb1-3Galb1-4GlcNAcb1-2Mana1-3)Manb1-4GlcNAcb1-4GlcNAcb-Sp25	18.9793	2.43138	12.8107
164	Galb1-4GlcNAcb1-3Galb1-4Glcb-Sp0	10.9909	4.0655	36.9897		120	Gala1-4Galb1-4GlcNAcb-Sp0	18.9468	13.2281	69.8172
165	Galb1-4GlcNAcb1-3Galb1-4Glcb-Sp8	79.1393	30.7726	38.8841		446	Fuca1-2Galb1-4(Fuca1-3)GlcNAcb1-2Mana1-6(Fuca1-2Galb1-4(Fuca1-3)GlcNAcb1-4(Fuca1-2Galb1-4(Fuca1-3)GlcNAcb1-2)Mana1-3)Manb1-4GlcNAcb1-4GlcNAcb-Sp12	18.9048	7.6405	40.4157
166	Galb1-4GlcNAcb1-6(Galb1-3)GalNAca-Sp8	117.13	16.6139	14.1842		533	Fuca1-4(Galb1-3)GlcNAcb1-2 Mana-Sp0	18.7842	13.1746	70.137
167	Galb1-4GlcNAcb1-6(Galb1-3)GalNAc-Sp14	126.777	21.5967	17.0352		237	Neu5Aca2-3GalNAcb1-4GlcNAcb-Sp0	18.7681	7.51337	40.0326
168	Galb1-4GlcNAcb-Sp0	62.2647	27.7641	44.5905		290	Galb1-4(Fuca1-3)(6S)GlcNAcb-Sp0	18.5996	10.9842	59.0561
169	Galb1-4GlcNAcb-Sp8	68.5255	11.0739	16.1602		121	Gala1-4Galb1-4GlcNAcb-Sp8	18.4531	7.27431	39.4205
170	Galb1-4GlcNAcb-Sp23	60.5128	22.8987	37.841		109	Gala1-4(Gala1-3)Galb1-4GlcNAcb-Sp8	18.3225	7.02207	38.3248
171	Galb1-4Glcb-Sp0	33.1381	20.5279	61.9463		127	Galb1-3GlcNAcb1-3Galb1-4(Fuca1-3)GlcNAcb-Sp0	18.2895	12.7314	69.6104
172	Galb1-4Glcb-Sp8	0.27675	4.0007	1445.6		413	Gala1-3(Fuca1-2)Galb1-4GlcNAcb1-3GalNAca-Sp14	18.179	5.68454	31.2697
173	GlcNAca1-3Galb1-4GlcNAcb-Sp8	2.9685	8.05293	271.28		59	Fuca1-2Galb1-3GalNAcb1-3Gala1-4Galb1-4Glcb-Sp9	18.1762	2.20341	12.1225
174	GlcNAca1-6Galb1-4GlcNAcb-Sp8	225.488	21.9686	9.7427		368	Galb1-4(Fuca1-3)GlcNAcb1-6(Fuca1-2Galb1-4GlcNAcb1-3)Galb1-4Glc-Sp21	17.9659	9.54595	53.1336
175	GlcNAcb1-2Galb1-3GalNAca-Sp8	10.4444	9.64761	92.3711		40	(4S)Galb1-4GlcNAcb-Sp8	17.7702	12.3358	69.4185
176	GlcNAcb1-6(GlcNAcb1-3)GalNAca-Sp8	10.4936	6.76262	64.4449		38	(3S)Galb-Sp8	17.7528	9.455	53.2591
177	GlcNAcb1-6(GlcNAcb1-3)GalNAca-Sp14	6.4928	5.72126	88.117		596	Neu5Aca2-3Galb1-4GlcNAcb1-3Galb1-4GlcNAcb1-6(Neu5Aca2-3Galb1-4GlcNAcb1-3Galb1-4GlcNAcb1-3)GalNAca-Sp14	17.6288	16.2802	92.3505
178	GlcNAcb1-6(GlcNAcb1-3)Galb1-4GlcNAcb-Sp8	11.6888	5.41709	46.3445		235	Neu5Aca2-6(Neu5Aca2-3)GalNAca-Sp8	17.444	6.96378	39.9208
179	GlcNAcb1-3GalNAca-Sp8	13.326	9.51634	71.412		576	GlcNAcb1-3Galb1-4GlcNAcb1-3Galb1-4GlcNAcb1-2Mana1-6(GlcNAcb1-3Galb1-4GlcNAcb1-3Galb1-4GlcNAcb1-2Mana1-3)Manb1-4GlcNAcb1-4(Fuca1-6)GlcNAcb-Sp24	17.4363	4.67486	26.811
180	GlcNAcb1-3GalNAca-Sp14	7.24268	6.6573	91.9177		364	Galb1-4GlcNAcb1-2Mana1-6(Mana1-3)Manb1-4GlcNAcb1-4GlcNAcb-Sp12	17.3605	2.33714	13.4624
181	GlcNAcb1-3Galb-Sp8	13.5831	10.6265	78.2334		16	GlcNAcb-Sp0	17.3236	2.96565	17.1191
182	GlcNAcb1-3Galb1-4GlcNAcb-Sp0	9.7855	4.95089	50.5941		293	Galb1-4GlcNAcb1-3Galb1-3GlcNAcb-Sp0	17.3181	12.2654	70.8245
183	GlcNAcb1-3Galb1-4GlcNAcb-Sp8	10.6103	2.38567	22.4845		43	(6S)Galb1-4Glcb-Sp8	17.1323	9.40539	54.8986
184	GlcNAcb1-3Galb1-4GlcNAcb1-3Galb1-4GlcNAcb-Sp0	25.0012	5.81929	23.276		221	Fuca1-2Galb1-4(6S)GlcNAcb-Sp8	16.9441	9.93219	58.6175
185	GlcNAcb1-3Galb1-4Glcb-Sp0	16.2422	3.54013	21.7959		134	GlcNAcb1-6(Galb1-3)GalNAca-Sp14	16.9223	5.24393	30.9882
186	GlcNAcb1-4-MDPLys	6.6408	3.85153	57.998		97	GalNAcb1-4(Fuca1-3)GlcNAcb-Sp0	16.9116	3.39029	20.0471
187	GlcNAcb1-6(GlcNAcb1-4)GalNAca-Sp8	-1.5223	2.11958	-139.235		570	(3S)GlcAb1-3Galb1-4GlcNAcb1-2Mana-Sp0	16.8505	5.78148	34.3103
188	GlcNAcb1-4Galb1-4GlcNAcb-Sp8	14.7846	10.1845	68.8855		417	Gala1-3(Fuca1-2)Galb1-4(Fuca1-3)GlcNAcb1-3GalNAc-Sp14	16.8162	10.1406	60.3025
189	GlcNAcb1-4GlcNAcb1-4GlcNAcb1-4GlcNAcb1-4GlcNAcb1-4GlcNAcb1-Sp8	2.43522	2.8881	118.597		401	Galb1-4(Fuca1-3)GlcNAcb1-3GalNAca-Sp14	16.7249	4.82898	28.873
190	GlcNAcb1-4GlcNAcb1-4GlcNAcb1-4GlcNAcb1-4GlcNAcb1-Sp8	8.6277	5.41869	62.8057		106	Gala1-3(Fuca1-2)Galb1-4Glcb-Sp0	16.6669	11.3609	68.1647
191	GlcNAcb1-4GlcNAcb1-4GlcNAcb-Sp8	6.70973	6.96864	103.859		289	Galb1-3GlcNAcb1-3Galb1-3GlcNAcb-Sp0	16.6098	4.42717	26.6539
192	GlcNAcb1-6GalNAca-Sp8	242.45	56.8439	23.4456		357	KDNa2-6Galb1-4GlcNAc-Sp0	16.3441	5.08862	31.1342
193	GlcNAcb1-6GalNAca-Sp14	118.44	18.8926	15.9512		69	Fuca1-2Galb1-4(Fuca1-3)GlcNAcb1-3Galb1-4(Fuca1-3)GlcNAcb-Sp0	16.3	10.4912	64.3632
194	GlcNAcb1-6Galb1-4GlcNAcb-Sp8	287.64	37.3315	12.9785		365	Fuca1-4(Galb1-3)GlcNAcb1-2Mana1-6(Fuca1-4(Galb1-3)GlcNAcb1-2Mana1-3)Manb1-4GlcNAcb1-4(Fuca1-6)GlcNAcb-Sp22	16.2976	11.0106	67.5598
195	Glca1-4Glcb-Sp8	7.8038	4.7653	61.0639		185	GlcNAcb1-3Galb1-4Glcb-Sp0	16.2422	3.54013	21.7959
196	Glca1-4Glca-Sp8	0.613125	4.93933	805.599		457	GalNAca1-3(Fuca1-2)Galb1-3GlcNAcb1-2Mana1-6(GalNAca1-3(Fuca1-2)Galb1-3GlcNAcb1-2Mana1-3)Manb1-4GlcNAcb1-4(Fuca1-6)GlcNAcb-Sp22	16.2141	7.22036	44.5313
197	Glca1-6Glca1-6Glcb-Sp8	1.2566	5.50049	437.728		472	Fuca1-2Galb1-4(Fuca1-3)GlcNAcb1-2Mana1-6(Fuca1-2Galb1-4(Fuca1-3)GlcNAcb1-2Mana1-3)Manb1-4GlcNAcb1-4(Fuca1-6)GlcNAcb-Sp24	16.1675	10.3704	64.1436
198	Glcb1-4Glcb-Sp8	-0.661525	4.89166	-739.452		439	Galb1-4Galb-Sp10	16.0977	5.44596	33.8308
199	Glcb1-6Glcb-Sp8	0.132425	4.25001	3209.37		524	Galb1-3GlcNAcb1-2Mana-Sp0	16.0859	9.85882	61.2887
200	G-ol-Sp8	3.46612	2.99131	86.3012		492	(3S)Galb1-3(Fuca1-4)GlcNAcb-Sp0	16.0751	8.1353	50.608
201	GlcAa-Sp8	20.8296	10.5272	50.5395		475	GlcNAcb1-6(GlcNAcb1-2)Mana1-6(GlcNAcb1-2Mana1-3)Manb1-4GlcNAcb1-4(Fuca1-6)GlcNAcb-Sp24	16.0374	9.11032	56.8068
202	GlcAb-Sp8	6.56267	7.25494	110.548		488	Galb1-3GlcNAcb1-6GalNAca-Sp14	15.9833	5.87062	36.7297
203	GlcAb1-3Galb-Sp8	15.2979	13.0986	85.6232		149	Galb1-3GlcNAcb-Sp0	15.9657	5.75063	36.0187
204	GlcAb1-6Galb-Sp8	6.07767	5.07008	83.4214		558	GlcNAcb1-3Galb1-4GlcNAcb1-6(GlcNAcb1-3Galb1-4GlcNAcb1-2)Mana1-6(GlcNAcb1-3Galb1-4GlcNAcb1-2Man a1-3)Manb1-4GlcNAcb1-4GlcNAc-Sp24	15.9359	6.89393	43.2604
205	KDNa2-3Galb1-3GlcNAcb-Sp0	9.72225	2.58083	26.5456		104	Gala1-3(Fuca1-2)Galb1-4(Fuca1-3)GlcNAcb-Sp8	15.7546	8.40846	53.3714
206	KDNa2-3Galb1-4GlcNAcb-Sp0	6.54338	3.01047	46.008		322	Neu5Aca2-8Neu5Aca2-8Neu5Acb-Sp8	15.754	4.70634	29.874
207	Mana1-2Mana1-2Mana1-3Mana-Sp9	10.4609	8.89992	85.0782		23	6S(3S)Galb1-4GlcNAcb-Sp0	15.4813	6.94073	44.8331
208	Mana1-2Mana1-6(Mana1-2Mana1-3)Mana-Sp9	8.35075	5.42743	64.9933		228	GalNAcb1-4(Neu5Aca2-8Neu5Aca2-3)Galb1-4Glcb-Sp0	15.3935	9.06817	58.9091
209	Mana1-2Mana1-3Mana-Sp9	3.62818	5.37057	148.024		352	GlcNAcb1-2Mana1-6(GlcNAcb1-2Mana1-3)Manb1-4GlcNAcb1-4(Fuca1-6)GlcNAcb-Sp22	15.3932	9.01033	58.5345
210	Mana1-6(Mana1-2Mana1-3)Mana1-6(Mana1-2Mana1-3)Manb1-4GlcNAcb1-4GlcNAcb-Sp12	13.2513	4.5511	34.3446		203	GlcAb1-3Galb-Sp8	15.2979	13.0986	85.6232
211	Mana1-2Mana1-6(Mana1-3)Mana1-6(Mana1-2Mana1-2Mana1-3)Manb1-4GlcNAcb1-4GlcNAcb-Sp12	14.7294	11.1008	75.3645		462	Neu5Aca2-3Galb1-4GlcNAcb1-6(Neu5Aca2-3Galb1-4GlcNAcb1-2)Mana1-6(GlcNAcb1-4)(Neu5Aca2-3Galb1-4GlcNAcb1-4(Neu5Aca2-3Galb1-4GlcNAcb1-2)Mana1-3)Manb1-4GlcNAcb1-4GlcNAcb-Sp21	15.2231	7.7417	50.8549
212	Mana1-2Mana1-6(Mana1-2Mana1-3)Mana1-6(Mana1-2Mana1-2Mana1-3)Manb1-4GlcNAcb1-4GlcNAcb-Sp12	6.89488	8.94544	129.74		454	GalNAca1-3(Fuca1-2)Galb1-4GlcNAcb1-2Mana1-6(GalNAca1-3(Fuca1-2)Galb1-4GlcNAcb1-2Mana1-3)Manb1-4GlcNAcb1-4(Fuca1-6)GlcNAcb-Sp22	15.2113	10.7743	70.831
213	Mana1-6(Mana1-3)Mana-Sp9	12.8332	11.0814	86.3489		279	Neu5Acb2-6Galb1-4GlcNAcb-Sp8	15.0812	7.68973	50.989
214	Mana1-2Mana1-2Mana1-6(Mana1-3)Mana-Sp9	-0.6881	7.29724	-1060.49		14	Manb-Sp8	14.9779	3.09054	20.6341
215	Mana1-6(Mana1-3)Mana1-6(Mana1-2Mana1-3)Manb1-4GlcNAcb1-4GlcNAcb-Sp12	4.46185	8.35126	187.17		188	GlcNAcb1-4Galb1-4GlcNAcb-Sp8	14.7846	10.1845	68.8855
216	Mana1-6(Mana1-3)Mana1-6(Mana1-3)Manb1-4GlcNAcb1-4GlcNAcb-Sp12	7.5204	5.84693	77.7476		257	Neu5Aca2-3Galb1-4(Fuca1-3)GlcNAcb1-3Galb1-4GlcNAcb-Sp8	14.7713	1.73781	11.7648
217	Manb1-4GlcNAcb-Sp0	19.4926	7.83949	40.2178		52	GlcNAcb1-2Mana1-6(GlcNAcb1-2Mana1-3)Manb1-4GlcNAcb1-4GlcNAcb-Sp12	14.7433	8.12515	55.1109
218	Neu5Aca2-3Galb1-4GlcNAcb1-3Galb1-4(Fuca1-3)GlcNAcb-Sp0	5.91725	3.50856	59.2937		211	Mana1-2Mana1-6(Mana1-3)Mana1-6(Mana1-2Mana1-2Mana1-3)Manb1-4GlcNAcb1-4GlcNAcb-Sp12	14.7294	11.1008	75.3645
219	(3S)Galb1-4(Fuca1-3)(6S)GlcNAcb-Sp8	11.0189	3.84712	34.9138		274	Neu5Aca2-6Galb-Sp8	14.7256	4.57601	31.0752
220	Fuca1-2(6S)Galb1-4GlcNAcb-Sp0	5.09735	1.58792	31.1519		84	(3S)Galb1-4(Fuca1-3)Glcb-Sp0	14.643	4.38813	29.9674
221	Fuca1-2Galb1-4(6S)GlcNAcb-Sp8	16.9441	9.93219	58.6175		226	GalNAcb1-4(Neu5Aca2-8Neu5Aca2-8Neu5Aca2-3)Galb1-4Glcb-Sp0	14.5544	11.779	80.9312
222	Fuca1-2(6S)Galb1-4(6S)Glcb-Sp0	1.20792	7.85745	650.491		233	GalNAcb1-4(Neu5Aca2-3)Galb1-4Glcb-Sp0	14.535	7.16639	49.3044
223	Neu5Aca2-3Galb1-3GalNAca-Sp8	3.46145	4.37237	126.316		95	GalNAcb1-3(Fuca1-2)Galb-Sp8	14.4513	9.2358	63.9098
224	Neu5Aca2-3Galb1-3GalNAca-Sp14	8.86375	4.93019	55.622		535	GlcNAcb1-3Galb1-4GlcNAcb1-6(GlcNAcb1-3)Galb1-4GlcNAc-Sp0	14.4396	3.13598	21.7179
225	GalNAcb1-4(Neu5Aca2-8Neu5Aca2-8Neu5Aca2-8Neu5Aca2-3)Galb1-4Glcb-Sp0	12.9426	8.12614	62.7861		132	Galb1-4GlcNAcb1-6GalNAc-Sp14	14.3504	4.25468	29.6486
226	GalNAcb1-4(Neu5Aca2-8Neu5Aca2-8Neu5Aca2-3)Galb1-4Glcb-Sp0	14.5544	11.779	80.9312		29	(3S)Galb1-3GalNAca-Sp8	14.3361	8.53869	59.5607
227	Neu5Aca2-8Neu5Aca2-8Neu5Aca2-3Galb1-4Glcb-Sp0	10.1758	2.80379	27.5536		467	Gala1-3(Fuca1-2)Galb1-3GalNAca-Sp8	14.2147	3.94036	27.7203
228	GalNAcb1-4(Neu5Aca2-8Neu5Aca2-3)Galb1-4Glcb-Sp0	15.3935	9.06817	58.9091		103	Gala1-3(Fuca1-2)Galb1-4(Fuca1-3)GlcNAcb-Sp0	14.213	16.6755	117.326
229	Neu5Aca2-8Neu5Aca2-8Neu5Aca-Sp8	3.598	4.21715	117.208		302	Galb1-4GlcNAcb1-6(Galb1-4GlcNAcb1-3)Galb1-4GlcNAc-Sp0	14.1951	19.7498	139.131
230	Neu5Aca2-3(6S)Galb1-4(Fuca1-3)GlcNAcb-Sp8	-0.89245	1.48114	-165.963		130	Fuca1-4(Galb1-3)GlcNAcb-Sp8	14.1421	9.71304	68.6817
231	GalNAcb1-4(Neu5Aca2-3)Galb1-4GlcNAcb-Sp0	9.8809	5.61675	56.8445		608	Neu5Aca2-6Galb1-4GlcNAcb1-3Galb1-4GlcNAcb1-2Mana1-6(Neu5Aca2-6Galb1-4GlcNAcb1-3Galb1-4GlcNAcb1-2Mana1-3)Manb1-4GlcNAcb1-4GlcNAcb-Sp12	14.1365	9.20945	65.1466
232	GalNAcb1-4(Neu5Aca2-3)Galb1-4GlcNAcb-Sp8	3.68207	1.77213	48.1287		525	Gala1-3(Fuca1-2)Galb1-3GlcNAcb1-6GalNAc-Sp14	14.1308	4.31331	30.5242
233	GalNAcb1-4(Neu5Aca2-3)Galb1-4Glcb-Sp0	14.535	7.16639	49.3044		297	(6S)Galb1-4(6S)GlcNAcb-Sp0	14.1264	3.89766	27.5912
234	Neu5Aca2-3Galb1-3GalNAcb1-4(Neu5Aca2-3)Galb1-4Glcb-Sp0	7.8465	3.66642	46.7268		249	Neu5Aca2-3Galb1-3GlcNAcb-Sp0	14.102	4.24778	30.1218
235	Neu5Aca2-6(Neu5Aca2-3)GalNAca-Sp8	17.444	6.96378	39.9208		7	Fuca-Sp9	14.0976	5.08659	36.0812
236	Neu5Aca2-3GalNAca-Sp8	3.8169	8.68551	227.554		509	Galb1-3GlcNAca1-3Galb1-4GlcNAcb-Sp8	14.0254	7.2588	51.7547
237	Neu5Aca2-3GalNAcb1-4GlcNAcb-Sp0	18.7681	7.51337	40.0326		55	Neu5Aca2-6Galb1-4GlcNAcb1-2Mana1-6(Neu5Aca2-6Galb1-4GlcNAcb1-2Mana1-3)Manb1-4GlcNAcb1-4GlcNAcb-Sp12	14.0157	11.4084	81.3972
238	Neu5Aca2-3Galb1-3(6S)GlcNAc-Sp8	8.4028	1.25231	14.9034		110	Gala1-3GalNAca-Sp8	13.8851	4.51415	32.5108
239	Neu5Aca2-3Galb1-3(Fuca1-4)GlcNAcb-Sp8	5.35468	2.98497	55.7451		556	Neu5Gca2-8Neu5Gca2-6Galb1-4GlcNAc-Sp0	13.7791	3.32115	24.1027
240	Neu5Aca2-3Galb1-3(Fuca1-4)GlcNAcb1-3Galb1-4(Fuca1-3)GlcNAcb-Sp0	4.16627	6.32977	151.929		316	Mana1-2Mana1-6(Mana1-2Mana1-3)Mana1-6(Mana1-2Mana1-2Mana1-3)Mana-Sp9	13.6352	4.75598	34.8801
241	Neu5Aca2-3Galb1-4(Neu5Aca2-3Galb1-3)GlcNAcb-Sp8	12.2967	7.42902	60.4145		347	Neu5Aca2-6Galb1-4GlcNAcb1-2Mana1-6Manb1-4GlcNAcb1-4GlcNAc-Sp12	13.6293	6.48583	47.5873
242	Neu5Aca2-3Galb1-3(6S)GalNAca-Sp8	13.076	5.51127	42.1479		371	Gala1-3(Fuca1-2)Galb1-4GlcNAcb1-2Mana1-6(Gala1-3(Fuca1-2)Galb1-4GlcNAcb1-2Mana1-3)Manb1-4GlcNAcb1-4GlcNAcb-Sp20	13.5938	8.81528	64.8479
243	Neu5Aca2-6(Neu5Aca2-3Galb1-3)GalNAca-Sp8	-1.61463	2.97713	-184.385		181	GlcNAcb1-3Galb-Sp8	13.5831	10.6265	78.2334
244	Neu5Aca2-6(Neu5Aca2-3Galb1-3)GalNAca-Sp14	7.27062	8.43334	115.992		116	Gala1-3Galb1-4Glcb-Sp0	13.5698	3.60239	26.5471
245	Neu5Aca2-3Galb-Sp8	-0.69885	2.21059	-316.318		2	Glca-Sp8	13.5128	7.51281	55.5979
246	Neu5Aca2-3Galb1-3GalNAcb1-3Gala1-4Galb1-4Glcb-Sp0	9.45008	3.54312	37.493		543	Neu5Gca2-3Galb1-4GlcNAcb1-3Galb1-4GlcNAcb1-2Mana1-6(Neu5Gca2-3Galb1-4GlcNAcb1-3Galb1-4GlcNAcb1-2Mana1-3)Manb1-4GlcNAcb1-4GlcNAcb-Sp24	13.5034	2.03396	15.0625
247	Neu5Aca2-3Galb1-3GlcNAcb1-3Galb1-4GlcNAcb-Sp0	5.27917	7.04719	133.49		261	Neu5Aca2-3Galb1-4GlcNAcb1-3Galb1-4GlcNAcb-Sp0	13.4897	10.6909	79.2524
248	Fuca1-2(6S)Galb1-4Glcb-Sp0	6.85897	8.57142	124.966		502	Neu5Aca2-6GalNAcb1-4(6S)GlcNAcb-Sp8	13.4195	5.32893	39.7105
249	Neu5Aca2-3Galb1-3GlcNAcb-Sp0	14.102	4.24778	30.1218		112	Gala1-3GalNAcb-Sp8	13.4088	15.6324	116.583
250	Neu5Aca2-3Galb1-3GlcNAcb-Sp8	4.6238	1.48871	32.1968		487	Neu5Aca2-6Galb1-4GlcNAcb1-6(Fuca1-2Galb1-4(Fuca1-3)GlcNAcb1-3)Galb1-4Glc-Sp21	13.3626	4.422	33.0923
251	Neu5Aca2-3Galb1-4(6S)GlcNAcb-Sp8	8.17768	6.11047	74.7213		162	Galb1-4GlcNAcb1-3Galb1-4GlcNAcb1-3Galb1-4GlcNAcb-Sp0	13.3415	7.33433	54.9737
252	Neu5Aca2-3Galb1-4(Fuca1-3)(6S)GlcNAcb-Sp8	6.91705	4.14079	59.8635		179	GlcNAcb1-3GalNAca-Sp8	13.326	9.51634	71.412
253	Neu5Aca2-3Galb1-4(Fuca1-3)GlcNAcb1-3Galb1-4(Fuca1-3)GlcNAcb1-3Galb1-4(Fuca1-3)GlcNAcb-Sp0	7.19315	9.51142	132.229		313	Mana1-6Manb-Sp10	13.252	7.54498	56.9348
254	Neu5Aca2-3Galb1-4(Fuca1-3)GlcNAcb-Sp0	6.36258	2.08873	32.8284		210	Mana1-6(Mana1-2Mana1-3)Mana1-6(Mana1-2Mana1-3)Manb1-4GlcNAcb1-4GlcNAcb-Sp12	13.2513	4.5511	34.3446
255	Neu5Aca2-3Galb1-4(Fuca1-3)GlcNAcb-Sp8	0.2183	4.5875	2101.47		343	GlcNAca1-4Galb1-4GlcNAcb1-3Galb1-4GlcNAcb-Sp0	13.1425	8.25073	62.7791
256	Neu5Aca2-3Galb1-4(Fuca1-3)GlcNAcb1-3Galb-Sp8	20.2423	4.79708	23.6983		242	Neu5Aca2-3Galb1-3(6S)GalNAca-Sp8	13.076	5.51127	42.1479
257	Neu5Aca2-3Galb1-4(Fuca1-3)GlcNAcb1-3Galb1-4GlcNAcb-Sp8	14.7713	1.73781	11.7648		499	Fuca1-2Galb1-4GlcNAcb1-2Mana-Sp0	13.0414	6.90817	52.9712
258	Neu5Aca2-3Galb1-4GlcNAcb1-3Galb1-4GlcNAcb1-3Galb1-4GlcNAcb-Sp0	7.87527	3.35739	42.632		529	Neu5Aca2-3Galb1-3GlcNAcb1-4Galb1-4Glcb-Sp0	13.0342	2.40855	18.4787
259	Neu5Aca2-3Galb1-4GlcNAcb-Sp0	10.6004	7.4308	70.0994		225	GalNAcb1-4(Neu5Aca2-8Neu5Aca2-8Neu5Aca2-8Neu5Aca2-3)Galb1-4Glcb-Sp0	12.9426	8.12614	62.7861
260	Neu5Aca2-3Galb1-4GlcNAcb-Sp8	9.16475	5.98335	65.2865		67	Fuca1-2Galb1-3GlcNAcb-Sp0	12.8878	7.44114	57.7377
261	Neu5Aca2-3Galb1-4GlcNAcb1-3Galb1-4GlcNAcb-Sp0	13.4897	10.6909	79.2524		366	Neu5Aca2-6GlcNAcb1-4GlcNAc-Sp21	12.8823	6.02215	46.7475
262	Fuca1-2Galb1-4(6S)Glcb-Sp0	-2.90275	4.40584	-151.782		471	Neu5Aca2-3Galb1-4GlcNAcb1-6(Neu5Aca2-3Galb1-4GlcNAcb1-3)GalNAca-Sp14	12.8707	6.23764	48.4638
263	Neu5Aca2-3Galb1-4Glcb-Sp0	26.9995	8.07574	29.9107		477	Neu5Aca2-6Galb1-4GlcNAcb1-6(Galb1-3GlcNAcb1-3)Galb1-4Glcb-Sp21	12.8345	7.79793	60.7577
264	Neu5Aca2-3Galb1-4Glcb-Sp8	-27.9427	18.5297	-66.3134		213	Mana1-6(Mana1-3)Mana-Sp9	12.8332	11.0814	86.3489
265	Neu5Aca2-6GalNAca-Sp8	0.2238	4.30661	1924.31		318	Neu5Aca2-6Galb1-4GlcNAcb1-2Mana1-6(Neu5Aca2-3Galb1-4GlcNAcb1-2Mana1-3)Manb1-4GlcNAcb1-4GlcNAcb-Sp12	12.6801	7.95728	62.7538
266	Neu5Aca2-6GalNAcb1-4GlcNAcb-Sp0	-2.46637	3.48112	-141.143		129	Galb1-3(Fuca1-4)GlcNAc-Sp8	12.6801	3.47159	27.3783
267	Neu5Aca2-6Galb1-4(6S)GlcNAcb-Sp8	9.23705	10.5557	114.275		609	GlcNAcb1-3Fuca-Sp21	12.6797	6.66814	52.5891
268	Neu5Aca2-6Galb1-4GlcNAcb-Sp0	5.49198	5.15692	93.8993		573	Neu5Aca2-8Neu5Aca2-3Galb1-3GalNAcb1-4(Neu5Aca2-3)Galb1-4Glc-Sp21	12.6679	8.94473	70.6094
269	Neu5Aca2-6Galb1-4GlcNAcb-Sp8	3.3118	6.48755	195.892		421	GlcNAcb1-2(GlcNAcb1-6)Mana1-6(GlcNAcb1-2Mana1-3)Manb1-4GlcNAcb1-4GlcNAcb-Sp19	12.6351	3.06109	24.2269
270	Neu5Aca2-6Galb1-4GlcNAcb1-3Galb1-4(Fuca1-3)GlcNAcb1-3Galb1-4(Fuca1-3)GlcNAcb-Sp0	11.189	8.35219	74.6464		6	Fuca-Sp8	12.6099	5.76741	45.7372
271	Neu5Aca2-6Galb1-4GlcNAcb1-3Galb1-4GlcNAcb-Sp0	7.73922	8.38194	108.305		507	GlcNAcb1-6(GlcNAcb1-2)Mana1-6(GlcNAcb1-4)(GlcNAcb1-4(GlcNAcb1-2)Mana1-3)Manb1-4GlcNAcb1-4(Fuca1-6)GlcNAc-Sp21	12.5997	5.5232	43.8361
272	Neu5Aca2-6Galb1-4Glcb-Sp0	10.2616	3.5137	34.2411		359	KDNa2-3Galb1-3GalNAca-Sp14	12.5864	12.756	101.347
273	Neu5Aca2-6Galb1-4Glcb-Sp8	0.697475	4.15595	595.856		383	Galb1-4(Fuca1-3)GlcNAcb1-6(Galb1-3GlcNAcb1-3)Galb1-4Glc-Sp21	12.5706	7.07089	56.2493
274	Neu5Aca2-6Galb-Sp8	14.7256	4.57601	31.0752		25	(3S)Galb1-4Glcb-Sp8	12.483	4.46357	35.7572
275	Neu5Aca2-8Neu5Aca-Sp8	-4.25425	2.95888	-69.5512		437	Galb1-4GlcNAcb1-6(Galb1-4GlcNAcb1-2)Mana1-6(GlcNAcb1-4)(Galb1-4GlcNAcb1-2Mana1-3)Manb1-4GlcNAcb1-4GlcNAc-Sp21	12.4668	3.80174	30.4949
276	Neu5Aca2-8Neu5Aca2-3Galb1-4Glcb-Sp0	6.37542	7.59753	119.169		409	Gala1-3(Fuca1-2)Galb1-4(Fuca1-3)Glcb-Sp21	12.4544	4.45415	35.7636
277	Galb1-3(Fuca1-4)GlcNAcb1-3Galb1-3(Fuca1-4)GlcNAcb-Sp0	11.9966	8.18407	68.2199		125	Galb1-2Galb-Sp8	12.3848	16.4339	132.695
278	Neu5Acb2-6GalNAca-Sp8	9.1129	8.70439	95.5173		49	Neu5,9Ac2a2-6Galb1-4GlcNAcb-Sp8	12.381	5.67011	45.7968
279	Neu5Acb2-6Galb1-4GlcNAcb-Sp8	15.0812	7.68973	50.989		504	(3S)GalNAcb1-4(Fuca1-3)GlcNAcb-Sp8	12.3597	7.43867	60.1848
280	Neu5Gca2-3Galb1-3(Fuca1-4)GlcNAcb-Sp0	8.00793	6.95522	86.8542		241	Neu5Aca2-3Galb1-4(Neu5Aca2-3Galb1-3)GlcNAcb-Sp8	12.2967	7.42902	60.4145
281	Neu5Gca2-3Galb1-3GlcNAcb-Sp0	2.42633	0.947403	39.0468		339	GlcNAca1-4Galb1-4GlcNAcb-Sp0	12.2486	5.15007	42.0462
282	Neu5Gca2-3Galb1-4(Fuca1-3)GlcNAcb-Sp0	5.67912	4.86401	85.6472		137	Neu5Acb2-6(Galb1-3)GalNAca-Sp8	12.2413	3.53998	28.9184
283	Neu5Gca2-3Galb1-4GlcNAcb-Sp0	2.52375	3.48107	137.932		416	Fuca1-2Galb1-4(Fuca1-3)GlcNAcb1-3GalNAca-Sp14	12.1733	19.5288	160.422
284	Neu5Gca2-3Galb1-4Glcb-Sp0	8.3242	7.285	87.5159		53	GlcNAcb1-2Mana1-6(GlcNAcb1-2Mana1-3)Manb1-4GlcNAcb1-4GlcNAcb-Sp13	12.1544	8.06352	66.3423
285	Neu5Gca2-6GalNAca-Sp0	3.94922	4.45132	112.714		552	Neu5Gca2-8Neu5Gca2-3Galb1-4GlcNAc-Sp0	12.005	5.42333	45.1755
286	Neu5Gca2-6Galb1-4GlcNAcb-Sp0	6.72492	5.95128	88.4958		277	Galb1-3(Fuca1-4)GlcNAcb1-3Galb1-3(Fuca1-4)GlcNAcb-Sp0	11.9966	8.18407	68.2199
287	Neu5Gca-Sp8	0.41785	2.16864	518.999		444	(6S)Galb1-3(6S)GlcNAc-Sp0	11.8055	6.03888	51.153
288	Neu5Aca2-3Galb1-4GlcNAcb1-6(Galb1-3)GalNAca-Sp14	11.439	9.2237	80.6338		480	Neu5Aca2-6Galb1-4GlcNAcb1-6GalNAca-Sp14	11.7397	1.80211	15.3506
289	Galb1-3GlcNAcb1-3Galb1-3GlcNAcb-Sp0	16.6098	4.42717	26.6539		505	Fuca1-2Galb1-3GlcNAcb1-6(Fuca1-2Galb1-3GlcNAcb1-3)GalNAca-Sp14	11.7099	11.1927	95.583
290	Galb1-4(Fuca1-3)(6S)GlcNAcb-Sp0	18.5996	10.9842	59.0561		486	Neu5Aca2-3Galb1-3GlcNAcb1-2Mana1-6(GlcNAcb1-4)(Neu5Aca2-3Galb1-3GlcNAcb1-2Mana1-3)Manb1-4GlcNAcb1-4GlcNAc-Sp21	11.7033	9.48854	81.0758
291	Galb1-4(Fuca1-3)(6S)Glcb-Sp0	8.85843	5.35417	60.4416		178	GlcNAcb1-6(GlcNAcb1-3)Galb1-4GlcNAcb-Sp8	11.6888	5.41709	46.3445
292	Galb1-4(Fuca1-3)GlcNAcb1-3Galb1-3(Fuca1-4)GlcNAcb-Sp0	-0.68685	2.98009	-433.878		394	Gala1-3Galb1-3GlcNAcb1-2Mana1-6(Gala1-3Galb1-3GlcNAcb1-2Mana1-3)Manb1-4GlcNAcb1-4GlcNAc-Sp19	11.6675	1.40425	12.0356
293	Galb1-4GlcNAcb1-3Galb1-3GlcNAcb-Sp0	17.3181	12.2654	70.8245		48	Neu5,9Ac2a-Sp8	11.5804	7.11695	61.4569
294	Neu5Aca2-3Galb1-3GlcNAcb1-3Galb1-3GlcNAcb-Sp0	-1.37162	6.07471	-442.884		288	Neu5Aca2-3Galb1-4GlcNAcb1-6(Galb1-3)GalNAca-Sp14	11.439	9.2237	80.6338
295	Neu5Aca2-3Galb1-4GlcNAcb1-3Galb1-3GlcNAcb-Sp0	9.9705	6.87729	68.9764		27	(3S)Galb1-4(6S)Glcb-Sp8	11.365	10.041	88.3504
296	4S(3S)Galb1-4GlcNAcb-Sp0	-4.76787	5.82181	-122.105		441	Neu5Aca2-3Galb1-4GlcNAcb1-3Galb-Sp8	11.3003	10.8078	95.6416
297	(6S)Galb1-4(6S)GlcNAcb-Sp0	14.1264	3.89766	27.5912		150	Galb1-3GlcNAcb-Sp8	11.2641	2.46039	21.8426
298	(6P)Glcb-Sp10	5.77527	3.04131	52.6609		523	GalNAca1-3(Fuca1-2)Galb1-4 GlcNAcb1-2Mana-Sp0	11.2601	18.0931	160.684
299	Neu5Aca2-3Galb1-4(Fuca1-3)GlcNAcb1-6(Galb1-3)GalNAca-Sp14	24.0005	17.9963	74.9829		141	Galb1-3GalNAca-Sp16	11.2123	22.2113	198.098
300	Galb1-3Galb1-4GlcNAcb-Sp8	8.87825	7.79278	87.7738		561	GlcNAcb1-3Galb1-4GlcNAcb1-6(GlcNAcb1-3Galb1-3)GalNAca-Sp14	11.209	9.88578	88.1952
301	Neu5Aca2-6Galb1-4GlcNAcb1-2Mana1-6(Galb1-4GlcNAcb1-2Mana1-3)Manb1-4GlcNAcb1-4GlcNAcb-Sp12	2.2332	4.88989	218.964		270	Neu5Aca2-6Galb1-4GlcNAcb1-3Galb1-4(Fuca1-3)GlcNAcb1-3Galb1-4(Fuca1-3)GlcNAcb-Sp0	11.189	8.35219	74.6464
302	Galb1-4GlcNAcb1-6(Galb1-4GlcNAcb1-3)Galb1-4GlcNAc-Sp0	14.1951	19.7498	139.131		610	Galb1-3GalNAcb1-4(Neu5Aca2-8Neu5Aca2-8Neu5Aca2-3)Galb1-4Glcb-Sp21	11.1729	8.55701	76.5872
303	GlcNAcb1-6(Galb1-4GlcNAcb1-3)Galb1-4GlcNAc-Sp0	338.711	14.845	4.3828		501	Fuca1-2(6S)Galb1-3(6S)GlcNAcb-Sp0	11.1337	3.85318	34.6081
304	Galb1-4GlcNAca1-6Galb1-4GlcNAcb-Sp0	255.239	7.92877	3.10641		118	Gala1-3Galb-Sp8	11.0906	5.66044	51.0382
305	Galb1-4GlcNAcb1-6Galb1-4GlcNAcb-Sp0	142.21	5.92565	4.16682		342	GlcNAca1-4Galb1-4GlcNAcb1-3Galb1-4(Fuca1-3)GlcNAcb1-3Galb1-4(Fuca1-3)GlcNAcb-Sp0	11.0642	7.14848	64.6094
306	GalNAcb1-3Galb-Sp8	87.4549	4.71402	5.39024		219	(3S)Galb1-4(Fuca1-3)(6S)GlcNAcb-Sp8	11.0189	3.84712	34.9138
307	GlcAb1-3GlcNAcb-Sp8	7.09638	4.23388	59.6626		158	Galb1-4GalNAcb1-3(Fuca1-2)Galb1-4GlcNAcb-Sp8	11.0126	4.4108	40.0524
308	Neu5Aca2-6Galb1-4GlcNAcb1-2Mana1-6(GlcNAcb1-2Mana1-3)Manb1-4GlcNAcb1-4GlcNAcb-Sp12	2.7544	3.18784	115.736		44	(6S)Galb1-4GlcNAcb-Sp8	11.008	11.5275	104.72
309	GlcNAcb1-3Man-Sp10	-0.94195	10.9006	-1157.23		547	Galb1-4GlcNAcb1-3Galb1-4GlcNAcb1-3Galb1-4GlcNAcb1-2Mana1-6(Galb1-4GlcNAcb1-3Galb1-4GlcNAcb1-3Galb1-4GlcNAcb1-2Mana1-3)Manb1-4GlcNAcb1-4GlcNAcb-Sp12	10.9933	10.3779	94.4014
310	GlcNAcb1-4GlcNAcb-Sp10	4.04975	6.10706	150.801		164	Galb1-4GlcNAcb1-3Galb1-4Glcb-Sp0	10.9909	4.0655	36.9897
311	GlcNAcb1-4GlcNAcb-Sp12	5.52527	4.20541	76.1123		91	GalNAca1-3GalNAcb-Sp8	10.7855	4.48428	41.5772
312	MurNAcb1-4GlcNAcb-Sp10	8.6163	4.9096	56.9804		30	(3S)Galb1-3GlcNAcb-Sp0	10.7299	8.66746	80.7784
313	Mana1-6Manb-Sp10	13.252	7.54498	56.9348		51	Mana1-6(Mana1-3)Manb1-4GlcNAcb1-4GlcNAcb-Sp13	10.712	7.39139	69.0012
314	Mana1-6(Mana1-3)Mana1-6(Mana1-3)Manb-Sp10	3.45158	11.2926	327.172		135	Neu5Aca2-6(Galb1-3)GalNAca-Sp8	10.6739	2.6658	24.975
315	Mana1-2Mana1-6(Mana1-3)Mana1-6(Mana1-2Mana1-2Mana1-3)Mana-Sp9	-0.143675	8.39391	-5842.29		89	GalNAca1-3(Fuca1-2)Galb-Sp8	10.671	8.71143	81.6363
316	Mana1-2Mana1-6(Mana1-2Mana1-3)Mana1-6(Mana1-2Mana1-2Mana1-3)Mana-Sp9	13.6352	4.75598	34.8801		81	Fucb1-3GlcNAcb-Sp8	10.6635	7.95313	74.5826
317	Neu5Aca2-3Galb1-4GlcNAcb1-6(Neu5Aca2-3Galb1-3)GalNAca-Sp14	7.36	13.6603	185.602		183	GlcNAcb1-3Galb1-4GlcNAcb-Sp8	10.6103	2.38567	22.4845
318	Neu5Aca2-6Galb1-4GlcNAcb1-2Mana1-6(Neu5Aca2-3Galb1-4GlcNAcb1-2Mana1-3)Manb1-4GlcNAcb1-4GlcNAcb-Sp12	12.6801	7.95728	62.7538		259	Neu5Aca2-3Galb1-4GlcNAcb-Sp0	10.6004	7.4308	70.0994
319	Galb1-4GlcNAcb1-2Mana1-6(Neu5Aca2-6Galb1-4GlcNAcb1-2Mana1-3)Manb1-4GlcNAcb1-4GlcNAcb-Sp12	9.25842	1.56716	16.9269		83	GalNAca1-3(Fuca1-2)Galb1-4(Fuca1-3)GlcNAcb-Sp0	10.5717	14.6983	139.035
320	GlcNAcb1-2Mana1-6(Neu5Aca2-6Galb1-4GlcNAcb1-2Mana1-3)Manb1-4GlcNAcb1-4GlcNAcb-Sp12	0.375625	6.33794	1687.3		74	Fuca1-2Galb1-4GlcNAcb1-3Galb1-4GlcNAcb1-3Galb1-4GlcNAcb-Sp0	10.5658	5.62926	53.2783
321	Neu5Aca2-8Neu5Acb-Sp17	5.39867	4.18516	77.5219		414	GalNAca1-3(Fuca1-2)Galb1-4GlcNAcb1-3GalNAca-Sp14	10.5022	5.48639	52.2405
322	Neu5Aca2-8Neu5Aca2-8Neu5Acb-Sp8	15.754	4.70634	29.874		176	GlcNAcb1-6(GlcNAcb1-3)GalNAca-Sp8	10.4936	6.76262	64.4449
323	Neu5Gcb2-6Galb1-4GlcNAc-Sp8	9.01158	13.5986	150.902		516	(4S)GalNAcb-Sp10	10.4833	3.73458	35.624
324	Galb1-3GlcNAcb1-2Mana1-6(Galb1-3GlcNAcb1-2Mana1-3)Manb1-4GlcNAcb1-4GlcNAcb-Sp19	20.8597	11.3796	54.5533		207	Mana1-2Mana1-2Mana1-3Mana-Sp9	10.4609	8.89992	85.0782
325	Neu5Aca2-3Galb1-4GlcNAcb1-2Mana1-6(Neu5Aca2-3Galb1-4GlcNAcb1-2Mana1-3)Manb1-4GlcNAcb1-4GlcNAcb-Sp12	0.2424	5.61333	2315.73		175	GlcNAcb1-2Galb1-3GalNAca-Sp8	10.4444	9.64761	92.3711
326	Neu5Aca2-3Galb1-4GlcNAcb1-2Mana1-6(Neu5Aca2-6Galb1-4GlcNAcb1-2Mana1-3)Manb1-4GlcNAcb1-4GlcNAcb-Sp12	7.57153	9.69452	128.039		605	Neu5Aca2-6Galb1-4GlcNAcb1-3Galb1-4GlcNAcb1-6(Neu5Aca2-6Galb1-4GlcNAcb1-3Galb1-4GlcNAcb1-3)GalNAca-Sp14	10.4114	8.37327	80.4244
327	Galb1-4(Fuca1-3)GlcNAcb1-2Mana1-6(Galb1-4(Fuca1-3)GlcNAcb1-2Mana1-3)Manb1-4GlcNAcb1-4GlcNAcb-Sp20	6.86682	3.21773	46.8591		392	GalNAcb1-4(Neu5Aca2-3)Galb1-4GlcNAcb1-3GalNAca-Sp14	10.3914	7.00842	67.4447
328	Neu5,9Ac2a2-3Galb1-4GlcNAcb-Sp0	19.1533	5.95472	31.0897		140	Galb1-3GalNAca-Sp14	10.3886	4.87623	46.9381
329	Neu5,9Ac2a2-3Galb1-3GlcNAcb-Sp0	5.1023	6.73244	131.949		72	Fuca1-2Galb1-4(Fuca1-3)GlcNAcb-Sp8	10.3418	4.57624	44.2501
330	Neu5Aca2-6Galb1-4GlcNAcb1-3Galb1-3GlcNAcb-Sp0	7.39415	3.67652	49.722		21	GlcNAcb1-6(GlcNAcb1-4)(GlcNAcb1-3)GlcNAc-Sp8	10.3415	7.02151	67.8963
331	Neu5Aca2-3Galb1-3(Fuca1-4)GlcNAcb1-3Galb1-3(Fuca1-4)GlcNAcb-Sp0	6.16865	5.28452	85.6673		399	Neu5Aca2-3Galb1-3GlcNAcb1-3GalNAca-Sp14	10.3332	6.24499	60.4362
332	Neu5Aca2-6Galb1-4GlcNAcb1-3Galb1-4GlcNAcb1-3Galb1-4GlcNAcb-Sp0	21.1329	12.6471	59.8453		506	GalNAca1-3(Fuca1-2)Galb1-3GlcNAcb1-6GalNAca-Sp14	10.3178	10.0787	97.6824
333	Gala1-4Galb1-4GlcNAcb1-3Galb1-4Glcb-Sp0	8.20497	4.88923	59.5886		272	Neu5Aca2-6Galb1-4Glcb-Sp0	10.2616	3.5137	34.2411
334	GalNAcb1-3Gala1-4Galb1-4GlcNAcb1-3Galb1-4Glcb-Sp0	73.5328	27.3922	37.2517		146	Galb1-3Galb-Sp8	10.2313	3.19349	31.2129
335	GalNAca1-3(Fuca1-2)Galb1-4GlcNAcb1-3Galb1-4GlcNAcb-Sp0	57.0059	12.2453	21.4807		227	Neu5Aca2-8Neu5Aca2-8Neu5Aca2-3Galb1-4Glcb-Sp0	10.1758	2.80379	27.5536
336	GalNAca1-3(Fuca1-2)Galb1-4GlcNAcb1-3Galb1-4GlcNAcb1-3Galb1-4GlcNAcb-Sp0	75.3672	21.6115	28.6749		35	(3S)Galb1-4(6S)GlcNAcb-Sp8	10.1473	5.39215	53.1389
337	Neu5Aca2-3Galb1-4(Fuca1-3)GlcNAcb1-6(Neu5Aca2-3Galb1-3)GalNAc-Sp14	4.1406	8.34811	201.616		151	Galb1-4(Fuca1-3)GlcNAcb-Sp0	10.1312	7.18336	70.9035
338	GlcNAca1-4Galb1-4GlcNAcb1-3Galb1-4GlcNAcb1-3Galb1-4GlcNAcb-Sp0	21.2958	19.3526	90.8752		360	Fuca1-2Galb1-3GlcNAcb1-2Mana1-6(Fuca1-2Galb1-3GlcNAcb1-2Mana1-3)Manb1-4GlcNAcb1-4GlcNAcb-Sp20	10.0778	3.79894	37.696
339	GlcNAca1-4Galb1-4GlcNAcb-Sp0	12.2486	5.15007	42.0462		607	Neu5Aca2-3Galb1-4GlcNAcb1-3Galb1-4GlcNAcb1-3Galb1-4GlcNAcb1-2Mana1-6(Neu5Aca2-3Galb1-4GlcNAcb1-3Galb1-4GlcNAcb1-3Galb1-4GlcNAcb1-2Mana1-3)Manb1-4GlcNAcb1-4GlcNAcb-Sp12	9.99755	5.2223	52.2358
340	GlcNAca1-4Galb1-3GlcNAcb-Sp0	2.103	8.04207	382.409		380	Galb1-3GalNAca1-3(Fuca1-2)Galb1-4Glc-Sp0	9.9901	7.83998	78.4775
341	GlcNAca1-4Galb1-4GlcNAcb1-3Galb1-4Glcb-Sp0	4.92727	4.35834	88.4534		295	Neu5Aca2-3Galb1-4GlcNAcb1-3Galb1-3GlcNAcb-Sp0	9.9705	6.87729	68.9764
342	GlcNAca1-4Galb1-4GlcNAcb1-3Galb1-4(Fuca1-3)GlcNAcb1-3Galb1-4(Fuca1-3)GlcNAcb-Sp0	11.0642	7.14848	64.6094		470	Glca1-4Glca1-4Glca1-4Glcb-Sp10	9.9312	10.7351	108.095
343	GlcNAca1-4Galb1-4GlcNAcb1-3Galb1-4GlcNAcb-Sp0	13.1425	8.25073	62.7791		1	Gala-Sp8	9.91255	1.85371	18.7007
344	GlcNAca1-4Galb1-3GalNAc-Sp14	-4.50448	3.86786	-85.867		145	Galb1-3GalNAcb1-4Galb1-4Glcb-Sp8	9.8919	16.9693	171.548
345	Neu5Aca2-6Galb1-4GlcNAcb1-2Mana1-6(Mana1-3)Manb1-4GlcNAcb1-4GlcNAc-Sp12	3.0475	4.18429	137.302		231	GalNAcb1-4(Neu5Aca2-3)Galb1-4GlcNAcb-Sp0	9.8809	5.61675	56.8445
346	Mana1-6(Neu5Aca2-6Galb1-4GlcNAcb1-2Mana1-3)Manb1-4GlcNAcb1-4GlcNAc-Sp12	19.4356	11.8592	61.0179		447	Galb1-4(Fuca1-3)GlcNAcb1-6GalNAc-Sp14	9.8554	7.75636	78.7016
347	Neu5Aca2-6Galb1-4GlcNAcb1-2Mana1-6Manb1-4GlcNAcb1-4GlcNAc-Sp12	13.6293	6.48583	47.5873		182	GlcNAcb1-3Galb1-4GlcNAcb-Sp0	9.7855	4.95089	50.5941
348	Neu5Aca2-6Galb1-4GlcNAcb1-2Mana1-3Manb1-4GlcNAcb1-4GlcNAc-Sp12	7.47475	2.68841	35.9666		205	KDNa2-3Galb1-3GlcNAcb-Sp0	9.72225	2.58083	26.5456
349	Galb1-4GlcNAcb1-2Mana1-3Manb1-4GlcNAcb1-4GlcNAc-Sp12	91.3376	25.5564	27.9802		33	(3S)Galb1-4(Fuca1-3)GlcNAc-Sp8	9.68535	10.1148	104.434
350	Galb1-4GlcNAcb1-2Mana1-6Manb1-4GlcNAcb1-4GlcNAc-Sp12	34.6622	14.1618	40.8566		568	Galb1-4GlcNAcb1-3Galb1-4GlcNAcb1-3Galb1-4GlcNAcb1-3Galb1-4GlcNAcb1-3Galb1-4GlcNAcb1-3Galb1-4GlcNAcb1-2Mana1-6(Galb1-4GlcNAcb1-3Galb1-4GlcNAcb1-3Galb1-4GlcNAcb1-3Galb1-4GlcNAcb1-3Galb1-4GlcNAcb1-3Galb1-4GlcNAcb1-2Mana1-3)Manb1-4GlcNAcb1-4GlcNAcb-Sp25	9.64898	4.78899	49.6321
351	Mana1-6(Galb1-4GlcNAcb1-2Mana1-3)Manb1-4GlcNAcb1-4GlcNAcb-Sp12	119.839	11.865	9.90077		411	Galb1-3GalNAcb1-4(Neu5Aca2-8Neu5Aca2-3)Galb1-4Glcb-Sp0	9.6218	6.09953	63.3929
352	GlcNAcb1-2Mana1-6(GlcNAcb1-2Mana1-3)Manb1-4GlcNAcb1-4(Fuca1-6)GlcNAcb-Sp22	15.3932	9.01033	58.5345		450	Gala1-3(Fuca1-2)Galb1-4GlcNAcb1-6(Gala1-3(Fuca1-2)Galb1-4GlcNAcb1-3)GalNAc-Sp14	9.56655	4.44015	46.4133
353	Galb1-4GlcNAcb1-2Mana1-6(Galb1-4GlcNAcb1-2Mana1-3)Manb1-4GlcNAcb1-4(Fuca1-6)GlcNAcb-Sp22	73.5101	39.2065	53.3349		534	Neu5Aca2-3Galb1-4(Fuca1-3)GlcNAcb1-2Mana-Sp0	9.51282	6.12738	64.4118
354	Galb1-3GlcNAcb1-2Mana1-6(Galb1-3GlcNAcb1-2Mana1-3)Manb1-4GlcNAcb1-4(Fuca1-6)GlcNAcb-Sp22	68.232	18.6628	27.352		367	Neu5Aca2-6GlcNAcb1-4GlcNAcb1-4GlcNAc-Sp21	9.48082	10.5625	111.409
355	(6S)GlcNAcb1-3Galb1-4GlcNAcb-Sp0	188.182	28.1104	14.9379		246	Neu5Aca2-3Galb1-3GalNAcb1-3Gala1-4Galb1-4Glcb-Sp0	9.45008	3.54312	37.493
356	KDNa2-3Galb1-4(Fuca1-3)GlcNAc-Sp0	6.1816	9.86254	159.547		567	Galb1-3GlcNAcb1-6(Galb1-3)GalNAc-Sp14	9.40165	6.81169	72.452
357	KDNa2-6Galb1-4GlcNAc-Sp0	16.3441	5.08862	31.1342		319	Galb1-4GlcNAcb1-2Mana1-6(Neu5Aca2-6Galb1-4GlcNAcb1-2Mana1-3)Manb1-4GlcNAcb1-4GlcNAcb-Sp12	9.25842	1.56716	16.9269
358	KDNa2-3Galb1-4Glc-Sp0	0.950275	1.75861	185.063		267	Neu5Aca2-6Galb1-4(6S)GlcNAcb-Sp8	9.23705	10.5557	114.275
359	KDNa2-3Galb1-3GalNAca-Sp14	12.5864	12.756	101.347		260	Neu5Aca2-3Galb1-4GlcNAcb-Sp8	9.16475	5.98335	65.2865
360	Fuca1-2Galb1-3GlcNAcb1-2Mana1-6(Fuca1-2Galb1-3GlcNAcb1-2Mana1-3)Manb1-4GlcNAcb1-4GlcNAcb-Sp20	10.0778	3.79894	37.696		278	Neu5Acb2-6GalNAca-Sp8	9.1129	8.70439	95.5173
361	Fuca1-2Galb1-4GlcNAcb1-2Mana1-6(Fuca1-2Galb1-4GlcNAcb1-2Mana1-3)Manb1-4GlcNAcb1-4GlcNAcb-Sp20	21.3695	5.32398	24.9139		497	Fuca1-2(6S)Galb1-3GlcNAcb-Sp0	9.08897	7.38881	81.2942
362	Fuca1-2Galb1-4(Fuca1-3)GlcNAcb1-2Mana1-6(Fuca1-2Galb1-4(Fuca1-3)GlcNAcb1-2Mana1-3)Manb1-4GlcNAcb1-4GlcNAb-Sp20	28.0552	11.5919	41.3182		549	GlcNAcb1-3Galb1-4GlcNAcb1-3Galb1-4GlcNAcb1-3Galb1-4GlcNAcb1-2Mana1-6(GlcNAcb1-3Galb1-4GlcNAcb1-3Galb1-4GlcNAcb1-3Galb1-4GlcNAcb1-2Mana1-3)Manb1-4GlcNAcb1-4GlcNAcb-Sp25	9.06078	5.68042	62.6924
363	Gala1-3Galb1-4GlcNAcb1-2Mana1-6(Gala1-3Galb1-4GlcNAcb1-2Mana1-3)Manb1-4GlcNAcb1-4GlcNAcb-Sp20	19.2388	12.7988	66.5261		451	GalNAca1-3(Fuca1-2)Galb1-4GlcNAcb1-6(GalNAca1-3(Fuca1-2)Galb1-4GlcNAcb1-3)GalNAc-Sp14	9.03955	9.51118	105.217
364	Galb1-4GlcNAcb1-2Mana1-6(Mana1-3)Manb1-4GlcNAcb1-4GlcNAcb-Sp12	17.3605	2.33714	13.4624		323	Neu5Gcb2-6Galb1-4GlcNAc-Sp8	9.01158	13.5986	150.902
365	Fuca1-4(Galb1-3)GlcNAcb1-2Mana1-6(Fuca1-4(Galb1-3)GlcNAcb1-2Mana1-3)Manb1-4GlcNAcb1-4(Fuca1-6)GlcNAcb-Sp22	16.2976	11.0106	67.5598		405	Gala1-3Galb1-4GlcNAcb1-3GalNAca-Sp14	9.00225	3.62611	40.28
366	Neu5Aca2-6GlcNAcb1-4GlcNAc-Sp21	12.8823	6.02215	46.7475		300	Galb1-3Galb1-4GlcNAcb-Sp8	8.87825	7.79278	87.7738
367	Neu5Aca2-6GlcNAcb1-4GlcNAcb1-4GlcNAc-Sp21	9.48082	10.5625	111.409		224	Neu5Aca2-3Galb1-3GalNAca-Sp14	8.86375	4.93019	55.622
368	Galb1-4(Fuca1-3)GlcNAcb1-6(Fuca1-2Galb1-4GlcNAcb1-3)Galb1-4Glc-Sp21	17.9659	9.54595	53.1336		291	Galb1-4(Fuca1-3)(6S)Glcb-Sp0	8.85843	5.35417	60.4416
369	Galb1-4GlcNAcb1-2Mana1-6(Galb1-4GlcNAcb1-4(Galb1-4GlcNAcb1-2)Mana1-3)Manb1-4GlcNAcb1-4GlcNAc-Sp21	31.3882	5.77527	18.3995		431	GlcNAcb1-2Mana1-6(GlcNAcb1-4)(GlcNAcb1-2Mana1-3)Manb1-4GlcNAcb1-4GlcNAc-Sp21	8.7749	8.17199	93.1291
370	GalNAca1-3(Fuca1-2)Galb1-4GlcNAcb1-2Mana1-6(GalNAca1-3(Fuca1-2)Galb1-4GlcNAcb1-2Mana1-3)Manb1-4GlcNAcb1-4GlcNAcb-Sp20	31.8705	12.3199	38.6561		80	Fuca1-4GlcNAcb-Sp8	8.7455	6.13451	70.1447
371	Gala1-3(Fuca1-2)Galb1-4GlcNAcb1-2Mana1-6(Gala1-3(Fuca1-2)Galb1-4GlcNAcb1-2Mana1-3)Manb1-4GlcNAcb1-4GlcNAcb-Sp20	13.5938	8.81528	64.8479		102	Gala1-3(Fuca1-2)Galb1-3GlcNAcb-Sp8	8.72	7.19136	82.4697
372	Gala1-3Galb1-4(Fuca1-3)GlcNAcb1-2Mana1-6(Gala1-3Galb1-4(Fuca1-3)GlcNAcb1-2Mana1-3)Manb1-4GlcNAcb1-4GlcNAcb-Sp20	57.4421	15.8811	27.6472		493	Galb1-4(Fuca1-3)GlcNAcb1-6(Neu5Aca2-6(Neu5Aca2-3Galb1-3)GlcNAcb1-3)Galb1-4Glc-Sp21	8.6378	4.39078	50.8321
373	GalNAca1-3(Fuca1-2)Galb1-3GlcNAcb1-2Mana1-6(GalNAca1-3(Fuca1-2)Galb1-3GlcNAcb1-2Mana1-3)Manb1-4GlcNAcb1-4GlcNAcb-Sp20	6.2327	6.12363	98.25		393	GalNAca1-3(Fuca1-2)Galb1-3GalNAca1-3(Fuca1-2)Galb1-4GlcNAcb-Sp0	8.63658	3.17665	36.7814
374	Gala1-3(Fuca1-2)Galb1-3GlcNAcb1-2Mana1-6(Gala1-3(Fuca1-2)Galb1-3GlcNAcb1-2Mana1-3)Manb1-4GlcNAcb1-4GlcNAcb-Sp20	5.0333	5.77776	114.791		190	GlcNAcb1-4GlcNAcb1-4GlcNAcb1-4GlcNAcb1-4GlcNAcb1-Sp8	8.6277	5.41869	62.8057
375	Fuca1-4(Fuca1-2Galb1-3)GlcNAcb1-2Mana1-3(Fuca1-4(Fuca1-2Galb1-3)GlcNAcb1-2Mana1-3)Manb1-4GlcNAcb1-4GlcNAcb-Sp19	6.08853	6.90504	113.411		312	MurNAcb1-4GlcNAcb-Sp10	8.6163	4.9096	56.9804
376	Neu5Aca2-3Galb1-4GlcNAcb1-3GalNAc-Sp14	7.9434	8.48789	106.855		426	Fuca1-2Galb1-3GlcNAcb1-2Mana1-6(Fuca1-2Galb1-3GlcNAcb1-2Mana1-3)Manb1-4GlcNAcb1-4(Fuca1-6)GlcNAcb-Sp22	8.45987	3.67232	43.4087
377	Neu5Aca2-6Galb1-4GlcNAcb1-3GalNAc-Sp14	0.7378	8.20066	1111.5		238	Neu5Aca2-3Galb1-3(6S)GlcNAc-Sp8	8.4028	1.25231	14.9034
378	Neu5Aca2-3Galb1-4(Fuca1-3)GlcNAcb1-3GalNAca-Sp14	20.8346	19.8619	95.3316		62	Fuca1-2Galb1-3GalNAca-Sp14	8.39477	4.82837	57.5164
379	GalNAcb1-4GlcNAcb1-2Mana1-6(GalNAcb1-4GlcNAcb1-2Mana1-3)Manb1-4GlcNAcb1-4GlcNAc-Sp12	189.634	16.1558	8.51948		208	Mana1-2Mana1-6(Mana1-2Mana1-3)Mana-Sp9	8.35075	5.42743	64.9933
380	Galb1-3GalNAca1-3(Fuca1-2)Galb1-4Glc-Sp0	9.9901	7.83998	78.4775		554	Neu5Gca2-8Neu5Aca2-3Galb1-4GlcNAc-Sp0	8.33152	2.43152	29.1846
381	Galb1-3GalNAca1-3(Fuca1-2)Galb1-4GlcNAc-Sp0	-0.799225	8.42769	-1054.48		284	Neu5Gca2-3Galb1-4Glcb-Sp0	8.3242	7.285	87.5159
382	Galb1-3GlcNAcb1-3Galb1-4GlcNAcb1-6(Galb1-3GlcNAcb1-3)Galb1-4Glcb-Sp0	150.931	23.3152	15.4476		333	Gala1-4Galb1-4GlcNAcb1-3Galb1-4Glcb-Sp0	8.20497	4.88923	59.5886
383	Galb1-4(Fuca1-3)GlcNAcb1-6(Galb1-3GlcNAcb1-3)Galb1-4Glc-Sp21	12.5706	7.07089	56.2493		251	Neu5Aca2-3Galb1-4(6S)GlcNAcb-Sp8	8.17768	6.11047	74.7213
384	Galb1-4GlcNAcb1-6(Fuca1-4(Fuca1-2Galb1-3)GlcNAcb1-3)Galb1-4Glc-Sp21	40.0729	23.5443	58.7536		66	Fuca1-2Galb1-3GlcNAcb1-3Galb1-4Glcb-Sp10	8.17595	7.8002	95.4042
385	Galb1-4(Fuca1-3)GlcNAcb1-6(Fuca1-4(Fuca1-2Galb1-3)GlcNAcb1-3)Galb1-4Glc-Sp21	-0.535475	0.923566	-172.476		114	Gala1-3Galb1-3GlcNAcb-Sp0	8.1234	3.75755	46.2558
386	Galb1-3GlcNAcb1-3Galb1-4(Fuca1-3)GlcNAcb1-6(Galb1-3GlcNAcb1-3)Galb1-4Glc-Sp21	48.8106	4.89838	10.0355		36	(3S)Galb1-4GlcNAcb-Sp0	8.09998	20.3144	250.795
387	Galb1-4GlcNAcb1-6(Galb1-4GlcNAcb1-2)Mana1-6(Galb1-4GlcNAcb1-4(Galb1-4GlcNAcb1-2)Mana1-3)Manb1-4GlcNAcb1-4GlcNAcb-Sp21	33.3473	8.84553	26.5255		536	GalNAca1-3(Fuca1-2)Galb1-3GalNAcb1-3Gala1-4Galb1-4Glc-Sp21	8.08018	12.4529	154.116
388	GlcNAcb1-2Mana1-6(GlcNAcb1-4(GlcNAcb1-2)Mana1-3)Manb1-4GlcNAcb1-4GlcNAc-Sp21	20.9545	12.3178	58.7836		280	Neu5Gca2-3Galb1-3(Fuca1-4)GlcNAcb-Sp0	8.00793	6.95522	86.8542
389	Fuca1-2Galb1-3GalNAca1-3(Fuca1-2)Galb1-4Glcb-Sp0	7.52628	8.49754	112.905		376	Neu5Aca2-3Galb1-4GlcNAcb1-3GalNAc-Sp14	7.9434	8.48789	106.855
390	Fuca1-2Galb1-3GalNAca1-3(Fuca1-2)Galb1-4GlcNAcb-Sp0	0.87865	2.63416	299.797		258	Neu5Aca2-3Galb1-4GlcNAcb1-3Galb1-4GlcNAcb1-3Galb1-4GlcNAcb-Sp0	7.87527	3.35739	42.632
391	Galb1-3GlcNAcb1-3GalNAca-Sp14	2.8382	1.11645	39.3366		234	Neu5Aca2-3Galb1-3GalNAcb1-4(Neu5Aca2-3)Galb1-4Glcb-Sp0	7.8465	3.66642	46.7268
392	GalNAcb1-4(Neu5Aca2-3)Galb1-4GlcNAcb1-3GalNAca-Sp14	10.3914	7.00842	67.4447		77	Fuca1-2Galb1-4Glcb-Sp0	7.83198	4.98352	63.6305
393	GalNAca1-3(Fuca1-2)Galb1-3GalNAca1-3(Fuca1-2)Galb1-4GlcNAcb-Sp0	8.63658	3.17665	36.7814		545	GlcNAcb1-3Galb1-4GlcNAcb1-3Galb1-4GlcNAcb1-2Mana1-6(GlcNAcb1-3Galb1-4GlcNAcb1-3Galb1-4GlcNAcb1-2Mana1-3)Manb1-4GlcNAcb1-4GlcNAcb-Sp12	7.80518	3.80166	48.7069
394	Gala1-3Galb1-3GlcNAcb1-2Mana1-6(Gala1-3Galb1-3GlcNAcb1-2Mana1-3)Manb1-4GlcNAcb1-4GlcNAc-Sp19	11.6675	1.40425	12.0356		195	Glca1-4Glcb-Sp8	7.8038	4.7653	61.0639
395	Gala1-3Galb1-3(Fuca1-4)GlcNAcb1-2Mana1-6(Gala1-3Galb1-3(Fuca1-4)GlcNAcb1-2Mana1-3)Manb1-4GlcNAcb1-4GlcNAc-Sp19	19.5085	6.44726	33.0485		483	Neu5Aca2-3Galb1-4GlcNAcb1-2Mana1-6(Neu5Aca2-3Galb1-4GlcNAcb1-2Mana1-3)Manb1-4GlcNAcb1-4(Fuca1-6)GlcNAcb-Sp24	7.7957	7.17457	92.0325
396	Neu5Aca2-3Galb1-3GlcNAcb1-2Mana1-6(Neu5Aca2-3Galb1-3GlcNAcb1-2Mana1-3)Manb1-4GlcNAcb1-4GlcNAc-Sp19	20.8341	5.46924	26.2514		271	Neu5Aca2-6Galb1-4GlcNAcb1-3Galb1-4GlcNAcb-Sp0	7.73922	8.38194	108.305
397	GlcNAcb1-2Mana1-6(Galb1-4GlcNAcb1-2Mana1-3)Manb1-4GlcNAcb1-4GlcNAc-Sp12	219.122	50.8766	23.2184		464	Neu5Aca2-6Galb1-4GlcNAcb1-4Mana1-6(GlcNAcb1-4)(Neu5Aca2-6Galb1-4GlcNAcb1-4(Neu5Aca2-6Galb1-4GlcNAcb1-2)Mana1-3)Manb1-4GlcNAcb1-4GlcNAcb-Sp21	7.7372	10.135	130.99
398	Galb1-4GlcNAcb1-2Mana1-6(GlcNAcb1-2Mana1-3)Manb1-4GlcNAcb1-4GlcNAc-Sp12	415.649	25.8942	6.22983		10	Neu5Aca-Sp11	7.7273	10.5609	136.669
399	Neu5Aca2-3Galb1-3GlcNAcb1-3GalNAca-Sp14	10.3332	6.24499	60.4362		527	Gala1-3Galb1-3GlcNAcb1-2Mana-Sp0	7.68735	6.77074	88.0764
400	Fuca1-2Galb1-4GlcNAcb1-3GalNAca-Sp14	0.334525	6.36611	1903.03		326	Neu5Aca2-3Galb1-4GlcNAcb1-2Mana1-6(Neu5Aca2-6Galb1-4GlcNAcb1-2Mana1-3)Manb1-4GlcNAcb1-4GlcNAcb-Sp12	7.57153	9.69452	128.039
401	Galb1-4(Fuca1-3)GlcNAcb1-3GalNAca-Sp14	16.7249	4.82898	28.873		515	(3S)GalNAcb1-4GlcNAc-Sp8	7.56165	7.77818	102.864
402	GalNAca1-3GalNAcb1-3Gala1-4Galb1-4GlcNAcb-Sp0	5.13355	10.1582	197.878		26	(3S)Galb1-4(6S)Glcb-Sp0	7.55222	6.3929	84.6492
403	Gala1-4Galb1-3GlcNAcb1-2Mana1-6(Gala1-4Galb1-3GlcNAcb1-2Mana1-3)Manb1-4GlcNAcb1-4GlcNAcb-Sp19	76.1965	17.5523	23.0356		58	Fuca1-2Galb1-3GalNAcb1-3Gala-Sp9	7.53225	3.37077	44.7511
404	Gala1-4Galb1-4GlcNAcb1-2Mana1-6(Gala1-4Galb1-4GlcNAcb1-2Mana1-3)Manb1-4GlcNAcb1-4GlcNAcb-Sp24	57.1652	13.9398	24.3851		389	Fuca1-2Galb1-3GalNAca1-3(Fuca1-2)Galb1-4Glcb-Sp0	7.52628	8.49754	112.905
405	Gala1-3Galb1-4GlcNAcb1-3GalNAca-Sp14	9.00225	3.62611	40.28		142	Galb1-3GalNAcb-Sp8	7.52445	3.44142	45.7365
406	Galb1-3GlcNAcb1-6Galb1-4GlcNAcb-Sp0	129.926	9.86599	7.59356		216	Mana1-6(Mana1-3)Mana1-6(Mana1-3)Manb1-4GlcNAcb1-4GlcNAcb-Sp12	7.5204	5.84693	77.7476
407	Galb1-3GlcNAca1-6Galb1-4GlcNAcb-Sp0	129.613	35.1215	27.0971		503	GalNAcb1-4(Fuca1-3)(6S)GlcNAcb-Sp8	7.48545	8.25984	110.345
408	GalNAcb1-3Gala1-6Galb1-4Glcb-Sp8	56.622	11.4924	20.2967		348	Neu5Aca2-6Galb1-4GlcNAcb1-2Mana1-3Manb1-4GlcNAcb1-4GlcNAc-Sp12	7.47475	2.68841	35.9666
409	Gala1-3(Fuca1-2)Galb1-4(Fuca1-3)Glcb-Sp21	12.4544	4.45415	35.7636		330	Neu5Aca2-6Galb1-4GlcNAcb1-3Galb1-3GlcNAcb-Sp0	7.39415	3.67652	49.722
410	Galb1-4GlcNAcb1-6(Neu5Aca2-6Galb1-3GlcNAcb1-3)Galb1-4Glc-Sp21	26.9606	10.944	40.5924		317	Neu5Aca2-3Galb1-4GlcNAcb1-6(Neu5Aca2-3Galb1-3)GalNAca-Sp14	7.36	13.6603	185.602
411	Galb1-3GalNAcb1-4(Neu5Aca2-8Neu5Aca2-3)Galb1-4Glcb-Sp0	9.6218	6.09953	63.3929		593	GlcNAcb1-3Galb1-4GlcNAcb1-3GalNAca-Sp14	7.32697	3.61883	49.3905
412	Neu5Aca2-3Galb1-3GalNAcb1-4(Neu5Aca2-8Neu5Aca2-3)Galb1-4Glcb-Sp0	1.88865	1.74136	92.2012		12	Galb-Sp8	7.3062	7.55465	103.401
413	Gala1-3(Fuca1-2)Galb1-4GlcNAcb1-3GalNAca-Sp14	18.179	5.68454	31.2697		244	Neu5Aca2-6(Neu5Aca2-3Galb1-3)GalNAca-Sp14	7.27062	8.43334	115.992
414	GalNAca1-3(Fuca1-2)Galb1-4GlcNAcb1-3GalNAca-Sp14	10.5022	5.48639	52.2405		180	GlcNAcb1-3GalNAca-Sp14	7.24268	6.6573	91.9177
415	GalNAca1-3GalNAcb1-3Gala1-4Galb1-4Glcb-Sp0	6.3534	4.79531	75.4763		108	Gala1-3(Fuca1-2)Galb-Sp18	7.2201	3.95103	54.7227
416	Fuca1-2Galb1-4(Fuca1-3)GlcNAcb1-3GalNAca-Sp14	12.1733	19.5288	160.422		28	(3S)Galb1-3(Fuca1-4)GlcNAcb-Sp8	7.1982	9.37661	130.263
417	Gala1-3(Fuca1-2)Galb1-4(Fuca1-3)GlcNAcb1-3GalNAc-Sp14	16.8162	10.1406	60.3025		253	Neu5Aca2-3Galb1-4(Fuca1-3)GlcNAcb1-3Galb1-4(Fuca1-3)GlcNAcb1-3Galb1-4(Fuca1-3)GlcNAcb-Sp0	7.19315	9.51142	132.229
418	GalNAca1-3(Fuca1-2)Galb1-4(Fuca1-3)GlcNAcb1-3GalNAc-Sp14	5.60395	2.32663	41.5177		307	GlcAb1-3GlcNAcb-Sp8	7.09638	4.23388	59.6626
419	Galb1-4(Fuca1-3)GlcNAcb1-2Mana1-6(Galb1-4(Fuca1-3)GlcNAcb1-2Mana1-3)Manb1-4GlcNAcb1-4(Fuca1-6)GlcNAcb-Sp22	24.7803	9.44688	38.1225		252	Neu5Aca2-3Galb1-4(Fuca1-3)(6S)GlcNAcb-Sp8	6.91705	4.14079	59.8635
420	Fuca1-2Galb1-4GlcNAcb1-2Mana1-6(Fuca1-2Galb1-4GlcNAcb1-2Mana1-3)Manb1-4GlcNAcb1-4(Fuca1-6)GlcNAcb-Sp22	4.52668	4.69039	103.617		13	Glcb-Sp8	6.89948	7.16791	103.891
421	GlcNAcb1-2(GlcNAcb1-6)Mana1-6(GlcNAcb1-2Mana1-3)Manb1-4GlcNAcb1-4GlcNAcb-Sp19	12.6351	3.06109	24.2269		212	Mana1-2Mana1-6(Mana1-2Mana1-3)Mana1-6(Mana1-2Mana1-2Mana1-3)Manb1-4GlcNAcb1-4GlcNAcb-Sp12	6.89488	8.94544	129.74
422	Fuca1-2Galb1-3GlcNAcb1-3GalNAc-Sp14	19.7568	1.35759	6.87148		327	Galb1-4(Fuca1-3)GlcNAcb1-2Mana1-6(Galb1-4(Fuca1-3)GlcNAcb1-2Mana1-3)Manb1-4GlcNAcb1-4GlcNAcb-Sp20	6.86682	3.21773	46.8591
423	Gala1-3(Fuca1-2)Galb1-3GlcNAcb1-3GalNAc-Sp14	3.33792	4.05787	121.569		248	Fuca1-2(6S)Galb1-4Glcb-Sp0	6.85897	8.57142	124.966
424	GalNAca1-3(Fuca1-2)Galb1-3GlcNAcb1-3GalNAc-Sp14	25.1071	9.82724	39.1413		123	Gala1-4GlcNAcb-Sp8	6.85435	9.89362	144.341
425	Gala1-3Galb1-3GlcNAcb1-3GalNAc-Sp14	5.83242	7.29553	125.086		9	Neu5Aca-Sp8	6.8209	6.04668	88.6493
426	Fuca1-2Galb1-3GlcNAcb1-2Mana1-6(Fuca1-2Galb1-3GlcNAcb1-2Mana1-3)Manb1-4GlcNAcb1-4(Fuca1-6)GlcNAcb-Sp22	8.45987	3.67232	43.4087		70	Fuca1-2Galb1-4(Fuca1-3)GlcNAcb1-3Galb1-4(Fuca1-3)GlcNAcb1-3Galb1-4(Fuca1-3)GlcNAcb-Sp0	6.7634	5.95457	88.041
427	Gala1-3(Fuca1-2)Galb1-4GlcNAcb1-2Mana1-6(Gala1-3(Fuca1-2)Galb1-4GlcNAcb1-2Mana1-3)Manb1-4GlcNAcb1-4(Fuca1-6)GlcNAcb-Sp22	6.43642	2.61621	40.6469		510	Galb1-3(6S)GlcNAcb-Sp8	6.7613	6.58451	97.3853
428	Galb1-3GlcNAcb1-6(Galb1-3GlcNAcb1-2)Mana1-6(Galb1-3GlcNAcb1-2Mana1-3)Manb1-4GlcNAcb1-4GlcNAcb-Sp19	77.158	22.7939	29.5418		286	Neu5Gca2-6Galb1-4GlcNAcb-Sp0	6.72492	5.95128	88.4958
429	Galb1-4GlcNAcb1-6(Fuca1-2Galb1-3GlcNAcb1-3)Galb1-4Glc-Sp21	56.7054	13.9415	24.5858		191	GlcNAcb1-4GlcNAcb1-4GlcNAcb-Sp8	6.70973	6.96864	103.859
430	Fuca1-3GlcNAcb1-6(Galb1-4GlcNAcb1-3)Galb1-4Glc-Sp21	83.0551	19.7714	23.8051		566	GlcNAb1-3Galb1-3GalNAc-Sp14	6.6989	7.28771	108.79
431	GlcNAcb1-2Mana1-6(GlcNAcb1-4)(GlcNAcb1-2Mana1-3)Manb1-4GlcNAcb1-4GlcNAc-Sp21	8.7749	8.17199	93.1291		186	GlcNAcb1-4-MDPLys	6.6408	3.85153	57.998
432	GlcNAcb1-2Mana1-6(GlcNAcb1-4)(GlcNAcb1-4(GlcNAcb1-2)Mana1-3)Manb1-4GlcNAcb1-4GlcNAc-Sp21	4.99345	5.46387	109.421		11	Neu5Acb-Sp8	6.61645	2.92598	44.2228
433	GlcNAcb1-6(GlcNAcb1-2)Mana1-6(GlcNAcb1-4)(GlcNAcb1-2Mana1-3)Manb1-4GlcNAcb1-4GlcNAc-Sp21	1.09957	4.82354	438.673		126	Galb1-3(Fuca1-4)GlcNAcb1-3Galb1-4(Fuca1-3)GlcNAcb-Sp0	6.60533	6.8848	104.231
434	GlcNAcb1-6(GlcNAcb1-2)Mana1-6(GlcNAcb1-4)(GlcNAcb1-4(GlcNAcb1-2)Mana1-3)Manb1-4GlcNAcb1-4GlcNAc-Sp21	-0.45935	0.905992	-197.233		202	GlcAb-Sp8	6.56267	7.25494	110.548
435	Galb1-4GlcNAcb1-2Mana1-6(GlcNAcb1-4)(Galb1-4GlcNAcb1-2Mana1-3)Manb1-4GlcNAcb1-4GlcNAc-Sp21	2.86017	4.64104	162.264		557	Neu5Aca2-8Neu5Aca2-3Galb1-4GlcNAc-Sp0	6.55275	10.2215	155.988
436	Galb1-4GlcNAcb1-2Mana1-6(GlcNAcb1-4)(Galb1-4GlcNAcb1-4(Galb1-4GlcNAcb1-2)Mana1-3)Manb1-4GlcNAcb1-4GlcNAc-Sp21	114.921	9.96815	8.67392		206	KDNa2-3Galb1-4GlcNAcb-Sp0	6.54338	3.01047	46.008
437	Galb1-4GlcNAcb1-6(Galb1-4GlcNAcb1-2)Mana1-6(GlcNAcb1-4)(Galb1-4GlcNAcb1-2Mana1-3)Manb1-4GlcNAcb1-4GlcNAc-Sp21	12.4668	3.80174	30.4949		71	Fuca1-2Galb1-4(Fuca1-3)GlcNAcb-Sp0	6.5408	5.0403	77.0593
438	Galb1-4GlcNAcb1-6(Galb1-4GlcNAcb1-2)Mana1-6(GlcNAcb1-4)(Galb1-4GlcNAcb1-4(Galb1-4GlcNAcb1-2)Mana1-3)Manb1-4GlcNAcb1-4GlcNAc-Sp21	156.727	11.4304	7.29319		177	GlcNAcb1-6(GlcNAcb1-3)GalNAca-Sp14	6.4928	5.72126	88.117
439	Galb1-4Galb-Sp10	16.0977	5.44596	33.8308		427	Gala1-3(Fuca1-2)Galb1-4GlcNAcb1-2Mana1-6(Gala1-3(Fuca1-2)Galb1-4GlcNAcb1-2Mana1-3)Manb1-4GlcNAcb1-4(Fuca1-6)GlcNAcb-Sp22	6.43642	2.61621	40.6469
440	Galb1-6Galb-Sp10	5.74445	8.02918	139.773		276	Neu5Aca2-8Neu5Aca2-3Galb1-4Glcb-Sp0	6.37542	7.59753	119.169
441	Neu5Aca2-3Galb1-4GlcNAcb1-3Galb-Sp8	11.3003	10.8078	95.6416		254	Neu5Aca2-3Galb1-4(Fuca1-3)GlcNAcb-Sp0	6.36258	2.08873	32.8284
442	GalNAcb1-6GalNAcb-Sp8	-0.8225	5.36588	-652.386		415	GalNAca1-3GalNAcb1-3Gala1-4Galb1-4Glcb-Sp0	6.3534	4.79531	75.4763
443	(6S)Galb1-3GlcNAcb-Sp0	26.2686	7.12837	27.1364		555	Neu5Gca2-8Neu5Gca2-3Galb1-4GlcNAcb1-3Galb1-4GlcNAc-Sp0	6.2732	9.28206	147.964
444	(6S)Galb1-3(6S)GlcNAc-Sp0	11.8055	6.03888	51.153		373	GalNAca1-3(Fuca1-2)Galb1-3GlcNAcb1-2Mana1-6(GalNAca1-3(Fuca1-2)Galb1-3GlcNAcb1-2Mana1-3)Manb1-4GlcNAcb1-4GlcNAcb-Sp20	6.2327	6.12363	98.25
445	Fuca1-2Galb1-4 GlcNAcb1-2Mana1-6(Fuca1-2Galb1-4GlcNAcb1-2(Fuca1-2Galb1-4GlcNAcb1-4)Mana1-3)Manb1-4GlcNAcb1-4GlcNAcb-Sp12	-0.966475	2.59176	-268.166		594	GlcNAcb1-3Galb1-4GlcNAcb1-6(Galb1-3)GalNAca-Sp14	6.22893	2.51933	40.4456
446	Fuca1-2Galb1-4(Fuca1-3)GlcNAcb1-2Mana1-6(Fuca1-2Galb1-4(Fuca1-3)GlcNAcb1-4(Fuca1-2Galb1-4(Fuca1-3)GlcNAcb1-2)Mana1-3)Manb1-4GlcNAcb1-4GlcNAcb-Sp12	18.9048	7.6405	40.4157		598	GlcNAcb1-3Galb1-4GlcNAcb1-3Galb1-4GlcNAcb1-3GalNAca-Sp14	6.20865	7.16891	115.467
447	Galb1-4(Fuca1-3)GlcNAcb1-6GalNAc-Sp14	9.8554	7.75636	78.7016		356	KDNa2-3Galb1-4(Fuca1-3)GlcNAc-Sp0	6.1816	9.86254	159.547
448	Galb1-4GlcNAcb1-2Mana-Sp0	30.8812	5.69621	18.4456		331	Neu5Aca2-3Galb1-3(Fuca1-4)GlcNAcb1-3Galb1-3(Fuca1-4)GlcNAcb-Sp0	6.16865	5.28452	85.6673
449	Fuca1-2Galb1-4GlcNAcb1-6(Fuca1-2Galb1-4GlcNAcb1-3)GalNAc-Sp14	30.4979	6.40069	20.9873		153	Galb1-4(Fuca1-3)GlcNAcb1-3Galb1-4(Fuca1-3)GlcNAcb-Sp0	6.14243	2.78536	45.3462
450	Gala1-3(Fuca1-2)Galb1-4GlcNAcb1-6(Gala1-3(Fuca1-2)Galb1-4GlcNAcb1-3)GalNAc-Sp14	9.56655	4.44015	46.4133		75	Fuca1-2Galb1-4GlcNAcb-Sp0	6.11792	11.359	185.668
451	GalNAca1-3(Fuca1-2)Galb1-4GlcNAcb1-6(GalNAca1-3(Fuca1-2)Galb1-4GlcNAcb1-3)GalNAc-Sp14	9.03955	9.51118	105.217		375	Fuca1-4(Fuca1-2Galb1-3)GlcNAcb1-2Mana1-3(Fuca1-4(Fuca1-2Galb1-3)GlcNAcb1-2Mana1-3)Manb1-4GlcNAcb1-4GlcNAcb-Sp19	6.08853	6.90504	113.411
452	Neu5Aca2-8Neu5Aca2-3Galb1-3GalNAcb1-4(Neu5Aca2-8Neu5Aca2-3)Galb1-4Glcb-Sp0	111.635	12.162	10.8944		204	GlcAb1-6Galb-Sp8	6.07767	5.07008	83.4214
453	GalNAcb1-4Galb1-4Glcb-Sp0	3.84618	3.24786	84.444		218	Neu5Aca2-3Galb1-4GlcNAcb1-3Galb1-4(Fuca1-3)GlcNAcb-Sp0	5.91725	3.50856	59.2937
454	GalNAca1-3(Fuca1-2)Galb1-4GlcNAcb1-2Mana1-6(GalNAca1-3(Fuca1-2)Galb1-4GlcNAcb1-2Mana1-3)Manb1-4GlcNAcb1-4(Fuca1-6)GlcNAcb-Sp22	15.2113	10.7743	70.831		425	Gala1-3Galb1-3GlcNAcb1-3GalNAc-Sp14	5.83242	7.29553	125.086
455	Gala1-3(Fuca1-2)Galb1-3GlcNAcb1-2Mana1-6(Gala1-3(Fuca1-2)Galb1-3GlcNAcb1-2Mana1-3)Manb1-4GlcNAcb1-4(Fuca1-6)GlcNAcb-Sp22	4.97728	9.36247	188.104		298	(6P)Glcb-Sp10	5.77527	3.04131	52.6609
456	Neu5Aca2-6Galb1-4GlcNAcb1-6(Fuca1-2Galb1-3GlcNAcb1-3)Galb1-4Glc-Sp21	2.62535	2.17728	82.9329		440	Galb1-6Galb-Sp10	5.74445	8.02918	139.773
457	GalNAca1-3(Fuca1-2)Galb1-3GlcNAcb1-2Mana1-6(GalNAca1-3(Fuca1-2)Galb1-3GlcNAcb1-2Mana1-3)Manb1-4GlcNAcb1-4(Fuca1-6)GlcNAcb-Sp22	16.2141	7.22036	44.5313		282	Neu5Gca2-3Galb1-4(Fuca1-3)GlcNAcb-Sp0	5.67912	4.86401	85.6472
458	Galb1-4GlcNAcb1-6(Galb1-4GlcNAcb1-2)Mana1-6(Galb1-4GlcNAcb1-2Mana1-3)Manb1-4GlcNAcb1-4GlcNAcb-Sp19	119.474	19.7228	16.508		32	(3S)Galb1-4(Fuca1-3)GlcNAc-Sp0	5.64712	3.60626	63.8601
459	Neu5Aca2-3Galb1-4GlcNAcb1-2Mana1-6(GlcNAcb1-4)(Neu5Aca2-3Galb1-4GlcNAcb1-2Mana1-3)Manb1-4GlcNAcb1-4GlcNAcb-Sp21	21.3393	3.17807	14.8931		418	GalNAca1-3(Fuca1-2)Galb1-4(Fuca1-3)GlcNAcb1-3GalNAc-Sp14	5.60395	2.32663	41.5177
460	Neu5Aca2-3Galb1-4GlcNAcb1-4Mana1-6(GlcNAcb1-4)(Neu5Aca2-3Galb1-4GlcNAcb1-4(Neu5Aca2-3Galb1-4GlcNAcb1-2)Mana1-3)Manb1-4GlcNAcb1-4GlcNAcb-Sp21	3.41412	1.97319	57.7948		465	Neu5Aca2-6Galb1-4GlcNAcb1-6(Neu5Aca2-6Galb1-4GlcNAcb1-2)Mana1-6(GlcNAcb1-4)(Neu5Aca2-6Galb1-4GlcNAcb1-2Mana1-3)Manb1-4GlcNAcb1-4GlcNAcb-Sp21	5.5428	7.6581	138.163
461	Neu5Aca2-3Galb1-4GlcNAcb1-6(Neu5Aca2-3Galb1-4GlcNAcb1-2)Mana1-6(GlcNAcb1-4)(Neu5Aca2-3Galb1-4GlcNAcb1-2Mana1-3)Manb1-4GlcNAcb1-4GlcNAcb-Sp21	2.10168	4.51772	214.958		311	GlcNAcb1-4GlcNAcb-Sp12	5.52527	4.20541	76.1123
462	Neu5Aca2-3Galb1-4GlcNAcb1-6(Neu5Aca2-3Galb1-4GlcNAcb1-2)Mana1-6(GlcNAcb1-4)(Neu5Aca2-3Galb1-4GlcNAcb1-4(Neu5Aca2-3Galb1-4GlcNAcb1-2)Mana1-3)Manb1-4GlcNAcb1-4GlcNAcb-Sp21	15.2231	7.7417	50.8549		268	Neu5Aca2-6Galb1-4GlcNAcb-Sp0	5.49198	5.15692	93.8993
463	Neu5Aca2-6Galb1-4GlcNAcb1-2Mana1-6(GlcNAcb1-4)(Neu5Aca2-6Galb1-4GlcNAcb1-2Mana1-3)Manb1-4GlcNAcb1-4GlcNAcb-Sp21	3.11585	6.04619	194.046		105	Gala1-3(Fuca1-2)Galb1-4GlcNAc-Sp0	5.45435	10.8289	198.537
464	Neu5Aca2-6Galb1-4GlcNAcb1-4Mana1-6(GlcNAcb1-4)(Neu5Aca2-6Galb1-4GlcNAcb1-4(Neu5Aca2-6Galb1-4GlcNAcb1-2)Mana1-3)Manb1-4GlcNAcb1-4GlcNAcb-Sp21	7.7372	10.135	130.99		321	Neu5Aca2-8Neu5Acb-Sp17	5.39867	4.18516	77.5219
465	Neu5Aca2-6Galb1-4GlcNAcb1-6(Neu5Aca2-6Galb1-4GlcNAcb1-2)Mana1-6(GlcNAcb1-4)(Neu5Aca2-6Galb1-4GlcNAcb1-2Mana1-3)Manb1-4GlcNAcb1-4GlcNAcb-Sp21	5.5428	7.6581	138.163		239	Neu5Aca2-3Galb1-3(Fuca1-4)GlcNAcb-Sp8	5.35468	2.98497	55.7451
466	Neu5Aca2-6Galb1-4GlcNAcb1-6(Neu5Aca2-6Galb1-4GlcNAcb1-2)Mana1-6(GlcNAcb1-4)(Neu5Aca2-6Galb1-4GlcNAcb1-4(Neu5Aca2-6Galb1-4GlcNAcb1-2)Mana1-3)Manb1-4GlcNAcb1-4GlcNAcb-Sp21	-60.5407	11.743	-19.3969		538	Galb1-3GalNAcb1-3Gal-Sp21	5.32158	5.14886	96.7545
467	Gala1-3(Fuca1-2)Galb1-3GalNAca-Sp8	14.2147	3.94036	27.7203		247	Neu5Aca2-3Galb1-3GlcNAcb1-3Galb1-4GlcNAcb-Sp0	5.27917	7.04719	133.49
468	Gala1-3(Fuca1-2)Galb1-3GalNAcb-Sp8	21.4459	12.2909	57.3113		60	Fuca1-2Galb1-3(Fuca1-4)GlcNAcb-Sp8	5.20897	7.07383	135.801
469	Glca1-6Glca1-6Glca1-6Glcb-Sp10	-3.03003	4.93189	-162.767		402	GalNAca1-3GalNAcb1-3Gala1-4Galb1-4GlcNAcb-Sp0	5.13355	10.1582	197.878
470	Glca1-4Glca1-4Glca1-4Glcb-Sp10	9.9312	10.7351	108.095		329	Neu5,9Ac2a2-3Galb1-3GlcNAcb-Sp0	5.1023	6.73244	131.949
471	Neu5Aca2-3Galb1-4GlcNAcb1-6(Neu5Aca2-3Galb1-4GlcNAcb1-3)GalNAca-Sp14	12.8707	6.23764	48.4638		220	Fuca1-2(6S)Galb1-4GlcNAcb-Sp0	5.09735	1.58792	31.1519
472	Fuca1-2Galb1-4(Fuca1-3)GlcNAcb1-2Mana1-6(Fuca1-2Galb1-4(Fuca1-3)GlcNAcb1-2Mana1-3)Manb1-4GlcNAcb1-4(Fuca1-6)GlcNAcb-Sp24	16.1675	10.3704	64.1436		374	Gala1-3(Fuca1-2)Galb1-3GlcNAcb1-2Mana1-6(Gala1-3(Fuca1-2)Galb1-3GlcNAcb1-2Mana1-3)Manb1-4GlcNAcb1-4GlcNAcb-Sp20	5.0333	5.77776	114.791
473	Fuca1-2Galb1-3(Fuca1-4)GlcNAcb1-2Mana1-6(Fuca1-2Galb1-3(Fuca1-4)GlcNAcb1-2Mana1-3)Manb1-4GlcNAcb1-4(Fuca1-6)GlcNAcb1-4(Fuca1-6)GlcNAcb-Sp19	21.6548	14.6544	67.6729		432	GlcNAcb1-2Mana1-6(GlcNAcb1-4)(GlcNAcb1-4(GlcNAcb1-2)Mana1-3)Manb1-4GlcNAcb1-4GlcNAc-Sp21	4.99345	5.46387	109.421
474	Neu5Aca2-3Galb1-3GlcNAcb1-6(Neu5Aca2-3Galb1-3GlcNAcb1-2)Mana1-6(Neu5Aca2-3Galb1-3GlcNAcb1-2Mana1-3)Manb1-4GlcNAcb1-4GlcNAcb-Sp19	26.8131	5.03522	18.779		455	Gala1-3(Fuca1-2)Galb1-3GlcNAcb1-2Mana1-6(Gala1-3(Fuca1-2)Galb1-3GlcNAcb1-2Mana1-3)Manb1-4GlcNAcb1-4(Fuca1-6)GlcNAcb-Sp22	4.97728	9.36247	188.104
475	GlcNAcb1-6(GlcNAcb1-2)Mana1-6(GlcNAcb1-2Mana1-3)Manb1-4GlcNAcb1-4(Fuca1-6)GlcNAcb-Sp24	16.0374	9.11032	56.8068		341	GlcNAca1-4Galb1-4GlcNAcb1-3Galb1-4Glcb-Sp0	4.92727	4.35834	88.4534
476	Galb1-3GlcNAcb1-2Mana1-6(GlcNAcb1-4)(Galb1-3GlcNAcb1-2Mana1-3)Manb1-4GlcNAcb1-4GlcNAcb-Sp21	65.8943	3.62114	5.49538		537	Gala1-3(Fuca1-2)Galb1-3GalNAcb1-3Gala1-4Galb1-4Glc-Sp21	4.77223	2.29561	48.1035
477	Neu5Aca2-6Galb1-4GlcNAcb1-6(Galb1-3GlcNAcb1-3)Galb1-4Glcb-Sp21	12.8345	7.79793	60.7577		65	Fuca1-2Galb1-3GlcNAcb1-3Galb1-4Glcb-Sp8	4.70085	3.53798	75.2626
478	Neu5Aca2-3Galb1-4GlcNAcb1-2Mana-Sp0	30.0456	8.92177	29.6941		101	Gala1-3(Fuca1-2)Galb1-3GlcNAcb-Sp0	4.69492	5.37603	114.507
479	Neu5Aca2-3Galb1-4GlcNAcb1-6GalNAca-Sp14	36.2378	14.8711	41.0374		250	Neu5Aca2-3Galb1-3GlcNAcb-Sp8	4.6238	1.48871	32.1968
480	Neu5Aca2-6Galb1-4GlcNAcb1-6GalNAca-Sp14	11.7397	1.80211	15.3506		420	Fuca1-2Galb1-4GlcNAcb1-2Mana1-6(Fuca1-2Galb1-4GlcNAcb1-2Mana1-3)Manb1-4GlcNAcb1-4(Fuca1-6)GlcNAcb-Sp22	4.52668	4.69039	103.617
481	Neu5Aca2-6Galb1-4 GlcNAcb1-6(Neu5Aca2-6Galb1-4GlcNAcb1-3)GalNAca-Sp14	1.9846	7.63791	384.859		215	Mana1-6(Mana1-3)Mana1-6(Mana1-2Mana1-3)Manb1-4GlcNAcb1-4GlcNAcb-Sp12	4.46185	8.35126	187.17
482	Neu5Aca2-6Galb1-4GlcNAcb1-2Mana1-6(Neu5Aca2-6Galb1-4GlcNAcb1-2Mana1-3)Manb1-4GlcNAcb1-4(Fuca1-6)GlcNAcb-Sp24	3.17333	7.72647	243.482		47	(6S)GlcNAcb-Sp8	4.28912	4.33098	100.976
483	Neu5Aca2-3Galb1-4GlcNAcb1-2Mana1-6(Neu5Aca2-3Galb1-4GlcNAcb1-2Mana1-3)Manb1-4GlcNAcb1-4(Fuca1-6)GlcNAcb-Sp24	7.7957	7.17457	92.0325		119	Gala1-4(Fuca1-2)Galb1-4GlcNAcb-Sp8	4.20205	11.7746	280.212
484	Mana1-6(Mana1-3)Manb1-4GlcNAcb1-4(Fuca1-6)GlcNAcb-Sp19	23.022	8.67487	37.6808		155	Galb1-4(6S)Glcb-Sp0	4.1709	5.26803	126.304
485	Galb1-4GlcNAcb1-6(Galb1-4GlcNAcb1-2)Mana1-6(Galb1-4GlcNAcb1-2Mana1-3)Manb1-4GlcNAcb1-4(Fuca1-6)GlcNAcb-Sp24	77.7746	3.79811	4.88349		240	Neu5Aca2-3Galb1-3(Fuca1-4)GlcNAcb1-3Galb1-4(Fuca1-3)GlcNAcb-Sp0	4.16627	6.32977	151.929
486	Neu5Aca2-3Galb1-3GlcNAcb1-2Mana1-6(GlcNAcb1-4)(Neu5Aca2-3Galb1-3GlcNAcb1-2Mana1-3)Manb1-4GlcNAcb1-4GlcNAc-Sp21	11.7033	9.48854	81.0758		530	GlcNAcb1-2 Mana1-6(GlcNAcb1-4)(GlcNAcb1-2Mana1-3)Manb1-4GlcNAcb1-4(Fuca1-6)GlcNAc-Sp21	4.15702	6.51106	156.628
487	Neu5Aca2-6Galb1-4GlcNAcb1-6(Fuca1-2Galb1-4(Fuca1-3)GlcNAcb1-3)Galb1-4Glc-Sp21	13.3626	4.422	33.0923		337	Neu5Aca2-3Galb1-4(Fuca1-3)GlcNAcb1-6(Neu5Aca2-3Galb1-3)GalNAc-Sp14	4.1406	8.34811	201.616
488	Galb1-3GlcNAcb1-6GalNAca-Sp14	15.9833	5.87062	36.7297		310	GlcNAcb1-4GlcNAcb-Sp10	4.04975	6.10706	150.801
489	Gala1-3Galb1-3GlcNAcb1-6GalNAca-Sp14	36.6336	5.49697	15.0053		539	GlcNAcb1-3Galb1-4GlcNAcb1-2Mana1-6(GlcNAcb1-3Galb1-4GlcNAcb1-2Mana1-3)Manb1-4GlcNAcb1-4GlcNAcb-Sp12	3.9825	3.41818	85.8301
490	Galb1-3(Fuca1-4)GlcNAcb1-6GalNAca-Sp14	22.3041	7.86997	35.2848		285	Neu5Gca2-6GalNAca-Sp0	3.94922	4.45132	112.714
491	Neu5Aca2-3Galb1-3GlcNAcb1-6GalNAca-Sp14	30.4586	7.05991	23.1787		540	GlcNAcb1-3Galb1-4GlcNAcb1-2Mana1-6(GlcNAcb1-3Galb1-4GlcNAcb1-2Mana1-3)Manb1-4GlcNAcb1-4GlcNAcb-Sp25	3.88432	11.8398	304.811
492	(3S)Galb1-3(Fuca1-4)GlcNAcb-Sp0	16.0751	8.1353	50.608		138	Neu5Aca2-6(Galb1-3)GlcNAcb1-4Galb1-4Glcb-Sp10	3.87255	7.57116	195.508
493	Galb1-4(Fuca1-3)GlcNAcb1-6(Neu5Aca2-6(Neu5Aca2-3Galb1-3)GlcNAcb1-3)Galb1-4Glc-Sp21	8.6378	4.39078	50.8321		453	GalNAcb1-4Galb1-4Glcb-Sp0	3.84618	3.24786	84.444
494	Fuca1-2Galb1-4GlcNAcb1-6GalNAca-Sp14	26.5519	6.80375	25.6244		236	Neu5Aca2-3GalNAca-Sp8	3.8169	8.68551	227.554
495	Gala1-3Galb1-4GlcNAcb1-6GalNAca-Sp14	115.17	11.773	10.2222		232	GalNAcb1-4(Neu5Aca2-3)Galb1-4GlcNAcb-Sp8	3.68207	1.77213	48.1287
496	Galb1-4(Fuca1-3)GlcNAcb1-2Mana-Sp0	1.29332	6.6263	512.346		209	Mana1-2Mana1-3Mana-Sp9	3.62818	5.37057	148.024
497	Fuca1-2(6S)Galb1-3GlcNAcb-Sp0	9.08897	7.38881	81.2942		229	Neu5Aca2-8Neu5Aca2-8Neu5Aca-Sp8	3.598	4.21715	117.208
498	Gala1-3(Fuca1-2)Galb1-4GlcNAcb1-6GalNAca-Sp14	0.9325	4.46569	478.895		200	G-ol-Sp8	3.46612	2.99131	86.3012
499	Fuca1-2Galb1-4GlcNAcb1-2Mana-Sp0	13.0414	6.90817	52.9712		223	Neu5Aca2-3Galb1-3GalNAca-Sp8	3.46145	4.37237	126.316
500	Fuca1-2Galb1-3(6S)GlcNAcb-Sp0	0.776	5.0521	651.044		314	Mana1-6(Mana1-3)Mana1-6(Mana1-3)Manb-Sp10	3.45158	11.2926	327.172
501	Fuca1-2(6S)Galb1-3(6S)GlcNAcb-Sp0	11.1337	3.85318	34.6081		460	Neu5Aca2-3Galb1-4GlcNAcb1-4Mana1-6(GlcNAcb1-4)(Neu5Aca2-3Galb1-4GlcNAcb1-4(Neu5Aca2-3Galb1-4GlcNAcb1-2)Mana1-3)Manb1-4GlcNAcb1-4GlcNAcb-Sp21	3.41412	1.97319	57.7948
502	Neu5Aca2-6GalNAcb1-4(6S)GlcNAcb-Sp8	13.4195	5.32893	39.7105		144	Galb1-3GalNAcb1-4(Neu5Aca2-3)Galb1-4Glcb-Sp0	3.35475	1.93041	57.5426
503	GalNAcb1-4(Fuca1-3)(6S)GlcNAcb-Sp8	7.48545	8.25984	110.345		423	Gala1-3(Fuca1-2)Galb1-3GlcNAcb1-3GalNAc-Sp14	3.33792	4.05787	121.569
504	(3S)GalNAcb1-4(Fuca1-3)GlcNAcb-Sp8	12.3597	7.43867	60.1848		269	Neu5Aca2-6Galb1-4GlcNAcb-Sp8	3.3118	6.48755	195.892
505	Fuca1-2Galb1-3GlcNAcb1-6(Fuca1-2Galb1-3GlcNAcb1-3)GalNAca-Sp14	11.7099	11.1927	95.583		50	Mana1-6(Mana1-3)Manb1-4GlcNAcb1-4GlcNAcb-Sp12	3.25883	5.02873	154.311
506	GalNAca1-3(Fuca1-2)Galb1-3GlcNAcb1-6GalNAca-Sp14	10.3178	10.0787	97.6824		111	Gala1-3GalNAca-Sp16	3.24317	5.47165	168.713
507	GlcNAcb1-6(GlcNAcb1-2)Mana1-6(GlcNAcb1-4)(GlcNAcb1-4(GlcNAcb1-2)Mana1-3)Manb1-4GlcNAcb1-4(Fuca1-6)GlcNAc-Sp21	12.5997	5.5232	43.8361		521	Gala1-3Galb1-4GlcNAcb1-2Mana-Sp0	3.23115	2.01417	62.3361
508	Galb1-4GlcNAcb1-6(Galb1-4GlcNAcb1-2)Mana1-6(GlcNAcb1-4)Galb1-4GlcNAcb1-4(Gal b1-4GlcNAcb1-2)Mana1-3)Manb1-4GlcNAcb1-4(Fuca1-6)GlcNAc-Sp21	62.819	6.2774	9.99283		482	Neu5Aca2-6Galb1-4GlcNAcb1-2Mana1-6(Neu5Aca2-6Galb1-4GlcNAcb1-2Mana1-3)Manb1-4GlcNAcb1-4(Fuca1-6)GlcNAcb-Sp24	3.17333	7.72647	243.482
509	Galb1-3GlcNAca1-3Galb1-4GlcNAcb-Sp8	14.0254	7.2588	51.7547		147	Galb1-3GlcNAcb1-3Galb1-4GlcNAcb-Sp0	3.17007	8.06911	254.54
510	Galb1-3(6S)GlcNAcb-Sp8	6.7613	6.58451	97.3853		3	Mana-Sp8	3.16215	2.84076	89.8364
511	(6S)(4S)GalNAcb1-4GlcNAc-Sp8	27.7588	15.1361	54.5273		463	Neu5Aca2-6Galb1-4GlcNAcb1-2Mana1-6(GlcNAcb1-4)(Neu5Aca2-6Galb1-4GlcNAcb1-2Mana1-3)Manb1-4GlcNAcb1-4GlcNAcb-Sp21	3.11585	6.04619	194.046
512	(6S)GalNAcb1-4GlcNAc-Sp8	22.9096	3.52386	15.3816		345	Neu5Aca2-6Galb1-4GlcNAcb1-2Mana1-6(Mana1-3)Manb1-4GlcNAcb1-4GlcNAc-Sp12	3.0475	4.18429	137.302
513	(3S)GalNAcb1-4(3S)GlcNAc-Sp8	26.6661	9.98258	37.4356		173	GlcNAca1-3Galb1-4GlcNAcb-Sp8	2.9685	8.05293	271.28
514	GalNAcb1-4(6S)GlcNAc-Sp8	174.395	10.4125	5.97061		435	Galb1-4GlcNAcb1-2Mana1-6(GlcNAcb1-4)(Galb1-4GlcNAcb1-2Mana1-3)Manb1-4GlcNAcb1-4GlcNAc-Sp21	2.86017	4.64104	162.264
515	(3S)GalNAcb1-4GlcNAc-Sp8	7.56165	7.77818	102.864		391	Galb1-3GlcNAcb1-3GalNAca-Sp14	2.8382	1.11645	39.3366
516	(4S)GalNAcb-Sp10	10.4833	3.73458	35.624		128	Galb1-3(Fuca1-4)GlcNAc-Sp0	2.80018	2.60034	92.8637
517	Galb1-4(6P)GlcNAcb-Sp0	-2.78887	2.35644	-84.4942		308	Neu5Aca2-6Galb1-4GlcNAcb1-2Mana1-6(GlcNAcb1-2Mana1-3)Manb1-4GlcNAcb1-4GlcNAcb-Sp12	2.7544	3.18784	115.736
518	(6P)Galb1-4GlcNAcb-SP0	2.17988	9.53259	437.3		456	Neu5Aca2-6Galb1-4GlcNAcb1-6(Fuca1-2Galb1-3GlcNAcb1-3)Galb1-4Glc-Sp21	2.62535	2.17728	82.9329
519	GalNAca1-3(Fuca1-2)Galb1-4GlcNAcb1-6GalNAc-Sp14	31.5427	9.27467	29.4036		283	Neu5Gca2-3Galb1-4GlcNAcb-Sp0	2.52375	3.48107	137.932
520	Neu5Aca2-6Galb1-4GlcNAcb1-2Man-Sp0	-3.56367	6.04292	-169.57		189	GlcNAcb1-4GlcNAcb1-4GlcNAcb1-4GlcNAcb1-4GlcNAcb1-4GlcNAcb1-Sp8	2.43522	2.8881	118.597
521	Gala1-3Galb1-4GlcNAcb1-2Mana-Sp0	3.23115	2.01417	62.3361		281	Neu5Gca2-3Galb1-3GlcNAcb-Sp0	2.42633	0.947403	39.0468
522	Gala1-3(Fuca1-2)Galb1-4GlcNAcb1-2Mana-Sp0	1.93282	2.38529	123.41		39	(6S)(4S)Galb1-4GlcNAcb-Sp0	2.32878	4.96251	213.095
523	GalNAca1-3(Fuca1-2)Galb1-4 GlcNAcb1-2Mana-Sp0	11.2601	18.0931	160.684		592	Neu5Aca2-3Galb1-4GlcNAcb1-3Galb1-4GlcNAcb1-3GalNAca-Sp14	2.28012	5.13538	225.224
524	Galb1-3GlcNAcb1-2Mana-Sp0	16.0859	9.85882	61.2887		301	Neu5Aca2-6Galb1-4GlcNAcb1-2Mana1-6(Galb1-4GlcNAcb1-2Mana1-3)Manb1-4GlcNAcb1-4GlcNAcb-Sp12	2.2332	4.88989	218.964
525	Gala1-3(Fuca1-2)Galb1-3GlcNAcb1-6GalNAc-Sp14	14.1308	4.31331	30.5242		518	(6P)Galb1-4GlcNAcb-SP0	2.17988	9.53259	437.3
526	Neu5Aca2-3Galb1-3GlcNAcb1-2Mana-Sp0	-5.40337	4.7231	-87.4101		340	GlcNAca1-4Galb1-3GlcNAcb-Sp0	2.103	8.04207	382.409
527	Gala1-3Galb1-3GlcNAcb1-2Mana-Sp0	7.68735	6.77074	88.0764		461	Neu5Aca2-3Galb1-4GlcNAcb1-6(Neu5Aca2-3Galb1-4GlcNAcb1-2)Mana1-6(GlcNAcb1-4)(Neu5Aca2-3Galb1-4GlcNAcb1-2Mana1-3)Manb1-4GlcNAcb1-4GlcNAcb-Sp21	2.10168	4.51772	214.958
528	GalNAcb1-4GlcNAcb1-2Mana-Sp0	22.0561	4.72057	21.4026		481	Neu5Aca2-6Galb1-4 GlcNAcb1-6(Neu5Aca2-6Galb1-4GlcNAcb1-3)GalNAca-Sp14	1.9846	7.63791	384.859
529	Neu5Aca2-3Galb1-3GlcNAcb1-4Galb1-4Glcb-Sp0	13.0342	2.40855	18.4787		569	(3S)GlcAb1-3Galb1-4GlcNAcb1-3Galb1-4Glc-Sp0	1.96237	7.57939	386.236
530	GlcNAcb1-2 Mana1-6(GlcNAcb1-4)(GlcNAcb1-2Mana1-3)Manb1-4GlcNAcb1-4(Fuca1-6)GlcNAc-Sp21	4.15702	6.51106	156.628		522	Gala1-3(Fuca1-2)Galb1-4GlcNAcb1-2Mana-Sp0	1.93282	2.38529	123.41
531	Galb1-4GlcNAcb1-2 Mana1-6(GlcNAcb1-4)(Galb1-4GlcNAcb1-2Mana1-3)Manb1-4GlcNAcb1-4(Fuca1-6)GlcNAc-Sp21	23.7579	3.57177	15.034		412	Neu5Aca2-3Galb1-3GalNAcb1-4(Neu5Aca2-8Neu5Aca2-3)Galb1-4Glcb-Sp0	1.88865	1.74136	92.2012
532	Galb1-4GlcNAcb1-2 Mana1-6(Galb1-4GlcNAcb1-4)(Galb1-4GlcNAcb1-2Mana1-3)Manb1-4GlcNAcb1-4(Fuca1-6)GlcNAc-Sp21	129.885	30.512	23.4916		124	Gala1-6Glcb-Sp8	1.8849	1.52349	80.8259
533	Fuca1-4(Galb1-3)GlcNAcb1-2 Mana-Sp0	18.7842	13.1746	70.137		17	GlcNAcb-Sp8	1.71303	2.54547	148.595
534	Neu5Aca2-3Galb1-4(Fuca1-3)GlcNAcb1-2Mana-Sp0	9.51282	6.12738	64.4118		136	Neu5Aca2-6(Galb1-3)GalNAca-Sp14	1.44787	4.54841	314.144
535	GlcNAcb1-3Galb1-4GlcNAcb1-6(GlcNAcb1-3)Galb1-4GlcNAc-Sp0	14.4396	3.13598	21.7179		496	Galb1-4(Fuca1-3)GlcNAcb1-2Mana-Sp0	1.29332	6.6263	512.346
536	GalNAca1-3(Fuca1-2)Galb1-3GalNAcb1-3Gala1-4Galb1-4Glc-Sp21	8.08018	12.4529	154.116		197	Glca1-6Glca1-6Glcb-Sp8	1.2566	5.50049	437.728
537	Gala1-3(Fuca1-2)Galb1-3GalNAcb1-3Gala1-4Galb1-4Glc-Sp21	4.77223	2.29561	48.1035		222	Fuca1-2(6S)Galb1-4(6S)Glcb-Sp0	1.20792	7.85745	650.491
538	Galb1-3GalNAcb1-3Gal-Sp21	5.32158	5.14886	96.7545		433	GlcNAcb1-6(GlcNAcb1-2)Mana1-6(GlcNAcb1-4)(GlcNAcb1-2Mana1-3)Manb1-4GlcNAcb1-4GlcNAc-Sp21	1.09957	4.82354	438.673
539	GlcNAcb1-3Galb1-4GlcNAcb1-2Mana1-6(GlcNAcb1-3Galb1-4GlcNAcb1-2Mana1-3)Manb1-4GlcNAcb1-4GlcNAcb-Sp12	3.9825	3.41818	85.8301		156	Galb1-4(6S)Glcb-Sp8	0.965025	8.87291	919.449
540	GlcNAcb1-3Galb1-4GlcNAcb1-2Mana1-6(GlcNAcb1-3Galb1-4GlcNAcb1-2Mana1-3)Manb1-4GlcNAcb1-4GlcNAcb-Sp25	3.88432	11.8398	304.811		358	KDNa2-3Galb1-4Glc-Sp0	0.950275	1.75861	185.063
541	Galb1-4GlcNAcb1-3Galb1-4GlcNAcb1-2Mana1-6(Galb1-4GlcNAcb1-3Galb1-4GlcNAcb1-2Mana1-3)Manb1-4GlcNAcb1-4GlcNAcb-Sp12	23.6546	13.4283	56.7683		31	(3S)Galb1-3GlcNAcb-Sp8	0.940025	6.65561	708.024
542	Galb1-4GlcNAcb1-3Galb1-4GlcNAcb1-2Mana1-6(Galb1-4GlcNAcb1-3Galb1-4GlcNAcb1-2Mana1-3)Manb1-4GlcNAcb1-4GlcNAcb-Sp24	148.327	15.8054	10.6557		498	Gala1-3(Fuca1-2)Galb1-4GlcNAcb1-6GalNAca-Sp14	0.9325	4.46569	478.895
543	Neu5Gca2-3Galb1-4GlcNAcb1-3Galb1-4GlcNAcb1-2Mana1-6(Neu5Gca2-3Galb1-4GlcNAcb1-3Galb1-4GlcNAcb1-2Mana1-3)Manb1-4GlcNAcb1-4GlcNAcb-Sp24	13.5034	2.03396	15.0625		73	Fuca1-2Galb1-4GlcNAcb1-3Galb1-4GlcNAcb-Sp0	0.8928	1.75499	196.572
544	Fuca1-2Galb1-4GlcNAcb1-3Galb1-4GlcNAcb1-2Mana1-6(Fuca1-2Galb1-4GlcNAcb1-3Galb1-4GlcNAcb1-2Mana1-3)Manb1-4GlcNAcb1-4GlcNAcb-Sp24	60.7596	9.17969	15.1082		390	Fuca1-2Galb1-3GalNAca1-3(Fuca1-2)Galb1-4GlcNAcb-Sp0	0.87865	2.63416	299.797
545	GlcNAcb1-3Galb1-4GlcNAcb1-3Galb1-4GlcNAcb1-2Mana1-6(GlcNAcb1-3Galb1-4GlcNAcb1-3Galb1-4GlcNAcb1-2Mana1-3)Manb1-4GlcNAcb1-4GlcNAcb-Sp12	7.80518	3.80166	48.7069		500	Fuca1-2Galb1-3(6S)GlcNAcb-Sp0	0.776	5.0521	651.044
546	GlcNAcb1-3Galb1-4GlcNAcb1-3Galb1-4GlcNAcb1-2Mana1-6(GlcNAcb1-3Galb1-4GlcNAcb1-3Galb1-4GlcNAcb1-2Mana1-3)Manb1-4GlcNAcb1-4GlcNAcb-Sp25	18.9793	2.43138	12.8107		377	Neu5Aca2-6Galb1-4GlcNAcb1-3GalNAc-Sp14	0.7378	8.20066	1111.5
547	Galb1-4GlcNAcb1-3Galb1-4GlcNAcb1-3Galb1-4GlcNAcb1-2Mana1-6(Galb1-4GlcNAcb1-3Galb1-4GlcNAcb1-3Galb1-4GlcNAcb1-2Mana1-3)Manb1-4GlcNAcb1-4GlcNAcb-Sp12	10.9933	10.3779	94.4014		273	Neu5Aca2-6Galb1-4Glcb-Sp8	0.697475	4.15595	595.856
548	Galb1-4GlcNAcb1-3Galb1-4GlcNAcb1-3Galb1-4GlcNAcb1-2Mana1-6(Galb1-4GlcNAcb1-3Galb1-4GlcNAcb1-3Galb1-4GlcNAcb1-2Mana1-3)Manb1-4GlcNAcb1-4GlcNAcb-Sp24	229.176	11.4734	5.00638		196	Glca1-4Glca-Sp8	0.613125	4.93933	805.599
549	GlcNAcb1-3Galb1-4GlcNAcb1-3Galb1-4GlcNAcb1-3Galb1-4GlcNAcb1-2Mana1-6(GlcNAcb1-3Galb1-4GlcNAcb1-3Galb1-4GlcNAcb1-3Galb1-4GlcNAcb1-2Mana1-3)Manb1-4GlcNAcb1-4GlcNAcb-Sp25	9.06078	5.68042	62.6924		553	Neu5Aca2-8Neu5Gca2-3Galb1-4GlcNAc-Sp0	0.576775	8.55682	1483.56
550	Galb1-4GlcNAcb1-3Galb1-4GlcNAcb1-3Galb1-4GlcNAcb1-3Galb1-4GlcNAcb1-2Mana1-6(Galb1-4GlcNAcb1-3Galb1-4GlcNAcb1-3Galb1-4GlcNAcb1-3Galb1-4GlcNAcb1-2Mana1-3)Manb1-4GlcNAcb1-4GlcNAcb-Sp25	36.3002	7.88871	21.7318		94	GalNAcb1-3GalNAca-Sp8	0.575375	3.19725	555.682
551	Galb1-3GlcNAcb1-3Galb1-4GlcNAcb1-2Mana1-6(Galb1-3GlcNAcb1-3Galb1-4GlcNAcb1-2Mana1-3)Manb1-4GlcNAcb1-4GlcNAc-Sp25	35.8973	7.22152	20.1172		61	Fuca1-2Galb1-3GalNAca-Sp8	0.450325	3.55147	788.645
552	Neu5Gca2-8Neu5Gca2-3Galb1-4GlcNAc-Sp0	12.005	5.42333	45.1755		287	Neu5Gca-Sp8	0.41785	2.16864	518.999
553	Neu5Aca2-8Neu5Gca2-3Galb1-4GlcNAc-Sp0	0.576775	8.55682	1483.56		320	GlcNAcb1-2Mana1-6(Neu5Aca2-6Galb1-4GlcNAcb1-2Mana1-3)Manb1-4GlcNAcb1-4GlcNAcb-Sp12	0.375625	6.33794	1687.3
554	Neu5Gca2-8Neu5Aca2-3Galb1-4GlcNAc-Sp0	8.33152	2.43152	29.1846		400	Fuca1-2Galb1-4GlcNAcb1-3GalNAca-Sp14	0.334525	6.36611	1903.03
555	Neu5Gca2-8Neu5Gca2-3Galb1-4GlcNAcb1-3Galb1-4GlcNAc-Sp0	6.2732	9.28206	147.964		172	Galb1-4Glcb-Sp8	0.27675	4.0007	1445.6
556	Neu5Gca2-8Neu5Gca2-6Galb1-4GlcNAc-Sp0	13.7791	3.32115	24.1027		325	Neu5Aca2-3Galb1-4GlcNAcb1-2Mana1-6(Neu5Aca2-3Galb1-4GlcNAcb1-2Mana1-3)Manb1-4GlcNAcb1-4GlcNAcb-Sp12	0.2424	5.61333	2315.73
557	Neu5Aca2-8Neu5Aca2-3Galb1-4GlcNAc-Sp0	6.55275	10.2215	155.988		265	Neu5Aca2-6GalNAca-Sp8	0.2238	4.30661	1924.31
558	GlcNAcb1-3Galb1-4GlcNAcb1-6(GlcNAcb1-3Galb1-4GlcNAcb1-2)Mana1-6(GlcNAcb1-3Galb1-4GlcNAcb1-2Man a1-3)Manb1-4GlcNAcb1-4GlcNAc-Sp24	15.9359	6.89393	43.2604		255	Neu5Aca2-3Galb1-4(Fuca1-3)GlcNAcb-Sp8	0.2183	4.5875	2101.47
559	Galb1-4GlcNAcb1-3Galb1-4GlcNAcb1-6(Galb1-4GlcNAcb1-3Galb1-4GlcNAcb1-2)Mana1-6(Galb1-4GlcNAcb1-3Galb1-4GlcNAcb1-2Mana1-3)Mana1-4GlcNAcb1-4GlcNAc-Sp24	99.233	21.0266	21.1892		107	Gala1-3(Fuca1-2)Galb-Sp8	0.183125	5.31104	2900.23
560	Gala1-3Galb1-4GlcNAcb1-2Mana1-6(Gala1-3Galb1-4GlcNAcb1-2Mana1-3)Manb1-4GlcNAcb1-4GlcNAc-Sp24	97.9924	6.15668	6.28282		88	GlcNAcb1-3Galb1-3GalNAca-Sp8	0.181975	5.55128	3050.57
561	GlcNAcb1-3Galb1-4GlcNAcb1-6(GlcNAcb1-3Galb1-3)GalNAca-Sp14	11.209	9.88578	88.1952		199	Glcb1-6Glcb-Sp8	0.132425	4.25001	3209.37
562	GalNAcb1-3GlcNAcb-Sp0	53.783	11.941	22.2022		315	Mana1-2Mana1-6(Mana1-3)Mana1-6(Mana1-2Mana1-2Mana1-3)Mana-Sp9	-0.143675	8.39391	-5842.29
563	GalNAcb1-4GlcNAcb1-3GalNAcb1-4GlcNAcb-Sp0	196.963	14.0417	7.12908		601	Neu5Aca2-6Galb1-4GlcNAcb1-3Galb1-4GlcNAcb1-6(Galb1-3)GalNAca-Sp14	-0.32355	7.81287	-2414.73
564	GlcNAcb1-3Galb1-4GlcNAcb1-3Galb1-4GlcNAcb1-3Galb1-4GlcNAcb1-3Galb1-4GlcNAcb1-2Mana1-6(GlcNAcb1-3Galb1-4GlcNAcb1-3Galb1-4GlcNAcb1-3Galb1-4GlcNAcb1-3Galb1-4GlcNAcb1-2Mana1-3)Manb1-4GlcNAcb1-4GlcNAcb-Sp25	29.9692	13.0552	43.562		597	Neu5Aca2-6Galb1-4GlcNAcb1-3Galb1-4GlcNAcb1-3GalNAca-Sp14	-0.4279	1.44062	-336.673
565	Galb1-4GlcNAcb1-3Galb1-4GlcNAcb1-3Galb1-4GlcNAcb1-3Galb1-4GlcNAcb1-3Galb1-4GlcNAcb1-2Mana1-6(Galb1-4GlcNAcb1-3Galb1-4GlcNAcb1-3Galb1-4GlcNAcb1-3Galb1-4GlcNAcb1-3Galb1-4GlcNAcb1-2Mana1-3)Manb1-4GlcNAcb1-4GlcNAcb-Sp25	218.392	16.1557	7.39756		434	GlcNAcb1-6(GlcNAcb1-2)Mana1-6(GlcNAcb1-4)(GlcNAcb1-4(GlcNAcb1-2)Mana1-3)Manb1-4GlcNAcb1-4GlcNAc-Sp21	-0.45935	0.905992	-197.233
566	GlcNAb1-3Galb1-3GalNAc-Sp14	6.6989	7.28771	108.79		385	Galb1-4(Fuca1-3)GlcNAcb1-6(Fuca1-4(Fuca1-2Galb1-3)GlcNAcb1-3)Galb1-4Glc-Sp21	-0.535475	0.923566	-172.476
567	Galb1-3GlcNAcb1-6(Galb1-3)GalNAc-Sp14	9.40165	6.81169	72.452		198	Glcb1-4Glcb-Sp8	-0.661525	4.89166	-739.452
568	Galb1-4GlcNAcb1-3Galb1-4GlcNAcb1-3Galb1-4GlcNAcb1-3Galb1-4GlcNAcb1-3Galb1-4GlcNAcb1-3Galb1-4GlcNAcb1-2Mana1-6(Galb1-4GlcNAcb1-3Galb1-4GlcNAcb1-3Galb1-4GlcNAcb1-3Galb1-4GlcNAcb1-3Galb1-4GlcNAcb1-3Galb1-4GlcNAcb1-2Mana1-3)Manb1-4GlcNAcb1-4GlcNAcb-Sp25	9.64898	4.78899	49.6321		292	Galb1-4(Fuca1-3)GlcNAcb1-3Galb1-3(Fuca1-4)GlcNAcb-Sp0	-0.68685	2.98009	-433.878
569	(3S)GlcAb1-3Galb1-4GlcNAcb1-3Galb1-4Glc-Sp0	1.96237	7.57939	386.236		214	Mana1-2Mana1-2Mana1-6(Mana1-3)Mana-Sp9	-0.6881	7.29724	-1060.49
570	(3S)GlcAb1-3Galb1-4GlcNAcb1-2Mana-Sp0	16.8505	5.78148	34.3103		64	Fuca1-2Galb1-3GalNAcb1-4(Neu5Aca2-3)Galb1-4Glcb-Sp9	-0.695625	1.63732	-235.374
571	Galb1-3GlcNAcb1-3Galb1-4GlcNAcb1-3Galb1-4GlcNAcb1-6(Galb1-3GlcNAcb1-3Galb1-4GlcNAcb1-3Galb1-4GlcNAb1-2)Mana1-6(Galb1-3GlcNAcb1-3Galb1-4GlcNAcb1-3Galb1-4GlcNAcb1-2Mana1-3)Manb1-4GlcNAcb1-4(Fuca1-6)GlcNAcb-Sp24	29.664	16.4228	55.3626		245	Neu5Aca2-3Galb-Sp8	-0.69885	2.21059	-316.318
572	Galb1-3GlcNAcb1-3Galb1-4GlcNAcb1-6(Galb1-3GlcNAcb1-3Galb1-4GlcNAb1-2)Mana1-6(Galb1-3GlcNAcb1-3Galb1-4GlcNAcb1-2Mana1-3)Manb1-4GlcNAcb1-4(Fuca1-6)GlcNAcb-Sp24	27.1585	10.0259	36.9163		139	Galb1-3GalNAca-Sp8	-0.780275	6.75286	-865.446
573	Neu5Aca2-8Neu5Aca2-3Galb1-3GalNAcb1-4(Neu5Aca2-3)Galb1-4Glc-Sp21	12.6679	8.94473	70.6094		381	Galb1-3GalNAca1-3(Fuca1-2)Galb1-4GlcNAc-Sp0	-0.799225	8.42769	-1054.48
574	GlcNAcb1-3Galb1-4GlcNAcb1-2Mana1-6(GlcNAcb1-3Galb1-4GlcNAcb1-2Mana1-3)Manb1-4GlcNAcb1-4(Fuca1-6)GlcNAcb-Sp24	21.6539	11.8759	54.8443		442	GalNAcb1-6GalNAcb-Sp8	-0.8225	5.36588	-652.386
575	Galb1-4GlcNAcb1-3Galb1-4GlcNAcb1-2Mana1-6(Galb1-4GlcNAcb1-3Galb1-4GlcNAcb1-2Mana1-3)Manb1-4GlcNAcb1-4(Fuca1-6)GlcNAcb-Sp24	152.08	8.41694	5.53455		86	GalNAca1-3(Fuca1-2)Galb1-4GlcNAcb-Sp8	-0.864525	2.91629	-337.329
576	GlcNAcb1-3Galb1-4GlcNAcb1-3Galb1-4GlcNAcb1-2Mana1-6(GlcNAcb1-3Galb1-4GlcNAcb1-3Galb1-4GlcNAcb1-2Mana1-3)Manb1-4GlcNAcb1-4(Fuca1-6)GlcNAcb-Sp24	17.4363	4.67486	26.811		230	Neu5Aca2-3(6S)Galb1-4(Fuca1-3)GlcNAcb-Sp8	-0.89245	1.48114	-165.963
577	Galb1-4GlcNAcb1-3Galb1-4GlcNAcb1-3Galb1-4GlcNAcb1-2Mana1-6(Galb1-4GlcNAcb1-3Galb1-4GlcNAcb1-3Galb1-4GlcNAcb1-2Mana1-3)Manb1-4GlcNAcb1-4(Fuca1-6)GlcNAcb-Sp24	162.895	9.02943	5.54308		309	GlcNAcb1-3Man-Sp10	-0.94195	10.9006	-1157.23
578	GlcNAcb1-3Galb1-4GlcNAcb1-3Galb1-4GlcNAcb1-3Galb1-4GlcNAcb1-2Mana1-6(GlcNAcb1-3Galb1-4GlcNAcb1-3Galb1-4GlcNAcb1-3Galb1-4GlcNAcb1-2Mana1-3)Manb1-4GlcNAcb1-4(Fuca1-6)GlcNAcb-Sp24	21.7008	5.30121	24.4286		445	Fuca1-2Galb1-4 GlcNAcb1-2Mana1-6(Fuca1-2Galb1-4GlcNAcb1-2(Fuca1-2Galb1-4GlcNAcb1-4)Mana1-3)Manb1-4GlcNAcb1-4GlcNAcb-Sp12	-0.966475	2.59176	-268.166
579	Galb1-4GlcNAcb1-3Galb1-4GlcNAcb1-3Galb1-4GlcNAcb1-3Galb1-4GlcNAcb1-2Mana1-6(Galb1-4GlcNAcb1-3Galb1-4GlcNAcb1-3Galb1-4GlcNAcb1-3Galb1-4GlcNAcb1-2Mana1-3)Manb1-4GlcNAcb1-4(Fuca1-6)GlcNAcb-Sp24	157.694	21.1043	13.3831		8	Rhaa-Sp8	-1.20153	1.66097	-138.238
580	GlcNAcb1-3Galb1-4GlcNAcb1-3Galb1-4GlcNAcb1-3Galb1-4GlcNAcb1-3Galb1-4GlcNAcb1-2Mana1-6(GlcNAcb1-3Galb1-4GlcNAcb1-3Galb1-4GlcNAcb1-3Galb1-4GlcNAcb1-3Galb1-4GlcNAcb1-2Mana1-3)Manb1-4GlcNAcb1-4(Fuca1-6)GlcNAcb-Sp19	71.3497	14.2164	19.925		294	Neu5Aca2-3Galb1-3GlcNAcb1-3Galb1-3GlcNAcb-Sp0	-1.37162	6.07471	-442.884
581	Galb1-4GlcNAcb1-3Galb1-4GlcNAcb1-3Galb1-4GlcNAcb1-3Galb1-4GlcNAcb1-3Galb1-4GlcNAcb1-2Mana1-6(Galb1-4GlcNAcb1-3Galb1-4GlcNAcb1-3Galb1-4GlcNAcb1-3Galb1-4GlcNAcb1-3Galb1-4GlcNAcb1-2Mana1-3)Manb1-4GlcNAcb1-4(Fuca1-6)GlcNAcb-Sp19	98.7103	11.2839	11.4313		34	(3S)Galb1-4(6S)GlcNAcb-Sp0	-1.39612	1.67168	-119.737
582	Galb1-4GlcNAcb1-3Galb1-4GlcNAcb1-6(Galb1-4GlcNAcb1-3Galb1-4GlcNAb1-2)Mana1-6(Galb1-4GlcNAcb1-3Galb1-4GlcNAcb1-2Mana1-3)Manb1-4GlcNAcb1-4(Fuca1-6)GlcNAcb-Sp24	33.738	14.8959	44.1516		187	GlcNAcb1-6(GlcNAcb1-4)GalNAca-Sp8	-1.5223	2.11958	-139.235
583	GlcNAcb1-3Galb1-4GlcNAcb1-3Galb1-4GlcNAcb1-6(GlcNAcb1-3Galb1-4GlcNAcb1-3Galb1-4GlcNAb1-2)Mana1-6(GlcNAcb1-3Galb1-4GlcNAcb1-3Galb1-4GlcNAcb1-2Mana1-3)Manb1-4GlcNAcb1-4(Fuca1-6)GlcNAcb-Sp24	35.3767	1.73596	4.90706		79	Fuca1-3GlcNAcb-Sp8	-1.5524	4.82445	-310.774
584	Galb1-4GlcNAcb1-3Galb1-4GlcNAcb1-3Galb1-4GlcNAcb1-6(Galb1-4GlcNAcb1-3Galb1-4GlcNAcb1-3Galb1-4GlcNAb1-2)Mana1-6(Galb1-4GlcNAcb1-3Galb1-4GlcNAcb1-3Galb1-4GlcNAcb1-2Mana1-3)Manb1-4GlcNAcb1-4(Fuca1-6)GlcNAcb-Sp24	34.5359	21.7573	62.9992		243	Neu5Aca2-6(Neu5Aca2-3Galb1-3)GalNAca-Sp8	-1.61463	2.97713	-184.385
585	GlcNAcb1-3Galb1-4GlcNAcb1-3Galb1-4GlcNAcb1-3Galb1-4GlcNAcb1-6(GlcNAcb1-3Galb1-4GlcNAcb1-3Galb1-4GlcNAcb1-3Galb1-4GlcNAb1-2)Mana1-6(GlcNAcb1-3Galb1-4GlcNAcb1-3Galb1-4GlcNAcb1-3Galb1-4GlcNAcb1-2Mana1-3)Manb1-4GlcNAcb1-4(Fuca1-6)GlcNAcb-Sp24	36.5046	6.33036	17.3413		600	Neu5Aca2-3Galb1-4GlcNAcb1-3Galb1-4GlcNAcb1-6(Galb1-3)GalNAca-Sp14	-1.66308	9.18286	-552.161
586	Galb1-4GlcNAcb1-3Galb1-4GlcNAcb1-3Galb1-4GlcNAcb1-3Galb1-4GlcNAcb1-6(Galb1-4GlcNAcb1-3Galb1-4GlcNAcb1-3Galb1-4GlcNAcb1-3Galb1-4GlcNAb1-2)Mana1-6(Galb1-4GlcNAcb1-3Galb1-4GlcNAcb1-3Galb1-4GlcNAcb1-3Galb1-4GlcNAcb1-2Mana1-3)Manb1-4GlcNAcb1-4(Fuca1-6)GlcNAcb-Sp24	29.7716	8.22994	27.6436		154	Galb1-4(Fuca1-3)GlcNAcb1-3Galb1-4(Fuca1-3)GlcNAcb1-3Galb1-4(Fuca1-3)GlcNAcb-Sp0	-2.40467	3.96271	-164.792
587	GlcNAcb1-3Galb1-4GlcNAcb1-3Galb1-4GlcNAcb1-3Galb1-4GlcNAcb1-3Galb1-4GlcNAcb1-6(GlcNAcb1-3Galb1-4GlcNAcb1-3Galb1-4GlcNAcb1-3Galb1-4GlcNAcb1-3Galb1-4GlcNAb1-2)Mana1-6(GlcNAcb1-3Galb1-4GlcNAcb1-3Galb1-4GlcNAcb1-3Galb1-4GlcNAcb1-3Galb1-4GlcNAcb1-2Mana1-3)Manb1-4GlcNAcb1-4(Fuca1-6)GlcNAcb-Sp24	34.3489	7.03627	20.4847		266	Neu5Aca2-6GalNAcb1-4GlcNAcb-Sp0	-2.46637	3.48112	-141.143
588	Galb1-4GlcNAcb1-3Galb1-4GlcNAcb1-3Galb1-4GlcNAcb1-3Galb1-4GlcNAcb1-3Galb1-4GlcNAcb1-6(Galb1-4GlcNAcb1-3Galb1-4GlcNAcb1-3Galb1-4GlcNAcb1-3Galb1-4GlcNAcb1-3Galb1-4GlcNAb1-2)Mana1-6(Galb1-4GlcNAcb1-3Galb1-4GlcNAcb1-3Galb1-4GlcNAcb1-3Galb1-4GlcNAcb1-3Galb1-4GlcNAcb1-2Mana1-3)Manb1-4GlcNAcb1-4(Fuca1-6)GlcNAcb-Sp24	35.6424	12.192	34.2065		90	GalNAca1-3(Fuca1-2)Galb-Sp18	-2.77985	7.00417	-251.962
589	Galb1-4GlcNAcb1-3Galb1-4GlcNAcb1-3GalNAca-Sp14	80.2303	15.7515	19.6329		517	Galb1-4(6P)GlcNAcb-Sp0	-2.78887	2.35644	-84.4942
590	Galb1-4GlcNAcb1-3Galb1-4GlcNAcb1-6(Galb1-3)GalNAca-Sp14	46.333	23.1622	49.9907		262	Fuca1-2Galb1-4(6S)Glcb-Sp0	-2.90275	4.40584	-151.782
591	Galb1-4GlcNAcb1-3Galb1-4GlcNAcb1-6(Galb1-4GlcNAcb1-3Galb1-4GlcNAcb1-3)GalNAca-Sp14	119.541	29.4594	24.6438		469	Glca1-6Glca1-6Glca1-6Glcb-Sp10	-3.03003	4.93189	-162.767
592	Neu5Aca2-3Galb1-4GlcNAcb1-3Galb1-4GlcNAcb1-3GalNAca-Sp14	2.28012	5.13538	225.224		117	Gala1-3Galb1-4Glc-Sp10	-3.34985	9.0704	-270.77
593	GlcNAcb1-3Galb1-4GlcNAcb1-3GalNAca-Sp14	7.32697	3.61883	49.3905		520	Neu5Aca2-6Galb1-4GlcNAcb1-2Man-Sp0	-3.56367	6.04292	-169.57
594	GlcNAcb1-3Galb1-4GlcNAcb1-6(Galb1-3)GalNAca-Sp14	6.22893	2.51933	40.4456		37	(3S)Galb1-4GlcNAcb-Sp8	-3.86747	4.94844	-127.95
595	GlcNAcb1-3Galb1-4GlcNAcb1-6(GlcNAcb1-3Galb1-4GlcNAcb1-3)GalNAca-Sp14	31.1728	9.48959	30.4419		275	Neu5Aca2-8Neu5Aca-Sp8	-4.25425	2.95888	-69.5512
596	Neu5Aca2-3Galb1-4GlcNAcb1-3Galb1-4GlcNAcb1-6(Neu5Aca2-3Galb1-4GlcNAcb1-3Galb1-4GlcNAcb1-3)GalNAca-Sp14	17.6288	16.2802	92.3505		344	GlcNAca1-4Galb1-3GalNAc-Sp14	-4.50448	3.86786	-85.867
597	Neu5Aca2-6Galb1-4GlcNAcb1-3Galb1-4GlcNAcb1-3GalNAca-Sp14	-0.4279	1.44062	-336.673		296	4S(3S)Galb1-4GlcNAcb-Sp0	-4.76787	5.82181	-122.105
598	GlcNAcb1-3Galb1-4GlcNAcb1-3Galb1-4GlcNAcb1-3GalNAca-Sp14	6.20865	7.16891	115.467		100	Gala1-2Galb-Sp8	-5.07968	8.64191	-170.127
599	Galb1-4GlcNAcb1-3Galb1-3GalNAca-Sp14	56.6231	14.7776	26.0982		68	Fuca1-2Galb1-3GlcNAcb-Sp8	-5.14815	11.6839	-226.954
600	Neu5Aca2-3Galb1-4GlcNAcb1-3Galb1-4GlcNAcb1-6(Galb1-3)GalNAca-Sp14	-1.66308	9.18286	-552.161		152	Galb1-4(Fuca1-3)GlcNAcb-Sp8	-5.23183	0.757497	-14.4786
601	Neu5Aca2-6Galb1-4GlcNAcb1-3Galb1-4GlcNAcb1-6(Galb1-3)GalNAca-Sp14	-0.32355	7.81287	-2414.73		526	Neu5Aca2-3Galb1-3GlcNAcb1-2Mana-Sp0	-5.40337	4.7231	-87.4101
602	Neu5Aca2-6Galb1-4GlcNAcb1-6(Galb1-3)GalNAca-Sp14	-6.93497	3.54346	-51.0954		41	(6P)Mana-Sp8	-5.48562	5.11746	-93.2885
603	Neu5Aca2-3Galb1-4GlcNAcb1-3Galb1-4GlcNAcb1-2Mana1-6(Neu5Aca2-3Galb1-4GlcNAcb1-3Galb1-4GlcNAcb1-2Mana1-3)Manb1-4GlcNAcb1-4GlcNAcb-Sp12	-64.0775	14.4398	-22.5349		78	Fuca1-2Galb-Sp8	-5.66482	2.25698	-39.8419
604	GlcNAcb1-6(Neu5Aca2-3Galb1-3)GalNAca-Sp14	-50.6796	12.5643	-24.7916		602	Neu5Aca2-6Galb1-4GlcNAcb1-6(Galb1-3)GalNAca-Sp14	-6.93497	3.54346	-51.0954
605	Neu5Aca2-6Galb1-4GlcNAcb1-3Galb1-4GlcNAcb1-6(Neu5Aca2-6Galb1-4GlcNAcb1-3Galb1-4GlcNAcb1-3)GalNAca-Sp14	10.4114	8.37327	80.4244		18	GlcN(Gc)b-Sp8	-12.9689	4.97637	-38.3715
606	Neu5Aca2-6Galb1-4GlcNAcb1-3Galb1-4GlcNAcb1-3Galb1-4GlcNAcb1-2Mana1-6(Neu5Aca2-6Galb1-4GlcNAcb1-3Galb1-4GlcNAcb1-3Galb1-4GlcNAcb1-2Mana1-3)Manb1-4GlcNAcb1-4GlcNAcb-Sp12	20.8599	7.14126	34.2343		99	GalNAcb1-4GlcNAcb-Sp8	-13.9878	77.9427	-557.217
607	Neu5Aca2-3Galb1-4GlcNAcb1-3Galb1-4GlcNAcb1-3Galb1-4GlcNAcb1-2Mana1-6(Neu5Aca2-3Galb1-4GlcNAcb1-3Galb1-4GlcNAcb1-3Galb1-4GlcNAcb1-2Mana1-3)Manb1-4GlcNAcb1-4GlcNAcb-Sp12	9.99755	5.2223	52.2358		264	Neu5Aca2-3Galb1-4Glcb-Sp8	-27.9427	18.5297	-66.3134
608	Neu5Aca2-6Galb1-4GlcNAcb1-3Galb1-4GlcNAcb1-2Mana1-6(Neu5Aca2-6Galb1-4GlcNAcb1-3Galb1-4GlcNAcb1-2Mana1-3)Manb1-4GlcNAcb1-4GlcNAcb-Sp12	14.1365	9.20945	65.1466		604	GlcNAcb1-6(Neu5Aca2-3Galb1-3)GalNAca-Sp14	-50.6796	12.5643	-24.7916
609	GlcNAcb1-3Fuca-Sp21	12.6797	6.66814	52.5891		466	Neu5Aca2-6Galb1-4GlcNAcb1-6(Neu5Aca2-6Galb1-4GlcNAcb1-2)Mana1-6(GlcNAcb1-4)(Neu5Aca2-6Galb1-4GlcNAcb1-4(Neu5Aca2-6Galb1-4GlcNAcb1-2)Mana1-3)Manb1-4GlcNAcb1-4GlcNAcb-Sp21	-60.5407	11.743	-19.3969
610	Galb1-3GalNAcb1-4(Neu5Aca2-8Neu5Aca2-8Neu5Aca2-3)Galb1-4Glcb-Sp21	11.1729	8.55701	76.5872		603	Neu5Aca2-3Galb1-4GlcNAcb1-3Galb1-4GlcNAcb1-2Mana1-6(Neu5Aca2-3Galb1-4GlcNAcb1-3Galb1-4GlcNAcb1-2Mana1-3)Manb1-4GlcNAcb1-4GlcNAcb-Sp12	-64.0775	14.4398	-22.5349
		-14.749	9.05381	-61.3861
