# Supplementary material for: Structure and function of a fungal AB toxin-like chimerolectin involved in anti-nematode defense
Source: EMBO J. 2026 May 26;45(13):4766–86. doi: 10.1038/s44318-026-00812-1 (PMC13324453; doi:10.1038/s44318-026-00812-1)
Supplement: Supplementary file 7 — Dataset EV5 [file 44318_2026_812_MOESM7_ESM.xls]

## Sheet: Legend
Dataset EV5: Binding of Alexa Fluor 488-labeled CCTX2deltaN at a concentration of 200 ug/ml to the CFG glycan array v5.1. The graph shows the numbers of the individual glycans on the x-axis and the respective fluorescence (average RFU) on the y-axis.

## Sheet: Data
Chart Number	Structure on Masterlist	Average RFU	StDev	% CV		Chart Number	CC1G-10077 (200ug/ml) CFG#2850 Slide#:16472 V5.1 07/29/2013 Alexa488 CMZ	Average RFU	StDev	% CV
1	Gala-Sp8	62.4549	18.4018	29.4641		204	GlcAb1-6Galb-Sp8	135.77	47.0618	34.6629
2	Glca-Sp8	27.7978	10.3719	37.3122		559	Galb1-4GlcNAcb1-3Galb1-4GlcNAcb1-6(Galb1-4GlcNAcb1-3Galb1-4GlcNAcb1-2)Mana1-6(Galb1-4GlcNAcb1-3Galb1-4GlcNAcb1-2Mana1-3)Mana1-4GlcNAcb1-4GlcNAc-Sp24	116.168	50.5808	43.5409
3	Mana-Sp8	8.64883	44.2913	512.108		360	Fuca1-2Galb1-3GlcNAcb1-2Mana1-6(Fuca1-2Galb1-3GlcNAcb1-2Mana1-3)Manb1-4GlcNAcb1-4GlcNAcb-Sp20	115.828	52.2055	45.0715
4	GalNAca-Sp8	32.3786	27.4806	84.8728		337	Neu5Aca2-3Galb1-4(Fuca1-3)GlcNAcb1-6(Neu5Aca2-3Galb1-3)GalNAc-Sp14	115.751	59.4826	51.3885
5	GalNAca-Sp15	76.9488	12.04	15.6468		424	GalNAca1-3(Fuca1-2)Galb1-3GlcNAcb1-3GalNAc-Sp14	114.132	43.1966	37.848
6	Fuca-Sp8	30.5268	24.2374	79.3972		447	Galb1-4(Fuca1-3)GlcNAcb1-6GalNAc-Sp14	109.981	29.4188	26.7491
7	Fuca-Sp9	46.1526	25.9045	56.1279		104	Gala1-3(Fuca1-2)Galb1-4(Fuca1-3)GlcNAcb-Sp8	106.91	30.2518	28.2966
8	Rhaa-Sp8	26.1218	16.3605	62.6315		480	Neu5Aca2-6Galb1-4GlcNAcb1-6GalNAca-Sp14	104.412	48.3239	46.2819
9	Neu5Aca-Sp8	31.1387	6.55286	21.0441		353	Galb1-4GlcNAcb1-2Mana1-6(Galb1-4GlcNAcb1-2Mana1-3)Manb1-4GlcNAcb1-4(Fuca1-6)GlcNAcb-Sp22	102.625	46.2343	45.0518
10	Neu5Aca-Sp11	29.2067	9.62769	32.964		282	Neu5Gca2-3Galb1-4(Fuca1-3)GlcNAcb-Sp0	100.178	88.5881	88.4305
11	Neu5Acb-Sp8	51.0098	23.0946	45.2748		560	Gala1-3Galb1-4GlcNAcb1-2Mana1-6(Gala1-3Galb1-4GlcNAcb1-2Mana1-3)Manb1-4GlcNAcb1-4GlcNAc-Sp24	99.6075	55.1302	55.3474
12	Galb-Sp8	41.9695	16.0307	38.1961		478	Neu5Aca2-3Galb1-4GlcNAcb1-2Mana-Sp0	97.7104	29.6286	30.3229
13	Glcb-Sp8	33.5652	33.6574	100.275		449	Fuca1-2Galb1-4GlcNAcb1-6(Fuca1-2Galb1-4GlcNAcb1-3)GalNAc-Sp14	95.5385	45.5659	47.6938
14	Manb-Sp8	60.5751	20.1185	33.2125		476	Galb1-3GlcNAcb1-2Mana1-6(GlcNAcb1-4)(Galb1-3GlcNAcb1-2Mana1-3)Manb1-4GlcNAcb1-4GlcNAcb-Sp21	94.1576	47.7554	50.7186
15	GalNAcb-Sp8	24.2411	20.2528	83.5475		548	Galb1-4GlcNAcb1-3Galb1-4GlcNAcb1-3Galb1-4GlcNAcb1-2Mana1-6(Galb1-4GlcNAcb1-3Galb1-4GlcNAcb1-3Galb1-4GlcNAcb1-2Mana1-3)Manb1-4GlcNAcb1-4GlcNAcb-Sp24	94.0623	80.1777	85.2389
16	GlcNAcb-Sp0	6.29642	3.52116	55.9232		313	Mana1-6Manb-Sp10	92.4262	6.84939	7.41066
17	GlcNAcb-Sp8	20.9708	5.85142	27.9027		541	Galb1-4GlcNAcb1-3Galb1-4GlcNAcb1-2Mana1-6(Galb1-4GlcNAcb1-3Galb1-4GlcNAcb1-2Mana1-3)Manb1-4GlcNAcb1-4GlcNAcb-Sp12	92.1555	28.7843	31.2345
18	GlcN(Gc)b-Sp8	22.9187	15.4769	67.5297		372	Gala1-3Galb1-4(Fuca1-3)GlcNAcb1-2Mana1-6(Gala1-3Galb1-4(Fuca1-3)GlcNAcb1-2Mana1-3)Manb1-4GlcNAcb1-4GlcNAcb-Sp20	90.1423	33.0675	36.6837
19	Galb1-4GlcNAcb1-6(Galb1-4GlcNAcb1-3)GalNAca-Sp8	21.0082	8.02707	38.2092		298	(6P)Glcb-Sp10	88.94	44.6139	50.1618
20	Galb1-4GlcNAcb1-6(Galb1-4GlcNAcb1-3)GalNAc-Sp14	47.1827	20.8945	44.2842		132	Galb1-4GlcNAcb1-6GalNAc-Sp14	87.9839	61.2262	69.5879
21	GlcNAcb1-6(GlcNAcb1-4)(GlcNAcb1-3)GlcNAc-Sp8	16.9422	8.74282	51.6038		23	6S(3S)Galb1-4GlcNAcb-Sp0	87.976	65.7325	74.7165
22	6S(3S)Galb1-4(6S)GlcNAcb-Sp0	63.1105	11.2344	17.8011		264	Neu5Aca2-3Galb1-4Glcb-Sp8	87.3452	12.7798	14.6313
23	6S(3S)Galb1-4GlcNAcb-Sp0	87.976	65.7325	74.7165		574	GlcNAcb1-3Galb1-4GlcNAcb1-2Mana1-6(GlcNAcb1-3Galb1-4GlcNAcb1-2Mana1-3)Manb1-4GlcNAcb1-4(Fuca1-6)GlcNAcb-Sp24	87.2914	53.8834	61.7281
24	(3S)Galb1-4(Fuca1-3)(6S)Glc-Sp0	59.0495	8.60258	14.5684		97	GalNAcb1-4(Fuca1-3)GlcNAcb-Sp0	86.7849	74.7608	86.1449
25	(3S)Galb1-4Glcb-Sp8	54.6101	55.3033	101.269		547	Galb1-4GlcNAcb1-3Galb1-4GlcNAcb1-3Galb1-4GlcNAcb1-2Mana1-6(Galb1-4GlcNAcb1-3Galb1-4GlcNAcb1-3Galb1-4GlcNAcb1-2Mana1-3)Manb1-4GlcNAcb1-4GlcNAcb-Sp12	82.5476	23.5234	28.4968
26	(3S)Galb1-4(6S)Glcb-Sp0	56.7457	12.398	21.8483		392	GalNAcb1-4(Neu5Aca2-3)Galb1-4GlcNAcb1-3GalNAca-Sp14	82.3937	73.536	89.2496
27	(3S)Galb1-4(6S)Glcb-Sp8	39.7408	11.3171	28.4774		109	Gala1-4(Gala1-3)Galb1-4GlcNAcb-Sp8	79.147	65.6668	82.9682
28	(3S)Galb1-3(Fuca1-4)GlcNAcb-Sp8	78.1655	19.9643	25.541		576	GlcNAcb1-3Galb1-4GlcNAcb1-3Galb1-4GlcNAcb1-2Mana1-6(GlcNAcb1-3Galb1-4GlcNAcb1-3Galb1-4GlcNAcb1-2Mana1-3)Manb1-4GlcNAcb1-4(Fuca1-6)GlcNAcb-Sp24	79.0031	80.8031	102.278
29	(3S)Galb1-3GalNAca-Sp8	7.79277	6.3294	81.2213		597	Neu5Aca2-6Galb1-4GlcNAcb1-3Galb1-4GlcNAcb1-3GalNAca-Sp14	78.8119	62.8396	79.7336
30	(3S)Galb1-3GlcNAcb-Sp0	12.5527	10.7639	85.7498		28	(3S)Galb1-3(Fuca1-4)GlcNAcb-Sp8	78.1655	19.9643	25.541
31	(3S)Galb1-3GlcNAcb-Sp8	20.7218	17.9705	86.7231		5	GalNAca-Sp15	76.9488	12.04	15.6468
32	(3S)Galb1-4(Fuca1-3)GlcNAc-Sp0	38.8659	9.19566	23.66		505	Fuca1-2Galb1-3GlcNAcb1-6(Fuca1-2Galb1-3GlcNAcb1-3)GalNAca-Sp14	76.8479	33.0149	42.9614
33	(3S)Galb1-4(Fuca1-3)GlcNAc-Sp8	26.5017	17.1626	64.7606		223	Neu5Aca2-3Galb1-3GalNAca-Sp8	76.7206	31.758	41.3943
34	(3S)Galb1-4(6S)GlcNAcb-Sp0	42.7128	8.29732	19.4258		475	GlcNAcb1-6(GlcNAcb1-2)Mana1-6(GlcNAcb1-2Mana1-3)Manb1-4GlcNAcb1-4(Fuca1-6)GlcNAcb-Sp24	76.6446	14.6873	19.1628
35	(3S)Galb1-4(6S)GlcNAcb-Sp8	29.1391	22.9737	78.8414		394	Gala1-3Galb1-3GlcNAcb1-2Mana1-6(Gala1-3Galb1-3GlcNAcb1-2Mana1-3)Manb1-4GlcNAcb1-4GlcNAc-Sp19	76.4853	38.7111	50.6125
36	(3S)Galb1-4GlcNAcb-Sp0	28.5387	13.2971	46.5931		564	GlcNAcb1-3Galb1-4GlcNAcb1-3Galb1-4GlcNAcb1-3Galb1-4GlcNAcb1-3Galb1-4GlcNAcb1-2Mana1-6(GlcNAcb1-3Galb1-4GlcNAcb1-3Galb1-4GlcNAcb1-3Galb1-4GlcNAcb1-3Galb1-4GlcNAcb1-2Mana1-3)Manb1-4GlcNAcb1-4GlcNAcb-Sp25	76.3393	56.5891	74.1283
37	(3S)Galb1-4GlcNAcb-Sp8	26.8606	4.10901	15.2975		202	GlcAb-Sp8	76.0074	50.1129	65.9315
38	(3S)Galb-Sp8	37.6457	20.9463	55.6406		416	Fuca1-2Galb1-4(Fuca1-3)GlcNAcb1-3GalNAca-Sp14	75.6399	35.8128	47.3464
39	(6S)(4S)Galb1-4GlcNAcb-Sp0	22.8624	1.55489	6.80106		403	Gala1-4Galb1-3GlcNAcb1-2Mana1-6(Gala1-4Galb1-3GlcNAcb1-2Mana1-3)Manb1-4GlcNAcb1-4GlcNAcb-Sp19	74.219	32.9134	44.3463
40	(4S)Galb1-4GlcNAcb-Sp8	17.8475	11.5018	64.445		216	Mana1-6(Mana1-3)Mana1-6(Mana1-3)Manb1-4GlcNAcb1-4GlcNAcb-Sp12	73.0339	35.7934	49.0093
41	(6P)Mana-Sp8	52.6322	8.95002	17.0048		606	Neu5Aca2-6Galb1-4GlcNAcb1-3Galb1-4GlcNAcb1-3Galb1-4GlcNAcb1-2Mana1-6(Neu5Aca2-6Galb1-4GlcNAcb1-3Galb1-4GlcNAcb1-3Galb1-4GlcNAcb1-2Mana1-3)Manb1-4GlcNAcb1-4GlcNAcb-Sp12	72.5503	10.3651	14.2867
42	(6S)Galb1-4Glcb-Sp0	21.6787	14.6481	67.5691		575	Galb1-4GlcNAcb1-3Galb1-4GlcNAcb1-2Mana1-6(Galb1-4GlcNAcb1-3Galb1-4GlcNAcb1-2Mana1-3)Manb1-4GlcNAcb1-4(Fuca1-6)GlcNAcb-Sp24	70.4852	44.1824	62.6832
43	(6S)Galb1-4Glcb-Sp8	18.688	16.2333	86.8651		542	Galb1-4GlcNAcb1-3Galb1-4GlcNAcb1-2Mana1-6(Galb1-4GlcNAcb1-3Galb1-4GlcNAcb1-2Mana1-3)Manb1-4GlcNAcb1-4GlcNAcb-Sp24	69.7046	47.056	67.5077
44	(6S)Galb1-4GlcNAcb-Sp8	6.7514	12.5444	185.805		359	KDNa2-3Galb1-3GalNAca-Sp14	69.6295	23.6626	33.9836
45	(6S)Galb1-4(6S)Glcb-Sp8	54.5087	14.999	27.5167		550	Galb1-4GlcNAcb1-3Galb1-4GlcNAcb1-3Galb1-4GlcNAcb1-3Galb1-4GlcNAcb1-2Mana1-6(Galb1-4GlcNAcb1-3Galb1-4GlcNAcb1-3Galb1-4GlcNAcb1-3Galb1-4GlcNAcb1-2Mana1-3)Manb1-4GlcNAcb1-4GlcNAcb-Sp25	68.8924	9.72828	14.121
46	Neu5Aca2-3(6S)Galb1-4GlcNAcb-Sp8	22.6091	3.04136	13.4519		222	Fuca1-2(6S)Galb1-4(6S)Glcb-Sp0	67.6778	30.8004	45.5103
47	(6S)GlcNAcb-Sp8	13.2009	8.30497	62.9119		352	GlcNAcb1-2Mana1-6(GlcNAcb1-2Mana1-3)Manb1-4GlcNAcb1-4(Fuca1-6)GlcNAcb-Sp22	67.4858	27.8891	41.3259
48	Neu5,9Ac2a-Sp8	23.267	8.4158	36.1705		450	Gala1-3(Fuca1-2)Galb1-4GlcNAcb1-6(Gala1-3(Fuca1-2)Galb1-4GlcNAcb1-3)GalNAc-Sp14	66.6603	38.751	58.132
49	Neu5,9Ac2a2-6Galb1-4GlcNAcb-Sp8	13.0252	7.31431	56.1551		590	Galb1-4GlcNAcb1-3Galb1-4GlcNAcb1-6(Galb1-3)GalNAca-Sp14	66.6161	19.9742	29.984
50	Mana1-6(Mana1-3)Manb1-4GlcNAcb1-4GlcNAcb-Sp12	28.2718	20.9446	74.0829		462	Neu5Aca2-3Galb1-4GlcNAcb1-6(Neu5Aca2-3Galb1-4GlcNAcb1-2)Mana1-6(GlcNAcb1-4)(Neu5Aca2-3Galb1-4GlcNAcb1-4(Neu5Aca2-3Galb1-4GlcNAcb1-2)Mana1-3)Manb1-4GlcNAcb1-4GlcNAcb-Sp21	66.3877	48.7609	73.4487
51	Mana1-6(Mana1-3)Manb1-4GlcNAcb1-4GlcNAcb-Sp13	17.3986	9.85634	56.6501		445	Fuca1-2Galb1-4 GlcNAcb1-2Mana1-6(Fuca1-2Galb1-4GlcNAcb1-2(Fuca1-2Galb1-4GlcNAcb1-4)Mana1-3)Manb1-4GlcNAcb1-4GlcNAcb-Sp12	66.3333	23.3234	35.1609
52	GlcNAcb1-2Mana1-6(GlcNAcb1-2Mana1-3)Manb1-4GlcNAcb1-4GlcNAcb-Sp12	25.6153	10.4858	40.9355		219	(3S)Galb1-4(Fuca1-3)(6S)GlcNAcb-Sp8	65.8359	20.593	31.2793
53	GlcNAcb1-2Mana1-6(GlcNAcb1-2Mana1-3)Manb1-4GlcNAcb1-4GlcNAcb-Sp13	18.7227	7.30955	39.041		396	Neu5Aca2-3Galb1-3GlcNAcb1-2Mana1-6(Neu5Aca2-3Galb1-3GlcNAcb1-2Mana1-3)Manb1-4GlcNAcb1-4GlcNAc-Sp19	65.4495	17.7238	27.0801
54	Galb1-4GlcNAcb1-2Mana1-6(Galb1-4GlcNAcb1-2Mana1-3)Manb1-4GlcNAcb1-4GlcNAcb-Sp12	40.4153	8.7372	21.6185		546	GlcNAcb1-3Galb1-4GlcNAcb1-3Galb1-4GlcNAcb1-2Mana1-6(GlcNAcb1-3Galb1-4GlcNAcb1-3Galb1-4GlcNAcb1-2Mana1-3)Manb1-4GlcNAcb1-4GlcNAcb-Sp25	65.1478	48.4838	74.4212
55	Neu5Aca2-6Galb1-4GlcNAcb1-2Mana1-6(Neu5Aca2-6Galb1-4GlcNAcb1-2Mana1-3)Manb1-4GlcNAcb1-4GlcNAcb-Sp12	47.3506	26.3376	55.6226		323	Neu5Gcb2-6Galb1-4GlcNAc-Sp8	65.0035	17.1342	26.3589
56	Neu5Aca2-6Galb1-4GlcNAcb1-2Mana1-6(Neu5Aca2-6Galb1-4GlcNAcb1-2Man-a1-3)Manb1-4GlcNAcb1-4GlcNAcb-Sp21	34.9319	14.6294	41.8799		572	Galb1-3GlcNAcb1-3Galb1-4GlcNAcb1-6(Galb1-3GlcNAcb1-3Galb1-4GlcNAb1-2)Mana1-6(Galb1-3GlcNAcb1-3Galb1-4GlcNAcb1-2Mana1-3)Manb1-4GlcNAcb1-4(Fuca1-6)GlcNAcb-Sp24	63.8889	8.81447	13.7966
57	Neu5Aca2-6Galb1-4GlcNAcb1-2Mana1-6(Neu5Aca2-6Galb1-4GlcNAcb1-2Mana1-3)Manb1-4GlcNAcb1-4GlcNAcb-Sp24	28.337	9.54404	33.6805		418	GalNAca1-3(Fuca1-2)Galb1-4(Fuca1-3)GlcNAcb1-3GalNAc-Sp14	63.4713	29.9984	47.2628
58	Fuca1-2Galb1-3GalNAcb1-3Gala-Sp9	21.945	5.7459	26.1832		153	Galb1-4(Fuca1-3)GlcNAcb1-3Galb1-4(Fuca1-3)GlcNAcb-Sp0	63.185	31.6366	50.0697
59	Fuca1-2Galb1-3GalNAcb1-3Gala1-4Galb1-4Glcb-Sp9	23.5843	18.0254	76.4297		22	6S(3S)Galb1-4(6S)GlcNAcb-Sp0	63.1105	11.2344	17.8011
60	Fuca1-2Galb1-3(Fuca1-4)GlcNAcb-Sp8	8.57778	6.3528	74.0611		361	Fuca1-2Galb1-4GlcNAcb1-2Mana1-6(Fuca1-2Galb1-4GlcNAcb1-2Mana1-3)Manb1-4GlcNAcb1-4GlcNAcb-Sp20	62.7636	23.0608	36.7423
61	Fuca1-2Galb1-3GalNAca-Sp8	8.02403	3.9274	48.9455		1	Gala-Sp8	62.4549	18.4018	29.4641
62	Fuca1-2Galb1-3GalNAca-Sp14	37.2973	6.70278	17.9712		186	GlcNAcb1-4-MDPLys	62.1779	49.5834	79.7445
63	Fuca1-2Galb1-3GalNAcb1-4(Neu5Aca2-3)Galb1-4Glcb-Sp0	19.3625	9.83934	50.8163		543	Neu5Gca2-3Galb1-4GlcNAcb1-3Galb1-4GlcNAcb1-2Mana1-6(Neu5Gca2-3Galb1-4GlcNAcb1-3Galb1-4GlcNAcb1-2Mana1-3)Manb1-4GlcNAcb1-4GlcNAcb-Sp24	62.0955	41.2851	66.4864
64	Fuca1-2Galb1-3GalNAcb1-4(Neu5Aca2-3)Galb1-4Glcb-Sp9	33.2138	8.62428	25.966		588	Galb1-4GlcNAcb1-3Galb1-4GlcNAcb1-3Galb1-4GlcNAcb1-3Galb1-4GlcNAcb1-3Galb1-4GlcNAcb1-6(Galb1-4GlcNAcb1-3Galb1-4GlcNAcb1-3Galb1-4GlcNAcb1-3Galb1-4GlcNAcb1-3Galb1-4GlcNAb1-2)Mana1-6(Galb1-4GlcNAcb1-3Galb1-4GlcNAcb1-3Galb1-4GlcNAcb1-3Galb1-4GlcNAcb1-3Galb1-4GlcNAcb1-2Mana1-3)Manb1-4GlcNAcb1-4(Fuca1-6)GlcNAcb-Sp24	60.6644	11.3423	18.6968
65	Fuca1-2Galb1-3GlcNAcb1-3Galb1-4Glcb-Sp8	11.1164	7.85384	70.6513		584	Galb1-4GlcNAcb1-3Galb1-4GlcNAcb1-3Galb1-4GlcNAcb1-6(Galb1-4GlcNAcb1-3Galb1-4GlcNAcb1-3Galb1-4GlcNAb1-2)Mana1-6(Galb1-4GlcNAcb1-3Galb1-4GlcNAcb1-3Galb1-4GlcNAcb1-2Mana1-3)Manb1-4GlcNAcb1-4(Fuca1-6)GlcNAcb-Sp24	60.5999	16.0691	26.5167
66	Fuca1-2Galb1-3GlcNAcb1-3Galb1-4Glcb-Sp10	15.4459	9.38126	60.7362		356	KDNa2-3Galb1-4(Fuca1-3)GlcNAc-Sp0	60.5987	20.8159	34.3504
67	Fuca1-2Galb1-3GlcNAcb-Sp0	43.5283	15.8923	36.5103		14	Manb-Sp8	60.5751	20.1185	33.2125
68	Fuca1-2Galb1-3GlcNAcb-Sp8	13.4953	4.78938	35.4893		440	Galb1-6Galb-Sp10	60.0955	41.4622	68.9938
69	Fuca1-2Galb1-4(Fuca1-3)GlcNAcb1-3Galb1-4(Fuca1-3)GlcNAcb-Sp0	19.2833	6.72342	34.8666		390	Fuca1-2Galb1-3GalNAca1-3(Fuca1-2)Galb1-4GlcNAcb-Sp0	60.055	23.8858	39.7732
70	Fuca1-2Galb1-4(Fuca1-3)GlcNAcb1-3Galb1-4(Fuca1-3)GlcNAcb1-3Galb1-4(Fuca1-3)GlcNAcb-Sp0	52.0351	5.25829	10.1053		425	Gala1-3Galb1-3GlcNAcb1-3GalNAc-Sp14	59.978	30.9174	51.5478
71	Fuca1-2Galb1-4(Fuca1-3)GlcNAcb-Sp0	21.2097	8.62655	40.6726		24	(3S)Galb1-4(Fuca1-3)(6S)Glc-Sp0	59.0495	8.60258	14.5684
72	Fuca1-2Galb1-4(Fuca1-3)GlcNAcb-Sp8	5.85807	1.17933	20.1316		414	GalNAca1-3(Fuca1-2)Galb1-4GlcNAcb1-3GalNAca-Sp14	58.7758	22.3457	38.0184
73	Fuca1-2Galb1-4GlcNAcb1-3Galb1-4GlcNAcb-Sp0	20.2783	5.03159	24.8126		244	Neu5Aca2-6(Neu5Aca2-3Galb1-3)GalNAca-Sp14	58.6667	29.5758	50.4131
74	Fuca1-2Galb1-4GlcNAcb1-3Galb1-4GlcNAcb1-3Galb1-4GlcNAcb-Sp0	29.9657	16.2011	54.0655		600	Neu5Aca2-3Galb1-4GlcNAcb1-3Galb1-4GlcNAcb1-6(Galb1-3)GalNAca-Sp14	58.3521	22.4997	38.5585
75	Fuca1-2Galb1-4GlcNAcb-Sp0	12.324	9.68747	78.6064		136	Neu5Aca2-6(Galb1-3)GalNAca-Sp14	57.9484	27.219	46.971
76	Fuca1-2Galb1-4GlcNAcb-Sp8	8.17277	5.57819	68.2533		571	Galb1-3GlcNAcb1-3Galb1-4GlcNAcb1-3Galb1-4GlcNAcb1-6(Galb1-3GlcNAcb1-3Galb1-4GlcNAcb1-3Galb1-4GlcNAb1-2)Mana1-6(Galb1-3GlcNAcb1-3Galb1-4GlcNAcb1-3Galb1-4GlcNAcb1-2Mana1-3)Manb1-4GlcNAcb1-4(Fuca1-6)GlcNAcb-Sp24	57.5266	12.0354	20.9215
77	Fuca1-2Galb1-4Glcb-Sp0	27.6191	7.84183	28.3928		525	Gala1-3(Fuca1-2)Galb1-3GlcNAcb1-6GalNAc-Sp14	56.8614	33.5147	58.941
78	Fuca1-2Galb-Sp8	9.49368	9.54452	100.536		26	(3S)Galb1-4(6S)Glcb-Sp0	56.7457	12.398	21.8483
79	Fuca1-3GlcNAcb-Sp8	18.2657	12.1287	66.4016		393	GalNAca1-3(Fuca1-2)Galb1-3GalNAca1-3(Fuca1-2)Galb1-4GlcNAcb-Sp0	56.2308	26.4765	47.0854
80	Fuca1-4GlcNAcb-Sp8	31.2557	16.6777	53.3591		400	Fuca1-2Galb1-4GlcNAcb1-3GalNAca-Sp14	56.2101	11.7876	20.9706
81	Fucb1-3GlcNAcb-Sp8	2.41518	8.41238	348.313		474	Neu5Aca2-3Galb1-3GlcNAcb1-6(Neu5Aca2-3Galb1-3GlcNAcb1-2)Mana1-6(Neu5Aca2-3Galb1-3GlcNAcb1-2Mana1-3)Manb1-4GlcNAcb1-4GlcNAcb-Sp19	56.1695	8.60885	15.3266
82	GalNAca1-3(Fuca1-2)Galb1-3GlcNAcb-Sp0	20.1211	14.71	73.1077		494	Fuca1-2Galb1-4GlcNAcb1-6GalNAca-Sp14	56.1435	15.0291	26.769
83	GalNAca1-3(Fuca1-2)Galb1-4(Fuca1-3)GlcNAcb-Sp0	38.3843	10.831	28.2172		578	GlcNAcb1-3Galb1-4GlcNAcb1-3Galb1-4GlcNAcb1-3Galb1-4GlcNAcb1-2Mana1-6(GlcNAcb1-3Galb1-4GlcNAcb1-3Galb1-4GlcNAcb1-3Galb1-4GlcNAcb1-2Mana1-3)Manb1-4GlcNAcb1-4(Fuca1-6)GlcNAcb-Sp24	55.985	5.80128	10.3622
84	(3S)Galb1-4(Fuca1-3)Glcb-Sp0	46.1884	18.7415	40.5762		379	GalNAcb1-4GlcNAcb1-2Mana1-6(GalNAcb1-4GlcNAcb1-2Mana1-3)Manb1-4GlcNAcb1-4GlcNAc-Sp12	54.9781	4.05943	7.38372
85	GalNAca1-3(Fuca1-2)Galb1-4GlcNAcb-Sp0	1.30572	4.99541	382.577		25	(3S)Galb1-4Glcb-Sp8	54.6101	55.3033	101.269
86	GalNAca1-3(Fuca1-2)Galb1-4GlcNAcb-Sp8	11.0839	3.11716	28.1234		214	Mana1-2Mana1-2Mana1-6(Mana1-3)Mana-Sp9	54.6089	34.9926	64.0785
87	GalNAca1-3(Fuca1-2)Galb1-4Glcb-Sp0	13.8897	9.88319	71.1546		45	(6S)Galb1-4(6S)Glcb-Sp8	54.5087	14.999	27.5167
88	GlcNAcb1-3Galb1-3GalNAca-Sp8	24.2341	11.4055	47.0639		489	Gala1-3Galb1-3GlcNAcb1-6GalNAca-Sp14	54.4359	21.9258	40.2783
89	GalNAca1-3(Fuca1-2)Galb-Sp8	12.6016	14.7781	117.271		351	Mana1-6(Galb1-4GlcNAcb1-2Mana1-3)Manb1-4GlcNAcb1-4GlcNAcb-Sp12	53.7379	11.0757	20.6105
90	GalNAca1-3(Fuca1-2)Galb-Sp18	2.41657	9.82805	406.694		362	Fuca1-2Galb1-4(Fuca1-3)GlcNAcb1-2Mana1-6(Fuca1-2Galb1-4(Fuca1-3)GlcNAcb1-2Mana1-3)Manb1-4GlcNAcb1-4GlcNAb-Sp20	53.7281	25.2089	46.9194
91	GalNAca1-3GalNAcb-Sp8	25.4002	11.0171	43.3743		357	KDNa2-6Galb1-4GlcNAc-Sp0	53.4936	27.0037	50.4802
92	GalNAca1-3Galb-Sp8	14.5719	6.24234	42.8382		378	Neu5Aca2-3Galb1-4(Fuca1-3)GlcNAcb1-3GalNAca-Sp14	53.4612	15.2824	28.586
93	GalNAca1-4(Fuca1-2)Galb1-4GlcNAcb-Sp8	17.5873	3.88782	22.1058		582	Galb1-4GlcNAcb1-3Galb1-4GlcNAcb1-6(Galb1-4GlcNAcb1-3Galb1-4GlcNAb1-2)Mana1-6(Galb1-4GlcNAcb1-3Galb1-4GlcNAcb1-2Mana1-3)Manb1-4GlcNAcb1-4(Fuca1-6)GlcNAcb-Sp24	53.1436	8.67379	16.3214
94	GalNAcb1-3GalNAca-Sp8	-1.02785	6.16884	-600.169		419	Galb1-4(Fuca1-3)GlcNAcb1-2Mana1-6(Galb1-4(Fuca1-3)GlcNAcb1-2Mana1-3)Manb1-4GlcNAcb1-4(Fuca1-6)GlcNAcb-Sp22	52.675	16.5082	31.3398
95	GalNAcb1-3(Fuca1-2)Galb-Sp8	12.4942	7.06981	56.5846		41	(6P)Mana-Sp8	52.6322	8.95002	17.0048
96	GalNAcb1-3Gala1-4Galb1-4GlcNAcb-Sp0	27.0271	20.2039	74.7545		70	Fuca1-2Galb1-4(Fuca1-3)GlcNAcb1-3Galb1-4(Fuca1-3)GlcNAcb1-3Galb1-4(Fuca1-3)GlcNAcb-Sp0	52.0351	5.25829	10.1053
97	GalNAcb1-4(Fuca1-3)GlcNAcb-Sp0	86.7849	74.7608	86.1449		545	GlcNAcb1-3Galb1-4GlcNAcb1-3Galb1-4GlcNAcb1-2Mana1-6(GlcNAcb1-3Galb1-4GlcNAcb1-3Galb1-4GlcNAcb1-2Mana1-3)Manb1-4GlcNAcb1-4GlcNAcb-Sp12	52.0214	17.1278	32.9245
98	GalNAcb1-4GlcNAcb-Sp0	4.63397	4.97027	107.257		252	Neu5Aca2-3Galb1-4(Fuca1-3)(6S)GlcNAcb-Sp8	51.8802	31.5021	60.7208
99	GalNAcb1-4GlcNAcb-Sp8	3.30852	6.11249	184.75		485	Galb1-4GlcNAcb1-6(Galb1-4GlcNAcb1-2)Mana1-6(Galb1-4GlcNAcb1-2Mana1-3)Manb1-4GlcNAcb1-4(Fuca1-6)GlcNAcb-Sp24	51.6566	31.8394	61.6366
100	Gala1-2Galb-Sp8	6.49792	7.14187	109.91		487	Neu5Aca2-6Galb1-4GlcNAcb1-6(Fuca1-2Galb1-4(Fuca1-3)GlcNAcb1-3)Galb1-4Glc-Sp21	51.6386	29.8415	57.7892
101	Gala1-3(Fuca1-2)Galb1-3GlcNAcb-Sp0	17.805	9.16942	51.499		586	Galb1-4GlcNAcb1-3Galb1-4GlcNAcb1-3Galb1-4GlcNAcb1-3Galb1-4GlcNAcb1-6(Galb1-4GlcNAcb1-3Galb1-4GlcNAcb1-3Galb1-4GlcNAcb1-3Galb1-4GlcNAb1-2)Mana1-6(Galb1-4GlcNAcb1-3Galb1-4GlcNAcb1-3Galb1-4GlcNAcb1-3Galb1-4GlcNAcb1-2Mana1-3)Manb1-4GlcNAcb1-4(Fuca1-6)GlcNAcb-Sp24	51.4943	24.8457	48.2494
102	Gala1-3(Fuca1-2)Galb1-3GlcNAcb-Sp8	24.5951	35.0725	142.6		197	Glca1-6Glca1-6Glcb-Sp8	51.0541	12.1237	23.7469
103	Gala1-3(Fuca1-2)Galb1-4(Fuca1-3)GlcNAcb-Sp0	32.4774	20.711	63.7705		11	Neu5Acb-Sp8	51.0098	23.0946	45.2748
104	Gala1-3(Fuca1-2)Galb1-4(Fuca1-3)GlcNAcb-Sp8	106.91	30.2518	28.2966		336	GalNAca1-3(Fuca1-2)Galb1-4GlcNAcb1-3Galb1-4GlcNAcb1-3Galb1-4GlcNAcb-Sp0	50.8864	22.2577	43.74
105	Gala1-3(Fuca1-2)Galb1-4GlcNAc-Sp0	24.6038	18.7829	76.3415		417	Gala1-3(Fuca1-2)Galb1-4(Fuca1-3)GlcNAcb1-3GalNAc-Sp14	50.7915	5.06094	9.96413
106	Gala1-3(Fuca1-2)Galb1-4Glcb-Sp0	27.1458	24.0846	88.7232		299	Neu5Aca2-3Galb1-4(Fuca1-3)GlcNAcb1-6(Galb1-3)GalNAca-Sp14	50.1181	11.8403	23.6248
107	Gala1-3(Fuca1-2)Galb-Sp8	20.8476	7.19555	34.5151		567	Galb1-3GlcNAcb1-6(Galb1-3)GalNAc-Sp14	50.0347	28.2495	56.4599
108	Gala1-3(Fuca1-2)Galb-Sp18	29.2525	28.9811	99.0721		395	Gala1-3Galb1-3(Fuca1-4)GlcNAcb1-2Mana1-6(Gala1-3Galb1-3(Fuca1-4)GlcNAcb1-2Mana1-3)Manb1-4GlcNAcb1-4GlcNAc-Sp19	49.9886	29.2101	58.4336
109	Gala1-4(Gala1-3)Galb1-4GlcNAcb-Sp8	79.147	65.6668	82.9682		126	Galb1-3(Fuca1-4)GlcNAcb1-3Galb1-4(Fuca1-3)GlcNAcb-Sp0	49.8864	24.8865	49.8864
110	Gala1-3GalNAca-Sp8	20.7955	8.42488	40.513		481	Neu5Aca2-6Galb1-4 GlcNAcb1-6(Neu5Aca2-6Galb1-4GlcNAcb1-3)GalNAca-Sp14	49.7855	23.7969	47.7988
111	Gala1-3GalNAca-Sp16	19.2741	1.99765	10.3644		167	Galb1-4GlcNAcb1-6(Galb1-3)GalNAc-Sp14	49.5974	21.0157	42.3726
112	Gala1-3GalNAcb-Sp8	15.3918	15.5047	100.733		533	Fuca1-4(Galb1-3)GlcNAcb1-2 Mana-Sp0	49.4408	32.8896	66.5231
113	Gala1-3Galb1-4(Fuca1-3)GlcNAcb-Sp8	13.0217	16.7512	128.64		500	Fuca1-2Galb1-3(6S)GlcNAcb-Sp0	49.0458	26.2231	53.4665
114	Gala1-3Galb1-3GlcNAcb-Sp0	7.99358	12.2041	152.674		596	Neu5Aca2-3Galb1-4GlcNAcb1-3Galb1-4GlcNAcb1-6(Neu5Aca2-3Galb1-4GlcNAcb1-3Galb1-4GlcNAcb1-3)GalNAca-Sp14	48.9523	25.1193	51.3137
115	Gala1-3Galb1-4GlcNAcb-Sp8	15.8562	12.9462	81.6472		294	Neu5Aca2-3Galb1-3GlcNAcb1-3Galb1-3GlcNAcb-Sp0	48.6139	25.8438	53.1614
116	Gala1-3Galb1-4Glcb-Sp0	9.45862	4.25048	44.9376		404	Gala1-4Galb1-4GlcNAcb1-2Mana1-6(Gala1-4Galb1-4GlcNAcb1-2Mana1-3)Manb1-4GlcNAcb1-4GlcNAcb-Sp24	48.4914	29.9853	61.8363
117	Gala1-3Galb1-4Glc-Sp10	36.9849	20.9381	56.6126		577	Galb1-4GlcNAcb1-3Galb1-4GlcNAcb1-3Galb1-4GlcNAcb1-2Mana1-6(Galb1-4GlcNAcb1-3Galb1-4GlcNAcb1-3Galb1-4GlcNAcb1-2Mana1-3)Manb1-4GlcNAcb1-4(Fuca1-6)GlcNAcb-Sp24	48.4159	28.068	57.9727
118	Gala1-3Galb-Sp8	24.08	15.3734	63.843		206	KDNa2-3Galb1-4GlcNAcb-Sp0	48.0816	21.3969	44.5013
119	Gala1-4(Fuca1-2)Galb1-4GlcNAcb-Sp8	15.7405	5.15179	32.7295		482	Neu5Aca2-6Galb1-4GlcNAcb1-2Mana1-6(Neu5Aca2-6Galb1-4GlcNAcb1-2Mana1-3)Manb1-4GlcNAcb1-4(Fuca1-6)GlcNAcb-Sp24	47.803	19.1425	40.0446
120	Gala1-4Galb1-4GlcNAcb-Sp0	30.3161	6.15985	20.3188		365	Fuca1-4(Galb1-3)GlcNAcb1-2Mana1-6(Fuca1-4(Galb1-3)GlcNAcb1-2Mana1-3)Manb1-4GlcNAcb1-4(Fuca1-6)GlcNAcb-Sp22	47.762	14.448	30.25
121	Gala1-4Galb1-4GlcNAcb-Sp8	13.8553	10.116	73.0119		483	Neu5Aca2-3Galb1-4GlcNAcb1-2Mana1-6(Neu5Aca2-3Galb1-4GlcNAcb1-2Mana1-3)Manb1-4GlcNAcb1-4(Fuca1-6)GlcNAcb-Sp24	47.6758	16.3424	34.2782
122	Gala1-4Galb1-4Glcb-Sp0	37.4897	25.0374	66.7847		446	Fuca1-2Galb1-4(Fuca1-3)GlcNAcb1-2Mana1-6(Fuca1-2Galb1-4(Fuca1-3)GlcNAcb1-4(Fuca1-2Galb1-4(Fuca1-3)GlcNAcb1-2)Mana1-3)Manb1-4GlcNAcb1-4GlcNAcb-Sp12	47.5738	17.3491	36.4678
123	Gala1-4GlcNAcb-Sp8	13.0014	15.1565	116.575		587	GlcNAcb1-3Galb1-4GlcNAcb1-3Galb1-4GlcNAcb1-3Galb1-4GlcNAcb1-3Galb1-4GlcNAcb1-6(GlcNAcb1-3Galb1-4GlcNAcb1-3Galb1-4GlcNAcb1-3Galb1-4GlcNAcb1-3Galb1-4GlcNAb1-2)Mana1-6(GlcNAcb1-3Galb1-4GlcNAcb1-3Galb1-4GlcNAcb1-3Galb1-4GlcNAcb1-3Galb1-4GlcNAcb1-2Mana1-3)Manb1-4GlcNAcb1-4(Fuca1-6)GlcNAcb-Sp24	47.5266	17.8578	37.5744
124	Gala1-6Glcb-Sp8	21.525	20.3999	94.773		55	Neu5Aca2-6Galb1-4GlcNAcb1-2Mana1-6(Neu5Aca2-6Galb1-4GlcNAcb1-2Mana1-3)Manb1-4GlcNAcb1-4GlcNAcb-Sp12	47.3506	26.3376	55.6226
125	Galb1-2Galb-Sp8	16.4829	17.4227	105.701		20	Galb1-4GlcNAcb1-6(Galb1-4GlcNAcb1-3)GalNAc-Sp14	47.1827	20.8945	44.2842
126	Galb1-3(Fuca1-4)GlcNAcb1-3Galb1-4(Fuca1-3)GlcNAcb-Sp0	49.8864	24.8865	49.8864		257	Neu5Aca2-3Galb1-4(Fuca1-3)GlcNAcb1-3Galb1-4GlcNAcb-Sp8	47.1031	21.6046	45.8667
127	Galb1-3GlcNAcb1-3Galb1-4(Fuca1-3)GlcNAcb-Sp0	42.1584	37.7234	89.4802		470	Glca1-4Glca1-4Glca1-4Glcb-Sp10	46.8748	31.6133	67.4421
128	Galb1-3(Fuca1-4)GlcNAc-Sp0	20.5475	21.2037	103.194		420	Fuca1-2Galb1-4GlcNAcb1-2Mana1-6(Fuca1-2Galb1-4GlcNAcb1-2Mana1-3)Manb1-4GlcNAcb1-4(Fuca1-6)GlcNAcb-Sp22	46.7932	6.98202	14.921
129	Galb1-3(Fuca1-4)GlcNAc-Sp8	10.1434	11.0296	108.736		172	Galb1-4Glcb-Sp8	46.4846	21.4363	46.1148
130	Fuca1-4(Galb1-3)GlcNAcb-Sp8	26.2697	18.8221	71.6493		454	GalNAca1-3(Fuca1-2)Galb1-4GlcNAcb1-2Mana1-6(GalNAca1-3(Fuca1-2)Galb1-4GlcNAcb1-2Mana1-3)Manb1-4GlcNAcb1-4(Fuca1-6)GlcNAcb-Sp22	46.4523	12.5771	27.0752
131	Galb1-4GlcNAcb1-6GalNAca-Sp8	9.1926	7.31923	79.6209		182	GlcNAcb1-3Galb1-4GlcNAcb-Sp0	46.3224	29.9302	64.6127
132	Galb1-4GlcNAcb1-6GalNAc-Sp14	87.9839	61.2262	69.5879		84	(3S)Galb1-4(Fuca1-3)Glcb-Sp0	46.1884	18.7415	40.5762
133	GlcNAcb1-6(Galb1-3)GalNAca-Sp8	15.7749	4.24072	26.8828		455	Gala1-3(Fuca1-2)Galb1-3GlcNAcb1-2Mana1-6(Gala1-3(Fuca1-2)Galb1-3GlcNAcb1-2Mana1-3)Manb1-4GlcNAcb1-4(Fuca1-6)GlcNAcb-Sp22	46.1878	29.464	63.7917
134	GlcNAcb1-6(Galb1-3)GalNAca-Sp14	23.7159	9.56424	40.3284		7	Fuca-Sp9	46.1526	25.9045	56.1279
135	Neu5Aca2-6(Galb1-3)GalNAca-Sp8	14.9829	7.00998	46.7865		291	Galb1-4(Fuca1-3)(6S)Glcb-Sp0	46.1433	2.56974	5.56903
136	Neu5Aca2-6(Galb1-3)GalNAca-Sp14	57.9484	27.219	46.971		342	GlcNAca1-4Galb1-4GlcNAcb1-3Galb1-4(Fuca1-3)GlcNAcb1-3Galb1-4(Fuca1-3)GlcNAcb-Sp0	46.0688	11.3423	24.6204
137	Neu5Acb2-6(Galb1-3)GalNAca-Sp8	0.224925	8.73615	3884.03		492	(3S)Galb1-3(Fuca1-4)GlcNAcb-Sp0	45.8847	40.5693	88.4158
138	Neu5Aca2-6(Galb1-3)GlcNAcb1-4Galb1-4Glcb-Sp10	25.8362	13.0534	50.5238		325	Neu5Aca2-3Galb1-4GlcNAcb1-2Mana1-6(Neu5Aca2-3Galb1-4GlcNAcb1-2Mana1-3)Manb1-4GlcNAcb1-4GlcNAcb-Sp12	45.3459	13.8541	30.5521
139	Galb1-3GalNAca-Sp8	1.54263	3.45319	223.852		217	Manb1-4GlcNAcb-Sp0	45.3199	21.2101	46.8007
140	Galb1-3GalNAca-Sp14	22.2504	13.2969	59.7603		324	Galb1-3GlcNAcb1-2Mana1-6(Galb1-3GlcNAcb1-2Mana1-3)Manb1-4GlcNAcb1-4GlcNAcb-Sp19	45.2676	14.3343	31.6657
141	Galb1-3GalNAca-Sp16	12.1077	4.85633	40.1094		444	(6S)Galb1-3(6S)GlcNAc-Sp0	45.23	24.2215	53.552
142	Galb1-3GalNAcb-Sp8	15.0024	5.71864	38.1181		471	Neu5Aca2-3Galb1-4GlcNAcb1-6(Neu5Aca2-3Galb1-4GlcNAcb1-3)GalNAca-Sp14	45.0401	20.1924	44.832
143	Galb1-3GalNAcb1-3Gala1-4Galb1-4Glcb-Sp0	42.8003	9.02561	21.0877		198	Glcb1-4Glcb-Sp8	44.6069	21.722	48.6965
144	Galb1-3GalNAcb1-4(Neu5Aca2-3)Galb1-4Glcb-Sp0	16.3574	17.1006	104.544		377	Neu5Aca2-6Galb1-4GlcNAcb1-3GalNAc-Sp14	44.5493	5.64158	12.6637
145	Galb1-3GalNAcb1-4Galb1-4Glcb-Sp8	13.2611	10.1025	76.1813		211	Mana1-2Mana1-6(Mana1-3)Mana1-6(Mana1-2Mana1-2Mana1-3)Manb1-4GlcNAcb1-4GlcNAcb-Sp12	44.527	18.1422	40.7443
146	Galb1-3Galb-Sp8	36.7365	9.06965	24.6884		591	Galb1-4GlcNAcb1-3Galb1-4GlcNAcb1-6(Galb1-4GlcNAcb1-3Galb1-4GlcNAcb1-3)GalNAca-Sp14	44.4417	16.7424	37.6727
147	Galb1-3GlcNAcb1-3Galb1-4GlcNAcb-Sp0	17.0643	10.2024	59.7878		601	Neu5Aca2-6Galb1-4GlcNAcb1-3Galb1-4GlcNAcb1-6(Galb1-3)GalNAca-Sp14	44.1396	37.1337	84.1279
148	Galb1-3GlcNAcb1-3Galb1-4Glcb-Sp10	16.3336	6.91966	42.3646		501	Fuca1-2(6S)Galb1-3(6S)GlcNAcb-Sp0	44.0901	13.7063	31.087
149	Galb1-3GlcNAcb-Sp0	33.1595	18.4861	55.7491		472	Fuca1-2Galb1-4(Fuca1-3)GlcNAcb1-2Mana1-6(Fuca1-2Galb1-4(Fuca1-3)GlcNAcb1-2Mana1-3)Manb1-4GlcNAcb1-4(Fuca1-6)GlcNAcb-Sp24	43.9745	15.222	34.6154
150	Galb1-3GlcNAcb-Sp8	19.7692	10.9387	55.3322		496	Galb1-4(Fuca1-3)GlcNAcb1-2Mana-Sp0	43.721	19.6185	44.8721
151	Galb1-4(Fuca1-3)GlcNAcb-Sp0	36.8346	14.027	38.081		331	Neu5Aca2-3Galb1-3(Fuca1-4)GlcNAcb1-3Galb1-3(Fuca1-4)GlcNAcb-Sp0	43.6103	10.4636	23.9934
152	Galb1-4(Fuca1-3)GlcNAcb-Sp8	12.6274	2.67689	21.1991		67	Fuca1-2Galb1-3GlcNAcb-Sp0	43.5283	15.8923	36.5103
153	Galb1-4(Fuca1-3)GlcNAcb1-3Galb1-4(Fuca1-3)GlcNAcb-Sp0	63.185	31.6366	50.0697		346	Mana1-6(Neu5Aca2-6Galb1-4GlcNAcb1-2Mana1-3)Manb1-4GlcNAcb1-4GlcNAc-Sp12	43.2291	9.19261	21.2649
154	Galb1-4(Fuca1-3)GlcNAcb1-3Galb1-4(Fuca1-3)GlcNAcb1-3Galb1-4(Fuca1-3)GlcNAcb-Sp0	20.7451	12.0671	58.1685		287	Neu5Gca-Sp8	43.1942	29.5406	68.3901
155	Galb1-4(6S)Glcb-Sp0	27.0375	12.1603	44.9758		358	KDNa2-3Galb1-4Glc-Sp0	43.1786	15.2098	35.2254
156	Galb1-4(6S)Glcb-Sp8	38.2013	29.7555	77.8912		246	Neu5Aca2-3Galb1-3GalNAcb1-3Gala1-4Galb1-4Glcb-Sp0	43.1415	33.5984	77.8794
157	Galb1-4GalNAca1-3(Fuca1-2)Galb1-4GlcNAcb-Sp8	2.64425	6.56522	248.283		428	Galb1-3GlcNAcb1-6(Galb1-3GlcNAcb1-2)Mana1-6(Galb1-3GlcNAcb1-2Mana1-3)Manb1-4GlcNAcb1-4GlcNAcb-Sp19	42.9198	26.5884	61.949
158	Galb1-4GalNAcb1-3(Fuca1-2)Galb1-4GlcNAcb-Sp8	8.87833	5.26653	59.319		143	Galb1-3GalNAcb1-3Gala1-4Galb1-4Glcb-Sp0	42.8003	9.02561	21.0877
159	Galb1-4GlcNAcb1-3GalNAca-Sp8	27.4088	18.8461	68.7592		34	(3S)Galb1-4(6S)GlcNAcb-Sp0	42.7128	8.29732	19.4258
160	Galb1-4GlcNAcb1-3GalNAc-Sp14	13.3359	7.39513	55.4527		344	GlcNAca1-4Galb1-3GalNAc-Sp14	42.6197	29.5349	69.2987
161	Galb1-4GlcNAcb1-3Galb1-4(Fuca1-3)GlcNAcb1-3Galb1-4(Fuca1-3)GlcNAcb-Sp0	27.5196	4.52389	16.4387		127	Galb1-3GlcNAcb1-3Galb1-4(Fuca1-3)GlcNAcb-Sp0	42.1584	37.7234	89.4802
162	Galb1-4GlcNAcb1-3Galb1-4GlcNAcb1-3Galb1-4GlcNAcb-Sp0	20.5507	18.1817	88.4726		354	Galb1-3GlcNAcb1-2Mana1-6(Galb1-3GlcNAcb1-2Mana1-3)Manb1-4GlcNAcb1-4(Fuca1-6)GlcNAcb-Sp22	42.0029	25.9829	61.8598
163	Galb1-4GlcNAcb1-3Galb1-4GlcNAcb-Sp0	8.04908	15.6828	194.84		12	Galb-Sp8	41.9695	16.0307	38.1961
164	Galb1-4GlcNAcb1-3Galb1-4Glcb-Sp0	12.1751	9.98968	82.0502		375	Fuca1-4(Fuca1-2Galb1-3)GlcNAcb1-2Mana1-3(Fuca1-4(Fuca1-2Galb1-3)GlcNAcb1-2Mana1-3)Manb1-4GlcNAcb1-4GlcNAcb-Sp19	41.7625	17.1051	40.958
165	Galb1-4GlcNAcb1-3Galb1-4Glcb-Sp8	6.2414	29.292	469.318		499	Fuca1-2Galb1-4GlcNAcb1-2Mana-Sp0	41.6631	19.9593	47.9065
166	Galb1-4GlcNAcb1-6(Galb1-3)GalNAca-Sp8	25.6997	12.5978	49.0193		538	Galb1-3GalNAcb1-3Gal-Sp21	41.5436	23.0739	55.5414
167	Galb1-4GlcNAcb1-6(Galb1-3)GalNAc-Sp14	49.5974	21.0157	42.3726		314	Mana1-6(Mana1-3)Mana1-6(Mana1-3)Manb-Sp10	41.074	12.628	30.7445
168	Galb1-4GlcNAcb-Sp0	16.1245	12.3622	76.6673		607	Neu5Aca2-3Galb1-4GlcNAcb1-3Galb1-4GlcNAcb1-3Galb1-4GlcNAcb1-2Mana1-6(Neu5Aca2-3Galb1-4GlcNAcb1-3Galb1-4GlcNAcb1-3Galb1-4GlcNAcb1-2Mana1-3)Manb1-4GlcNAcb1-4GlcNAcb-Sp12	40.9878	9.51127	23.2051
169	Galb1-4GlcNAcb-Sp8	9.44347	4.16649	44.1203		284	Neu5Gca2-3Galb1-4Glcb-Sp0	40.8776	14.8027	36.2122
170	Galb1-4GlcNAcb-Sp23	13.0183	4.2077	32.3215		579	Galb1-4GlcNAcb1-3Galb1-4GlcNAcb1-3Galb1-4GlcNAcb1-3Galb1-4GlcNAcb1-2Mana1-6(Galb1-4GlcNAcb1-3Galb1-4GlcNAcb1-3Galb1-4GlcNAcb1-3Galb1-4GlcNAcb1-2Mana1-3)Manb1-4GlcNAcb1-4(Fuca1-6)GlcNAcb-Sp24	40.8402	9.01119	22.0645
171	Galb1-4Glcb-Sp0	40.778	17.8454	43.7623		171	Galb1-4Glcb-Sp0	40.778	17.8454	43.7623
172	Galb1-4Glcb-Sp8	46.4846	21.4363	46.1148		435	Galb1-4GlcNAcb1-2Mana1-6(GlcNAcb1-4)(Galb1-4GlcNAcb1-2Mana1-3)Manb1-4GlcNAcb1-4GlcNAc-Sp21	40.511	18.063	44.5881
173	GlcNAca1-3Galb1-4GlcNAcb-Sp8	11.2905	9.14764	81.0207		327	Galb1-4(Fuca1-3)GlcNAcb1-2Mana1-6(Galb1-4(Fuca1-3)GlcNAcb1-2Mana1-3)Manb1-4GlcNAcb1-4GlcNAcb-Sp20	40.4529	15.0269	37.1468
174	GlcNAca1-6Galb1-4GlcNAcb-Sp8	9.22833	10.4268	112.987		54	Galb1-4GlcNAcb1-2Mana1-6(Galb1-4GlcNAcb1-2Mana1-3)Manb1-4GlcNAcb1-4GlcNAcb-Sp12	40.4153	8.7372	21.6185
175	GlcNAcb1-2Galb1-3GalNAca-Sp8	10.6097	11.2492	106.028		212	Mana1-2Mana1-6(Mana1-2Mana1-3)Mana1-6(Mana1-2Mana1-2Mana1-3)Manb1-4GlcNAcb1-4GlcNAcb-Sp12	40.1349	13.8785	34.5797
176	GlcNAcb1-6(GlcNAcb1-3)GalNAca-Sp8	4.34677	6.88365	158.362		569	(3S)GlcAb1-3Galb1-4GlcNAcb1-3Galb1-4Glc-Sp0	40.11	25.5012	63.5781
177	GlcNAcb1-6(GlcNAcb1-3)GalNAca-Sp14	20.5606	3.99385	19.4248		321	Neu5Aca2-8Neu5Acb-Sp17	39.8655	16.3348	40.9747
178	GlcNAcb1-6(GlcNAcb1-3)Galb1-4GlcNAcb-Sp8	19.3163	5.60472	29.0154		27	(3S)Galb1-4(6S)Glcb-Sp8	39.7408	11.3171	28.4774
179	GlcNAcb1-3GalNAca-Sp8	12.3334	9.55905	77.5054		240	Neu5Aca2-3Galb1-3(Fuca1-4)GlcNAcb1-3Galb1-4(Fuca1-3)GlcNAcb-Sp0	39.7025	7.95474	20.0359
180	GlcNAcb1-3GalNAca-Sp14	19.9139	9.45612	47.485		224	Neu5Aca2-3Galb1-3GalNAca-Sp14	39.5013	16.1084	40.7793
181	GlcNAcb1-3Galb-Sp8	10.0072	4.3937	43.9055		384	Galb1-4GlcNAcb1-6(Fuca1-4(Fuca1-2Galb1-3)GlcNAcb1-3)Galb1-4Glc-Sp21	39.3534	28.126	71.4703
182	GlcNAcb1-3Galb1-4GlcNAcb-Sp0	46.3224	29.9302	64.6127		371	Gala1-3(Fuca1-2)Galb1-4GlcNAcb1-2Mana1-6(Gala1-3(Fuca1-2)Galb1-4GlcNAcb1-2Mana1-3)Manb1-4GlcNAcb1-4GlcNAcb-Sp20	39.3391	9.20346	23.3952
183	GlcNAcb1-3Galb1-4GlcNAcb-Sp8	12.9128	12.2006	94.4847		608	Neu5Aca2-6Galb1-4GlcNAcb1-3Galb1-4GlcNAcb1-2Mana1-6(Neu5Aca2-6Galb1-4GlcNAcb1-3Galb1-4GlcNAcb1-2Mana1-3)Manb1-4GlcNAcb1-4GlcNAcb-Sp12	38.9952	6.44414	16.5255
184	GlcNAcb1-3Galb1-4GlcNAcb1-3Galb1-4GlcNAcb-Sp0	30.1255	16.7842	55.7141		529	Neu5Aca2-3Galb1-3GalNAcb1-4Galb1-4Glcb-Sp0	38.8804	14.9039	38.3328
185	GlcNAcb1-3Galb1-4Glcb-Sp0	26.3287	13.304	50.5303		32	(3S)Galb1-4(Fuca1-3)GlcNAc-Sp0	38.8659	9.19566	23.66
186	GlcNAcb1-4-MDPLys	62.1779	49.5834	79.7445		297	(6S)Galb1-4(6S)GlcNAcb-Sp0	38.8633	8.48498	21.8329
187	GlcNAcb1-6(GlcNAcb1-4)GalNAca-Sp8	13.1322	17.0492	129.828		292	Galb1-4(Fuca1-3)GlcNAcb1-3Galb1-3(Fuca1-4)GlcNAcb-Sp0	38.6335	16.6212	43.0228
188	GlcNAcb1-4Galb1-4GlcNAcb-Sp8	18.6784	20.2991	108.677		422	Fuca1-2Galb1-3GlcNAcb1-3GalNAc-Sp14	38.4691	23.4425	60.9384
189	GlcNAcb1-4GlcNAcb1-4GlcNAcb1-4GlcNAcb1-4GlcNAcb1-4GlcNAcb1-Sp8	29.2353	32.4622	111.038		83	GalNAca1-3(Fuca1-2)Galb1-4(Fuca1-3)GlcNAcb-Sp0	38.3843	10.831	28.2172
190	GlcNAcb1-4GlcNAcb1-4GlcNAcb1-4GlcNAcb1-4GlcNAcb1-Sp8	12.8926	9.50844	73.7509		156	Galb1-4(6S)Glcb-Sp8	38.2013	29.7555	77.8912
191	GlcNAcb1-4GlcNAcb1-4GlcNAcb-Sp8	19.9781	10.6599	53.3581		448	Galb1-4GlcNAcb1-2Mana-Sp0	38.1731	10.8929	28.5355
192	GlcNAcb1-6GalNAca-Sp8	9.42125	11.1234	118.067		227	Neu5Aca2-8Neu5Aca2-8Neu5Aca2-3Galb1-4Glcb-Sp0	38.0384	9.84446	25.8803
193	GlcNAcb1-6GalNAca-Sp14	24.7925	4.84919	19.5591		473	Fuca1-2Galb1-3(Fuca1-4)GlcNAcb1-2Mana1-6(Fuca1-2Galb1-3(Fuca1-4)GlcNAcb1-2Mana1-3)Manb1-4GlcNAcb1-4(Fuca1-6)GlcNAcb1-4(Fuca1-6)GlcNAcb-Sp19	37.9847	15.7515	41.468
194	GlcNAcb1-6Galb1-4GlcNAcb-Sp8	26.4034	11.5396	43.705		592	Neu5Aca2-3Galb1-4GlcNAcb1-3Galb1-4GlcNAcb1-3GalNAca-Sp14	37.9311	18.6116	49.0669
195	Glca1-4Glcb-Sp8	27.224	8.03589	29.5177		312	MurNAcb1-4GlcNAcb-Sp10	37.875	29.2475	77.2211
196	Glca1-4Glca-Sp8	36.8864	15.6094	42.3175		401	Galb1-4(Fuca1-3)GlcNAcb1-3GalNAca-Sp14	37.8315	7.93042	20.9625
197	Glca1-6Glca1-6Glcb-Sp8	51.0541	12.1237	23.7469		322	Neu5Aca2-8Neu5Aca2-8Neu5Acb-Sp8	37.6582	10.1683	27.0014
198	Glcb1-4Glcb-Sp8	44.6069	21.722	48.6965		38	(3S)Galb-Sp8	37.6457	20.9463	55.6406
199	Glcb1-6Glcb-Sp8	25.0096	10.2764	41.0897		122	Gala1-4Galb1-4Glcb-Sp0	37.4897	25.0374	66.7847
200	G-ol-Sp8	32.6244	18.8648	57.8243		585	GlcNAcb1-3Galb1-4GlcNAcb1-3Galb1-4GlcNAcb1-3Galb1-4GlcNAcb1-6(GlcNAcb1-3Galb1-4GlcNAcb1-3Galb1-4GlcNAcb1-3Galb1-4GlcNAb1-2)Mana1-6(GlcNAcb1-3Galb1-4GlcNAcb1-3Galb1-4GlcNAcb1-3Galb1-4GlcNAcb1-2Mana1-3)Manb1-4GlcNAcb1-4(Fuca1-6)GlcNAcb-Sp24	37.3556	11.526	30.8547
201	GlcAa-Sp8	18.6261	5.4407	29.2102		62	Fuca1-2Galb1-3GalNAca-Sp14	37.2973	6.70278	17.9712
202	GlcAb-Sp8	76.0074	50.1129	65.9315		602	Neu5Aca2-6Galb1-4GlcNAcb1-6(Galb1-3)GalNAca-Sp14	37.2801	25.1169	67.3736
203	GlcAb1-3Galb-Sp8	20.0727	7.98221	39.7665		451	GalNAca1-3(Fuca1-2)Galb1-4GlcNAcb1-6(GalNAca1-3(Fuca1-2)Galb1-4GlcNAcb1-3)GalNAc-Sp14	37.1187	17.7004	47.6859
204	GlcAb1-6Galb-Sp8	135.77	47.0618	34.6629		558	GlcNAcb1-3Galb1-4GlcNAcb1-6(GlcNAcb1-3Galb1-4GlcNAcb1-2)Mana1-6(GlcNAcb1-3Galb1-4GlcNAcb1-2Man a1-3)Manb1-4GlcNAcb1-4GlcNAc-Sp24	37.1043	9.09403	24.5093
205	KDNa2-3Galb1-3GlcNAcb-Sp0	31.3011	10.8367	34.621		117	Gala1-3Galb1-4Glc-Sp10	36.9849	20.9381	56.6126
206	KDNa2-3Galb1-4GlcNAcb-Sp0	48.0816	21.3969	44.5013		196	Glca1-4Glca-Sp8	36.8864	15.6094	42.3175
207	Mana1-2Mana1-2Mana1-3Mana-Sp9	9.80957	4.21797	42.9985		151	Galb1-4(Fuca1-3)GlcNAcb-Sp0	36.8346	14.027	38.081
208	Mana1-2Mana1-6(Mana1-2Mana1-3)Mana-Sp9	13.7962	11.9506	86.6227		504	(3S)GalNAcb1-4(Fuca1-3)GlcNAcb-Sp8	36.8281	11.9927	32.5639
209	Mana1-2Mana1-3Mana-Sp9	15.681	9.03232	57.6005		146	Galb1-3Galb-Sp8	36.7365	9.06965	24.6884
210	Mana1-6(Mana1-2Mana1-3)Mana1-6(Mana1-2Mana1-3)Manb1-4GlcNAcb1-4GlcNAcb-Sp12	18.9618	12.9783	68.4441		580	GlcNAcb1-3Galb1-4GlcNAcb1-3Galb1-4GlcNAcb1-3Galb1-4GlcNAcb1-3Galb1-4GlcNAcb1-2Mana1-6(GlcNAcb1-3Galb1-4GlcNAcb1-3Galb1-4GlcNAcb1-3Galb1-4GlcNAcb1-3Galb1-4GlcNAcb1-2Mana1-3)Manb1-4GlcNAcb1-4(Fuca1-6)GlcNAcb-Sp19	36.6949	7.36998	20.0845
211	Mana1-2Mana1-6(Mana1-3)Mana1-6(Mana1-2Mana1-2Mana1-3)Manb1-4GlcNAcb1-4GlcNAcb-Sp12	44.527	18.1422	40.7443		540	GlcNAcb1-3Galb1-4GlcNAcb1-2Mana1-6(GlcNAcb1-3Galb1-4GlcNAcb1-2Mana1-3)Manb1-4GlcNAcb1-4GlcNAcb-Sp25	36.3924	14.6205	40.1747
212	Mana1-2Mana1-6(Mana1-2Mana1-3)Mana1-6(Mana1-2Mana1-2Mana1-3)Manb1-4GlcNAcb1-4GlcNAcb-Sp12	40.1349	13.8785	34.5797		539	GlcNAcb1-3Galb1-4GlcNAcb1-2Mana1-6(GlcNAcb1-3Galb1-4GlcNAcb1-2Mana1-3)Manb1-4GlcNAcb1-4GlcNAcb-Sp12	35.9542	10.9536	30.4655
213	Mana1-6(Mana1-3)Mana-Sp9	24.5663	22.0827	89.89		412	Neu5Aca2-3Galb1-3GalNAcb1-4(Neu5Aca2-8Neu5Aca2-3)Galb1-4Glcb-Sp0	35.9536	18.8315	52.3773
214	Mana1-2Mana1-2Mana1-6(Mana1-3)Mana-Sp9	54.6089	34.9926	64.0785		464	Neu5Aca2-6Galb1-4GlcNAcb1-4Mana1-6(GlcNAcb1-4)(Neu5Aca2-6Galb1-4GlcNAcb1-4(Neu5Aca2-6Galb1-4GlcNAcb1-2)Mana1-3)Manb1-4GlcNAcb1-4GlcNAcb-Sp21	35.348	26.8917	76.077
215	Mana1-6(Mana1-3)Mana1-6(Mana1-2Mana1-3)Manb1-4GlcNAcb1-4GlcNAcb-Sp12	31.0467	11.9028	38.3383		253	Neu5Aca2-3Galb1-4(Fuca1-3)GlcNAcb1-3Galb1-4(Fuca1-3)GlcNAcb1-3Galb1-4(Fuca1-3)GlcNAcb-Sp0	35.3368	8.25322	23.3559
216	Mana1-6(Mana1-3)Mana1-6(Mana1-3)Manb1-4GlcNAcb1-4GlcNAcb-Sp12	73.0339	35.7934	49.0093		262	Fuca1-2Galb1-4(6S)Glcb-Sp0	35.1646	16.0668	45.6903
217	Manb1-4GlcNAcb-Sp0	45.3199	21.2101	46.8007		218	Neu5Aca2-3Galb1-4GlcNAcb1-3Galb1-4(Fuca1-3)GlcNAcb-Sp0	35.1467	6.88765	19.5969
218	Neu5Aca2-3Galb1-4GlcNAcb1-3Galb1-4(Fuca1-3)GlcNAcb-Sp0	35.1467	6.88765	19.5969		56	Neu5Aca2-6Galb1-4GlcNAcb1-2Mana1-6(Neu5Aca2-6Galb1-4GlcNAcb1-2Man-a1-3)Manb1-4GlcNAcb1-4GlcNAcb-Sp21	34.9319	14.6294	41.8799
219	(3S)Galb1-4(Fuca1-3)(6S)GlcNAcb-Sp8	65.8359	20.593	31.2793		460	Neu5Aca2-3Galb1-4GlcNAcb1-4Mana1-6(GlcNAcb1-4)(Neu5Aca2-3Galb1-4GlcNAcb1-4(Neu5Aca2-3Galb1-4GlcNAcb1-2)Mana1-3)Manb1-4GlcNAcb1-4GlcNAcb-Sp21	34.1823	22.7703	66.6143
220	Fuca1-2(6S)Galb1-4GlcNAcb-Sp0	28.7726	24.4062	84.8245		413	Gala1-3(Fuca1-2)Galb1-4GlcNAcb1-3GalNAca-Sp14	34.103	7.23317	21.2097
221	Fuca1-2Galb1-4(6S)GlcNAcb-Sp8	28.7279	7.73491	26.9247		566	GlcNAb1-3Galb1-3GalNAc-Sp14	33.9854	22.7602	66.9704
222	Fuca1-2(6S)Galb1-4(6S)Glcb-Sp0	67.6778	30.8004	45.5103		270	Neu5Aca2-6Galb1-4GlcNAcb1-3Galb1-4(Fuca1-3)GlcNAcb1-3Galb1-4(Fuca1-3)GlcNAcb-Sp0	33.882	7.05658	20.8269
223	Neu5Aca2-3Galb1-3GalNAca-Sp8	76.7206	31.758	41.3943		465	Neu5Aca2-6Galb1-4GlcNAcb1-6(Neu5Aca2-6Galb1-4GlcNAcb1-2)Mana1-6(GlcNAcb1-4)(Neu5Aca2-6Galb1-4GlcNAcb1-2Mana1-3)Manb1-4GlcNAcb1-4GlcNAcb-Sp21	33.7989	25.4022	75.1571
224	Neu5Aca2-3Galb1-3GalNAca-Sp14	39.5013	16.1084	40.7793		241	Neu5Aca2-3Galb1-4(Neu5Aca2-3Galb1-3)GlcNAcb-Sp8	33.7896	17.3119	51.2343
225	GalNAcb1-4(Neu5Aca2-8Neu5Aca2-8Neu5Aca2-8Neu5Aca2-3)Galb1-4Glcb-Sp0	32.0161	4.11705	12.8593		469	Glca1-6Glca1-6Glca1-6Glcb-Sp10	33.711	14.3867	42.6766
226	GalNAcb1-4(Neu5Aca2-8Neu5Aca2-8Neu5Aca2-3)Galb1-4Glcb-Sp0	32.0918	12.8313	39.9831		13	Glcb-Sp8	33.5652	33.6574	100.275
227	Neu5Aca2-8Neu5Aca2-8Neu5Aca2-3Galb1-4Glcb-Sp0	38.0384	9.84446	25.8803		370	GalNAca1-3(Fuca1-2)Galb1-4GlcNAcb1-2Mana1-6(GalNAca1-3(Fuca1-2)Galb1-4GlcNAcb1-2Mana1-3)Manb1-4GlcNAcb1-4GlcNAcb-Sp20	33.4627	15.9532	47.6746
228	GalNAcb1-4(Neu5Aca2-8Neu5Aca2-3)Galb1-4Glcb-Sp0	21.8168	6.08904	27.9098		534	Neu5Aca2-3Galb1-4(Fuca1-3)GlcNAcb1-2Mana-Sp0	33.3525	28.1462	84.3902
229	Neu5Aca2-8Neu5Aca2-8Neu5Aca-Sp8	32.8247	14.2122	43.2972		355	(6S)GlcNAcb1-3Galb1-4GlcNAcb-Sp0	33.3059	7.83552	23.5259
230	Neu5Aca2-3(6S)Galb1-4(Fuca1-3)GlcNAcb-Sp8	11.5976	4.06103	35.0161		498	Gala1-3(Fuca1-2)Galb1-4GlcNAcb1-6GalNAca-Sp14	33.2943	12.5678	37.7475
231	GalNAcb1-4(Neu5Aca2-3)Galb1-4GlcNAcb-Sp0	6.06078	2.76788	45.6688		603	Neu5Aca2-3Galb1-4GlcNAcb1-3Galb1-4GlcNAcb1-2Mana1-6(Neu5Aca2-3Galb1-4GlcNAcb1-3Galb1-4GlcNAcb1-2Mana1-3)Manb1-4GlcNAcb1-4GlcNAcb-Sp12	33.2653	8.8059	26.4717
232	GalNAcb1-4(Neu5Aca2-3)Galb1-4GlcNAcb-Sp8	17.3695	18.2681	105.174		64	Fuca1-2Galb1-3GalNAcb1-4(Neu5Aca2-3)Galb1-4Glcb-Sp9	33.2138	8.62428	25.966
233	GalNAcb1-4(Neu5Aca2-3)Galb1-4Glcb-Sp0	7.8339	6.98631	89.1805		581	Galb1-4GlcNAcb1-3Galb1-4GlcNAcb1-3Galb1-4GlcNAcb1-3Galb1-4GlcNAcb1-3Galb1-4GlcNAcb1-2Mana1-6(Galb1-4GlcNAcb1-3Galb1-4GlcNAcb1-3Galb1-4GlcNAcb1-3Galb1-4GlcNAcb1-3Galb1-4GlcNAcb1-2Mana1-3)Manb1-4GlcNAcb1-4(Fuca1-6)GlcNAcb-Sp19	33.2065	8.96823	27.0074
234	Neu5Aca2-3Galb1-3GalNAcb1-4(Neu5Aca2-3)Galb1-4Glcb-Sp0	19.977	8.83483	44.225		149	Galb1-3GlcNAcb-Sp0	33.1595	18.4861	55.7491
235	Neu5Aca2-6(Neu5Aca2-3)GalNAca-Sp8	25.9822	15.0211	57.813		275	Neu5Aca2-8Neu5Aca-Sp8	33.104	18.967	57.2953
236	Neu5Aca2-3GalNAca-Sp8	3.15598	1.43363	45.4259		374	Gala1-3(Fuca1-2)Galb1-3GlcNAcb1-2Mana1-6(Gala1-3(Fuca1-2)Galb1-3GlcNAcb1-2Mana1-3)Manb1-4GlcNAcb1-4GlcNAcb-Sp20	32.8997	20.5577	62.4861
237	Neu5Aca2-3GalNAcb1-4GlcNAcb-Sp0	19.3263	7.55556	39.0946		453	GalNAcb1-4Galb1-4Glcb-Sp0	32.8268	17.018	51.8418
238	Neu5Aca2-3Galb1-3(6S)GlcNAc-Sp8	19.2625	4.61008	23.9329		229	Neu5Aca2-8Neu5Aca2-8Neu5Aca-Sp8	32.8247	14.2122	43.2972
239	Neu5Aca2-3Galb1-3(Fuca1-4)GlcNAcb-Sp8	20.8006	8.48981	40.8152		200	G-ol-Sp8	32.6244	18.8648	57.8243
240	Neu5Aca2-3Galb1-3(Fuca1-4)GlcNAcb1-3Galb1-4(Fuca1-3)GlcNAcb-Sp0	39.7025	7.95474	20.0359		103	Gala1-3(Fuca1-2)Galb1-4(Fuca1-3)GlcNAcb-Sp0	32.4774	20.711	63.7705
241	Neu5Aca2-3Galb1-4(Neu5Aca2-3Galb1-3)GlcNAcb-Sp8	33.7896	17.3119	51.2343		434	GlcNAcb1-6(GlcNAcb1-2)Mana1-6(GlcNAcb1-4)(GlcNAcb1-4(GlcNAcb1-2)Mana1-3)Manb1-4GlcNAcb1-4GlcNAc-Sp21	32.3948	16.0131	49.4312
242	Neu5Aca2-3Galb1-3(6S)GalNAca-Sp8	16.3124	10.9749	67.2795		4	GalNAca-Sp8	32.3786	27.4806	84.8728
243	Neu5Aca2-6(Neu5Aca2-3Galb1-3)GalNAca-Sp8	19.6068	5.32614	27.1647		516	(4S)GalNAcb-Sp10	32.1362	20.6893	64.3802
244	Neu5Aca2-6(Neu5Aca2-3Galb1-3)GalNAca-Sp14	58.6667	29.5758	50.4131		226	GalNAcb1-4(Neu5Aca2-8Neu5Aca2-8Neu5Aca2-3)Galb1-4Glcb-Sp0	32.0918	12.8313	39.9831
245	Neu5Aca2-3Galb-Sp8	15.502	10.9021	70.3266		537	Gala1-3(Fuca1-2)Galb1-3GalNAcb1-3Gala1-4Galb1-4Glc-Sp21	32.0523	4.75516	14.8356
246	Neu5Aca2-3Galb1-3GalNAcb1-3Gala1-4Galb1-4Glcb-Sp0	43.1415	33.5984	77.8794		427	Gala1-3(Fuca1-2)Galb1-4GlcNAcb1-2Mana1-6(Gala1-3(Fuca1-2)Galb1-4GlcNAcb1-2Mana1-3)Manb1-4GlcNAcb1-4(Fuca1-6)GlcNAcb-Sp22	32.041	10.0605	31.3988
247	Neu5Aca2-3Galb1-3GlcNAcb1-3Galb1-4GlcNAcb-Sp0	24.7859	22.1326	89.2952		225	GalNAcb1-4(Neu5Aca2-8Neu5Aca2-8Neu5Aca2-8Neu5Aca2-3)Galb1-4Glcb-Sp0	32.0161	4.11705	12.8593
248	Fuca1-2(6S)Galb1-4Glcb-Sp0	26.4051	10.3343	39.1375		583	GlcNAcb1-3Galb1-4GlcNAcb1-3Galb1-4GlcNAcb1-6(GlcNAcb1-3Galb1-4GlcNAcb1-3Galb1-4GlcNAb1-2)Mana1-6(GlcNAcb1-3Galb1-4GlcNAcb1-3Galb1-4GlcNAcb1-2Mana1-3)Manb1-4GlcNAcb1-4(Fuca1-6)GlcNAcb-Sp24	31.9892	15.5212	48.52
249	Neu5Aca2-3Galb1-3GlcNAcb-Sp0	31.2681	6.84677	21.8969		338	GlcNAca1-4Galb1-4GlcNAcb1-3Galb1-4GlcNAcb1-3Galb1-4GlcNAcb-Sp0	31.8346	8.10806	25.4694
250	Neu5Aca2-3Galb1-3GlcNAcb-Sp8	29.5009	22.7526	77.1249		503	GalNAcb1-4(Fuca1-3)(6S)GlcNAcb-Sp8	31.6239	5.90684	18.6784
251	Neu5Aca2-3Galb1-4(6S)GlcNAcb-Sp8	18.5496	8.00507	43.155		551	Galb1-3GlcNAcb1-3Galb1-4GlcNAcb1-2Mana1-6(Galb1-3GlcNAcb1-3Galb1-4GlcNAcb1-2Mana1-3)Manb1-4GlcNAcb1-4GlcNAc-Sp25	31.5755	13.9162	44.0726
252	Neu5Aca2-3Galb1-4(Fuca1-3)(6S)GlcNAcb-Sp8	51.8802	31.5021	60.7208		411	Galb1-3GalNAcb1-4(Neu5Aca2-8Neu5Aca2-3)Galb1-4Glcb-Sp0	31.567	9.00641	28.531
253	Neu5Aca2-3Galb1-4(Fuca1-3)GlcNAcb1-3Galb1-4(Fuca1-3)GlcNAcb1-3Galb1-4(Fuca1-3)GlcNAcb-Sp0	35.3368	8.25322	23.3559		205	KDNa2-3Galb1-3GlcNAcb-Sp0	31.3011	10.8367	34.621
254	Neu5Aca2-3Galb1-4(Fuca1-3)GlcNAcb-Sp0	3.51903	13.0331	370.361		249	Neu5Aca2-3Galb1-3GlcNAcb-Sp0	31.2681	6.84677	21.8969
255	Neu5Aca2-3Galb1-4(Fuca1-3)GlcNAcb-Sp8	16.3624	14.8645	90.8455		80	Fuca1-4GlcNAcb-Sp8	31.2557	16.6777	53.3591
256	Neu5Aca2-3Galb1-4(Fuca1-3)GlcNAcb1-3Galb-Sp8	1.0921	5.90505	540.706		9	Neu5Aca-Sp8	31.1387	6.55286	21.0441
257	Neu5Aca2-3Galb1-4(Fuca1-3)GlcNAcb1-3Galb1-4GlcNAcb-Sp8	47.1031	21.6046	45.8667		273	Neu5Aca2-6Galb1-4Glcb-Sp8	31.0519	7.38456	23.7813
258	Neu5Aca2-3Galb1-4GlcNAcb1-3Galb1-4GlcNAcb1-3Galb1-4GlcNAcb-Sp0	8.53423	1.76069	20.631		215	Mana1-6(Mana1-3)Mana1-6(Mana1-2Mana1-3)Manb1-4GlcNAcb1-4GlcNAcb-Sp12	31.0467	11.9028	38.3383
259	Neu5Aca2-3Galb1-4GlcNAcb-Sp0	19.1102	13.4469	70.3647		348	Neu5Aca2-6Galb1-4GlcNAcb1-2Mana1-3Manb1-4GlcNAcb1-4GlcNAc-Sp12	30.8203	8.12901	26.3755
260	Neu5Aca2-3Galb1-4GlcNAcb-Sp8	10.1215	5.65348	55.8559		463	Neu5Aca2-6Galb1-4GlcNAcb1-2Mana1-6(GlcNAcb1-4)(Neu5Aca2-6Galb1-4GlcNAcb1-2Mana1-3)Manb1-4GlcNAcb1-4GlcNAcb-Sp21	30.7012	12.585	40.9917
261	Neu5Aca2-3Galb1-4GlcNAcb1-3Galb1-4GlcNAcb-Sp0	14.7952	14.2456	96.2853		6	Fuca-Sp8	30.5268	24.2374	79.3972
262	Fuca1-2Galb1-4(6S)Glcb-Sp0	35.1646	16.0668	45.6903		508	Galb1-4GlcNAcb1-6(Galb1-4GlcNAcb1-2)Mana1-6(GlcNAcb1-4)Galb1-4GlcNAcb1-4(Gal b1-4GlcNAcb1-2)Mana1-3)Manb1-4GlcNAcb1-4(Fuca1-6)GlcNAc-Sp21	30.4125	13.198	43.3966
263	Neu5Aca2-3Galb1-4Glcb-Sp0	9.84815	4.00605	40.6782		605	Neu5Aca2-6Galb1-4GlcNAcb1-3Galb1-4GlcNAcb1-6(Neu5Aca2-6Galb1-4GlcNAcb1-3Galb1-4GlcNAcb1-3)GalNAca-Sp14	30.3972	16.5768	54.5341
264	Neu5Aca2-3Galb1-4Glcb-Sp8	87.3452	12.7798	14.6313		120	Gala1-4Galb1-4GlcNAcb-Sp0	30.3161	6.15985	20.3188
265	Neu5Aca2-6GalNAca-Sp8	15.4501	10.4598	67.7005		184	GlcNAcb1-3Galb1-4GlcNAcb1-3Galb1-4GlcNAcb-Sp0	30.1255	16.7842	55.7141
266	Neu5Aca2-6GalNAcb1-4GlcNAcb-Sp0	7.50127	4.16617	55.5395		74	Fuca1-2Galb1-4GlcNAcb1-3Galb1-4GlcNAcb1-3Galb1-4GlcNAcb-Sp0	29.9657	16.2011	54.0655
267	Neu5Aca2-6Galb1-4(6S)GlcNAcb-Sp8	24.23	13.1629	54.3248		437	Galb1-4GlcNAcb1-6(Galb1-4GlcNAcb1-2)Mana1-6(GlcNAcb1-4)(Galb1-4GlcNAcb1-2Mana1-3)Manb1-4GlcNAcb1-4GlcNAc-Sp21	29.7966	10.7379	36.0374
268	Neu5Aca2-6Galb1-4GlcNAcb-Sp0	13.1817	4.68601	35.5492		250	Neu5Aca2-3Galb1-3GlcNAcb-Sp8	29.5009	22.7526	77.1249
269	Neu5Aca2-6Galb1-4GlcNAcb-Sp8	25.7624	19.21	74.5661		544	Fuca1-2Galb1-4GlcNAcb1-3Galb1-4GlcNAcb1-2Mana1-6(Fuca1-2Galb1-4GlcNAcb1-3Galb1-4GlcNAcb1-2Mana1-3)Manb1-4GlcNAcb1-4GlcNAcb-Sp24	29.4086	8.97657	30.5236
270	Neu5Aca2-6Galb1-4GlcNAcb1-3Galb1-4(Fuca1-3)GlcNAcb1-3Galb1-4(Fuca1-3)GlcNAcb-Sp0	33.882	7.05658	20.8269		332	Neu5Aca2-6Galb1-4GlcNAcb1-3Galb1-4GlcNAcb1-3Galb1-4GlcNAcb-Sp0	29.3979	11.425	38.8635
271	Neu5Aca2-6Galb1-4GlcNAcb1-3Galb1-4GlcNAcb-Sp0	21.0445	21.0727	100.134		108	Gala1-3(Fuca1-2)Galb-Sp18	29.2525	28.9811	99.0721
272	Neu5Aca2-6Galb1-4Glcb-Sp0	23.8282	18.059	75.7887		495	Gala1-3Galb1-4GlcNAcb1-6GalNAca-Sp14	29.2365	10.8346	37.0585
273	Neu5Aca2-6Galb1-4Glcb-Sp8	31.0519	7.38456	23.7813		189	GlcNAcb1-4GlcNAcb1-4GlcNAcb1-4GlcNAcb1-4GlcNAcb1-4GlcNAcb1-Sp8	29.2353	32.4622	111.038
274	Neu5Aca2-6Galb-Sp8	16.786	2.28581	13.6174		10	Neu5Aca-Sp11	29.2067	9.62769	32.964
275	Neu5Aca2-8Neu5Aca-Sp8	33.104	18.967	57.2953		391	Galb1-3GlcNAcb1-3GalNAca-Sp14	29.1918	10.0075	34.2818
276	Neu5Aca2-8Neu5Aca2-3Galb1-4Glcb-Sp0	7.67598	9.94127	129.511		35	(3S)Galb1-4(6S)GlcNAcb-Sp8	29.1391	22.9737	78.8414
277	Galb1-3(Fuca1-4)GlcNAcb1-3Galb1-3(Fuca1-4)GlcNAcb-Sp0	4.52495	9.28504	205.197		290	Galb1-4(Fuca1-3)(6S)GlcNAcb-Sp0	29.0479	15.5809	53.6386
278	Neu5Acb2-6GalNAca-Sp8	10.058	30.2859	301.114		520	Neu5Aca2-6Galb1-4GlcNAcb1-2Man-Sp0	28.8232	20.423	70.8563
279	Neu5Acb2-6Galb1-4GlcNAcb-Sp8	4.4379	2.7813	62.6716		220	Fuca1-2(6S)Galb1-4GlcNAcb-Sp0	28.7726	24.4062	84.8245
280	Neu5Gca2-3Galb1-3(Fuca1-4)GlcNAcb-Sp0	28.6296	13.201	46.1097		221	Fuca1-2Galb1-4(6S)GlcNAcb-Sp8	28.7279	7.73491	26.9247
281	Neu5Gca2-3Galb1-3GlcNAcb-Sp0	16.827	9.55843	56.8041		594	GlcNAcb1-3Galb1-4GlcNAcb1-6(Galb1-3)GalNAca-Sp14	28.6706	9.27993	32.3674
282	Neu5Gca2-3Galb1-4(Fuca1-3)GlcNAcb-Sp0	100.178	88.5881	88.4305		523	GalNAca1-3(Fuca1-2)Galb1-4 GlcNAcb1-2Mana-Sp0	28.6404	20.3881	71.1863
283	Neu5Gca2-3Galb1-4GlcNAcb-Sp0	14.786	23.8591	161.363		280	Neu5Gca2-3Galb1-3(Fuca1-4)GlcNAcb-Sp0	28.6296	13.201	46.1097
284	Neu5Gca2-3Galb1-4Glcb-Sp0	40.8776	14.8027	36.2122		36	(3S)Galb1-4GlcNAcb-Sp0	28.5387	13.2971	46.5931
285	Neu5Gca2-6GalNAca-Sp0	12.8953	5.23709	40.6124		311	GlcNAcb1-4GlcNAcb-Sp12	28.5015	20.6541	72.4665
286	Neu5Gca2-6Galb1-4GlcNAcb-Sp0	20.5239	24.7773	120.724		490	Galb1-3(Fuca1-4)GlcNAcb1-6GalNAca-Sp14	28.4432	8.58024	30.1662
287	Neu5Gca-Sp8	43.1942	29.5406	68.3901		57	Neu5Aca2-6Galb1-4GlcNAcb1-2Mana1-6(Neu5Aca2-6Galb1-4GlcNAcb1-2Mana1-3)Manb1-4GlcNAcb1-4GlcNAcb-Sp24	28.337	9.54404	33.6805
288	Neu5Aca2-3Galb1-4GlcNAcb1-6(Galb1-3)GalNAca-Sp14	25.6395	15.5993	60.8408		50	Mana1-6(Mana1-3)Manb1-4GlcNAcb1-4GlcNAcb-Sp12	28.2718	20.9446	74.0829
289	Galb1-3GlcNAcb1-3Galb1-3GlcNAcb-Sp0	13.3938	21.8148	162.873		517	Galb1-4(6P)GlcNAcb-Sp0	28.0353	28.5849	101.96
290	Galb1-4(Fuca1-3)(6S)GlcNAcb-Sp0	29.0479	15.5809	53.6386		439	Galb1-4Galb-Sp10	28.0152	13.3084	47.5043
291	Galb1-4(Fuca1-3)(6S)Glcb-Sp0	46.1433	2.56974	5.56903		2	Glca-Sp8	27.7978	10.3719	37.3122
292	Galb1-4(Fuca1-3)GlcNAcb1-3Galb1-3(Fuca1-4)GlcNAcb-Sp0	38.6335	16.6212	43.0228		305	Galb1-4GlcNAcb1-6Galb1-4GlcNAcb-Sp0	27.744	39.298	141.645
293	Galb1-4GlcNAcb1-3Galb1-3GlcNAcb-Sp0	4.89838	6.28201	128.247		457	GalNAca1-3(Fuca1-2)Galb1-3GlcNAcb1-2Mana1-6(GalNAca1-3(Fuca1-2)Galb1-3GlcNAcb1-2Mana1-3)Manb1-4GlcNAcb1-4(Fuca1-6)GlcNAcb-Sp22	27.657	10.9107	39.4501
294	Neu5Aca2-3Galb1-3GlcNAcb1-3Galb1-3GlcNAcb-Sp0	48.6139	25.8438	53.1614		77	Fuca1-2Galb1-4Glcb-Sp0	27.6191	7.84183	28.3928
295	Neu5Aca2-3Galb1-4GlcNAcb1-3Galb1-3GlcNAcb-Sp0	13.3078	4.00205	30.073		161	Galb1-4GlcNAcb1-3Galb1-4(Fuca1-3)GlcNAcb1-3Galb1-4(Fuca1-3)GlcNAcb-Sp0	27.5196	4.52389	16.4387
296	4S(3S)Galb1-4GlcNAcb-Sp0	20.7185	7.32377	35.3489		159	Galb1-4GlcNAcb1-3GalNAca-Sp8	27.4088	18.8461	68.7592
297	(6S)Galb1-4(6S)GlcNAcb-Sp0	38.8633	8.48498	21.8329		195	Glca1-4Glcb-Sp8	27.224	8.03589	29.5177
298	(6P)Glcb-Sp10	88.94	44.6139	50.1618		598	GlcNAcb1-3Galb1-4GlcNAcb1-3Galb1-4GlcNAcb1-3GalNAca-Sp14	27.2159	14.5006	53.28
299	Neu5Aca2-3Galb1-4(Fuca1-3)GlcNAcb1-6(Galb1-3)GalNAca-Sp14	50.1181	11.8403	23.6248		405	Gala1-3Galb1-4GlcNAcb1-3GalNAca-Sp14	27.2038	13.868	50.9782
300	Galb1-3Galb1-4GlcNAcb-Sp8	15.2955	2.62219	17.1435		106	Gala1-3(Fuca1-2)Galb1-4Glcb-Sp0	27.1458	24.0846	88.7232
301	Neu5Aca2-6Galb1-4GlcNAcb1-2Mana1-6(Galb1-4GlcNAcb1-2Mana1-3)Manb1-4GlcNAcb1-4GlcNAcb-Sp12	7.16695	7.51193	104.813		363	Gala1-3Galb1-4GlcNAcb1-2Mana1-6(Gala1-3Galb1-4GlcNAcb1-2Mana1-3)Manb1-4GlcNAcb1-4GlcNAcb-Sp20	27.0816	12.319	45.4882
302	Galb1-4GlcNAcb1-6(Galb1-4GlcNAcb1-3)Galb1-4GlcNAc-Sp0	14.072	11.3721	80.8141		423	Gala1-3(Fuca1-2)Galb1-3GlcNAcb1-3GalNAc-Sp14	27.0629	4.89522	18.0883
303	GlcNAcb1-6(Galb1-4GlcNAcb1-3)Galb1-4GlcNAc-Sp0	9.2482	5.9582	64.4255		155	Galb1-4(6S)Glcb-Sp0	27.0375	12.1603	44.9758
304	Galb1-4GlcNAca1-6Galb1-4GlcNAcb-Sp0	-0.355025	1.40231	-394.99		96	GalNAcb1-3Gala1-4Galb1-4GlcNAcb-Sp0	27.0271	20.2039	74.7545
305	Galb1-4GlcNAcb1-6Galb1-4GlcNAcb-Sp0	27.744	39.298	141.645		497	Fuca1-2(6S)Galb1-3GlcNAcb-Sp0	26.9706	7.70536	28.5695
306	GalNAcb1-3Galb-Sp8	12.1214	10.0293	82.7404		556	Neu5Gca2-8Neu5Gca2-6Galb1-4GlcNAc-Sp0	26.9371	14.8124	54.9887
307	GlcAb1-3GlcNAcb-Sp8	14.4249	4.90747	34.0207		309	GlcNAcb1-3Man-Sp10	26.919	8.89423	33.0407
308	Neu5Aca2-6Galb1-4GlcNAcb1-2Mana1-6(GlcNAcb1-2Mana1-3)Manb1-4GlcNAcb1-4GlcNAcb-Sp12	23.0516	9.45928	41.0352		37	(3S)Galb1-4GlcNAcb-Sp8	26.8606	4.10901	15.2975
309	GlcNAcb1-3Man-Sp10	26.919	8.89423	33.0407		349	Galb1-4GlcNAcb1-2Mana1-3Manb1-4GlcNAcb1-4GlcNAc-Sp12	26.8577	22.296	83.0153
310	GlcNAcb1-4GlcNAcb-Sp10	17.6761	11.9249	67.4636		549	GlcNAcb1-3Galb1-4GlcNAcb1-3Galb1-4GlcNAcb1-3Galb1-4GlcNAcb1-2Mana1-6(GlcNAcb1-3Galb1-4GlcNAcb1-3Galb1-4GlcNAcb1-3Galb1-4GlcNAcb1-2Mana1-3)Manb1-4GlcNAcb1-4GlcNAcb-Sp25	26.6866	39.4356	147.773
311	GlcNAcb1-4GlcNAcb-Sp12	28.5015	20.6541	72.4665		33	(3S)Galb1-4(Fuca1-3)GlcNAc-Sp8	26.5017	17.1626	64.7606
312	MurNAcb1-4GlcNAcb-Sp10	37.875	29.2475	77.2211		248	Fuca1-2(6S)Galb1-4Glcb-Sp0	26.4051	10.3343	39.1375
313	Mana1-6Manb-Sp10	92.4262	6.84939	7.41066		194	GlcNAcb1-6Galb1-4GlcNAcb-Sp8	26.4034	11.5396	43.705
314	Mana1-6(Mana1-3)Mana1-6(Mana1-3)Manb-Sp10	41.074	12.628	30.7445		185	GlcNAcb1-3Galb1-4Glcb-Sp0	26.3287	13.304	50.5303
315	Mana1-2Mana1-6(Mana1-3)Mana1-6(Mana1-2Mana1-2Mana1-3)Mana-Sp9	6.09535	1.47627	24.2196		568	Galb1-4GlcNAcb1-3Galb1-4GlcNAcb1-3Galb1-4GlcNAcb1-3Galb1-4GlcNAcb1-3Galb1-4GlcNAcb1-3Galb1-4GlcNAcb1-2Mana1-6(Galb1-4GlcNAcb1-3Galb1-4GlcNAcb1-3Galb1-4GlcNAcb1-3Galb1-4GlcNAcb1-3Galb1-4GlcNAcb1-3Galb1-4GlcNAcb1-2Mana1-3)Manb1-4GlcNAcb1-4GlcNAcb-Sp25	26.2967	4.17264	15.8676
316	Mana1-2Mana1-6(Mana1-2Mana1-3)Mana1-6(Mana1-2Mana1-2Mana1-3)Mana-Sp9	16.088	9.12216	56.7015		130	Fuca1-4(Galb1-3)GlcNAcb-Sp8	26.2697	18.8221	71.6493
317	Neu5Aca2-3Galb1-4GlcNAcb1-6(Neu5Aca2-3Galb1-3)GalNAca-Sp14	18.7227	0.837842	4.47501		552	Neu5Gca2-8Neu5Gca2-3Galb1-4GlcNAc-Sp0	26.2684	12.4879	47.5395
318	Neu5Aca2-6Galb1-4GlcNAcb1-2Mana1-6(Neu5Aca2-3Galb1-4GlcNAcb1-2Mana1-3)Manb1-4GlcNAcb1-4GlcNAcb-Sp12	5.7929	2.60652	44.9951		350	Galb1-4GlcNAcb1-2Mana1-6Manb1-4GlcNAcb1-4GlcNAc-Sp12	26.2282	30.7677	117.308
319	Galb1-4GlcNAcb1-2Mana1-6(Neu5Aca2-6Galb1-4GlcNAcb1-2Mana1-3)Manb1-4GlcNAcb1-4GlcNAcb-Sp12	11.8466	3.34694	28.2523		570	(3S)GlcAb1-3Galb1-4GlcNAcb1-2Mana-Sp0	26.1773	12.8777	49.1942
320	GlcNAcb1-2Mana1-6(Neu5Aca2-6Galb1-4GlcNAcb1-2Mana1-3)Manb1-4GlcNAcb1-4GlcNAcb-Sp12	25.3329	8.48162	33.4807		8	Rhaa-Sp8	26.1218	16.3605	62.6315
321	Neu5Aca2-8Neu5Acb-Sp17	39.8655	16.3348	40.9747		468	Gala1-3(Fuca1-2)Galb1-3GalNAcb-Sp8	26.0462	9.51022	36.5129
322	Neu5Aca2-8Neu5Aca2-8Neu5Acb-Sp8	37.6582	10.1683	27.0014		235	Neu5Aca2-6(Neu5Aca2-3)GalNAca-Sp8	25.9822	15.0211	57.813
323	Neu5Gcb2-6Galb1-4GlcNAc-Sp8	65.0035	17.1342	26.3589		138	Neu5Aca2-6(Galb1-3)GlcNAcb1-4Galb1-4Glcb-Sp10	25.8362	13.0534	50.5238
324	Galb1-3GlcNAcb1-2Mana1-6(Galb1-3GlcNAcb1-2Mana1-3)Manb1-4GlcNAcb1-4GlcNAcb-Sp19	45.2676	14.3343	31.6657		269	Neu5Aca2-6Galb1-4GlcNAcb-Sp8	25.7624	19.21	74.5661
325	Neu5Aca2-3Galb1-4GlcNAcb1-2Mana1-6(Neu5Aca2-3Galb1-4GlcNAcb1-2Mana1-3)Manb1-4GlcNAcb1-4GlcNAcb-Sp12	45.3459	13.8541	30.5521		166	Galb1-4GlcNAcb1-6(Galb1-3)GalNAca-Sp8	25.6997	12.5978	49.0193
326	Neu5Aca2-3Galb1-4GlcNAcb1-2Mana1-6(Neu5Aca2-6Galb1-4GlcNAcb1-2Mana1-3)Manb1-4GlcNAcb1-4GlcNAcb-Sp12	18.3841	13.3106	72.4026		288	Neu5Aca2-3Galb1-4GlcNAcb1-6(Galb1-3)GalNAca-Sp14	25.6395	15.5993	60.8408
327	Galb1-4(Fuca1-3)GlcNAcb1-2Mana1-6(Galb1-4(Fuca1-3)GlcNAcb1-2Mana1-3)Manb1-4GlcNAcb1-4GlcNAcb-Sp20	40.4529	15.0269	37.1468		589	Galb1-4GlcNAcb1-3Galb1-4GlcNAcb1-3GalNAca-Sp14	25.6342	9.33182	36.4038
328	Neu5,9Ac2a2-3Galb1-4GlcNAcb-Sp0	11.5731	14.0552	121.448		502	Neu5Aca2-6GalNAcb1-4(6S)GlcNAcb-Sp8	25.6164	16.0964	62.8362
329	Neu5,9Ac2a2-3Galb1-3GlcNAcb-Sp0	9.69443	6.58382	67.9135		52	GlcNAcb1-2Mana1-6(GlcNAcb1-2Mana1-3)Manb1-4GlcNAcb1-4GlcNAcb-Sp12	25.6153	10.4858	40.9355
330	Neu5Aca2-6Galb1-4GlcNAcb1-3Galb1-3GlcNAcb-Sp0	10.9123	7.11996	65.247		510	Galb1-3(6S)GlcNAcb-Sp8	25.4664	10.283	40.3788
331	Neu5Aca2-3Galb1-3(Fuca1-4)GlcNAcb1-3Galb1-3(Fuca1-4)GlcNAcb-Sp0	43.6103	10.4636	23.9934		91	GalNAca1-3GalNAcb-Sp8	25.4002	11.0171	43.3743
332	Neu5Aca2-6Galb1-4GlcNAcb1-3Galb1-4GlcNAcb1-3Galb1-4GlcNAcb-Sp0	29.3979	11.425	38.8635		466	Neu5Aca2-6Galb1-4GlcNAcb1-6(Neu5Aca2-6Galb1-4GlcNAcb1-2)Mana1-6(GlcNAcb1-4)(Neu5Aca2-6Galb1-4GlcNAcb1-4(Neu5Aca2-6Galb1-4GlcNAcb1-2)Mana1-3)Manb1-4GlcNAcb1-4GlcNAcb-Sp21	25.3339	6.51325	25.7097
333	Gala1-4Galb1-4GlcNAcb1-3Galb1-4Glcb-Sp0	13.4515	12.3673	91.9399		320	GlcNAcb1-2Mana1-6(Neu5Aca2-6Galb1-4GlcNAcb1-2Mana1-3)Manb1-4GlcNAcb1-4GlcNAcb-Sp12	25.3329	8.48162	33.4807
334	GalNAcb1-3Gala1-4Galb1-4GlcNAcb1-3Galb1-4Glcb-Sp0	21.1171	9.46434	44.8184		493	Galb1-4(Fuca1-3)GlcNAcb1-6(Neu5Aca2-6(Neu5Aca2-3Galb1-3)GlcNAcb1-3)Galb1-4Glc-Sp21	25.1309	3.6201	14.405
335	GalNAca1-3(Fuca1-2)Galb1-4GlcNAcb1-3Galb1-4GlcNAcb-Sp0	7.73995	5.59579	72.2975		563	GalNAcb1-4GlcNAcb1-3GalNAcb1-4GlcNAcb-Sp0	25.0734	6.85463	27.3383
336	GalNAca1-3(Fuca1-2)Galb1-4GlcNAcb1-3Galb1-4GlcNAcb1-3Galb1-4GlcNAcb-Sp0	50.8864	22.2577	43.74		429	Galb1-4GlcNAcb1-6(Fuca1-2Galb1-3GlcNAcb1-3)Galb1-4Glc-Sp21	25.0096	7.95242	31.7975
337	Neu5Aca2-3Galb1-4(Fuca1-3)GlcNAcb1-6(Neu5Aca2-3Galb1-3)GalNAc-Sp14	115.751	59.4826	51.3885		199	Glcb1-6Glcb-Sp8	25.0096	10.2764	41.0897
338	GlcNAca1-4Galb1-4GlcNAcb1-3Galb1-4GlcNAcb1-3Galb1-4GlcNAcb-Sp0	31.8346	8.10806	25.4694		532	Galb1-4GlcNAcb1-2 Mana1-6(Galb1-4GlcNAcb1-4)(Galb1-4GlcNAcb1-2Mana1-3)Manb1-4GlcNAcb1-4(Fuca1-6)GlcNAc-Sp21	24.8737	8.60048	34.5767
339	GlcNAca1-4Galb1-4GlcNAcb-Sp0	20.0731	13.397	66.7412		193	GlcNAcb1-6GalNAca-Sp14	24.7925	4.84919	19.5591
340	GlcNAca1-4Galb1-3GlcNAcb-Sp0	19.8734	8.64839	43.5175		247	Neu5Aca2-3Galb1-3GlcNAcb1-3Galb1-4GlcNAcb-Sp0	24.7859	22.1326	89.2952
341	GlcNAca1-4Galb1-4GlcNAcb1-3Galb1-4Glcb-Sp0	17.4978	14.1059	80.6153		345	Neu5Aca2-6Galb1-4GlcNAcb1-2Mana1-6(Mana1-3)Manb1-4GlcNAcb1-4GlcNAc-Sp12	24.7829	10.0596	40.5907
342	GlcNAca1-4Galb1-4GlcNAcb1-3Galb1-4(Fuca1-3)GlcNAcb1-3Galb1-4(Fuca1-3)GlcNAcb-Sp0	46.0688	11.3423	24.6204		438	Galb1-4GlcNAcb1-6(Galb1-4GlcNAcb1-2)Mana1-6(GlcNAcb1-4)(Galb1-4GlcNAcb1-4(Galb1-4GlcNAcb1-2)Mana1-3)Manb1-4GlcNAcb1-4GlcNAc-Sp21	24.6686	12.5853	51.0176
343	GlcNAca1-4Galb1-4GlcNAcb1-3Galb1-4GlcNAcb-Sp0	14.1292	10.1286	71.6858		105	Gala1-3(Fuca1-2)Galb1-4GlcNAc-Sp0	24.6038	18.7829	76.3415
344	GlcNAca1-4Galb1-3GalNAc-Sp14	42.6197	29.5349	69.2987		102	Gala1-3(Fuca1-2)Galb1-3GlcNAcb-Sp8	24.5951	35.0725	142.6
345	Neu5Aca2-6Galb1-4GlcNAcb1-2Mana1-6(Mana1-3)Manb1-4GlcNAcb1-4GlcNAc-Sp12	24.7829	10.0596	40.5907		213	Mana1-6(Mana1-3)Mana-Sp9	24.5663	22.0827	89.89
346	Mana1-6(Neu5Aca2-6Galb1-4GlcNAcb1-2Mana1-3)Manb1-4GlcNAcb1-4GlcNAc-Sp12	43.2291	9.19261	21.2649		479	Neu5Aca2-3Galb1-4GlcNAcb1-6GalNAca-Sp14	24.5142	8.59978	35.0809
347	Neu5Aca2-6Galb1-4GlcNAcb1-2Mana1-6Manb1-4GlcNAcb1-4GlcNAc-Sp12	19.6463	3.98476	20.2825		15	GalNAcb-Sp8	24.2411	20.2528	83.5475
348	Neu5Aca2-6Galb1-4GlcNAcb1-2Mana1-3Manb1-4GlcNAcb1-4GlcNAc-Sp12	30.8203	8.12901	26.3755		88	GlcNAcb1-3Galb1-3GalNAca-Sp8	24.2341	11.4055	47.0639
349	Galb1-4GlcNAcb1-2Mana1-3Manb1-4GlcNAcb1-4GlcNAc-Sp12	26.8577	22.296	83.0153		267	Neu5Aca2-6Galb1-4(6S)GlcNAcb-Sp8	24.23	13.1629	54.3248
350	Galb1-4GlcNAcb1-2Mana1-6Manb1-4GlcNAcb1-4GlcNAc-Sp12	26.2282	30.7677	117.308		118	Gala1-3Galb-Sp8	24.08	15.3734	63.843
351	Mana1-6(Galb1-4GlcNAcb1-2Mana1-3)Manb1-4GlcNAcb1-4GlcNAcb-Sp12	53.7379	11.0757	20.6105		555	Neu5Gca2-8Neu5Gca2-3Galb1-4GlcNAcb1-3Galb1-4GlcNAc-Sp0	24.0123	3.1517	13.1254
352	GlcNAcb1-2Mana1-6(GlcNAcb1-2Mana1-3)Manb1-4GlcNAcb1-4(Fuca1-6)GlcNAcb-Sp22	67.4858	27.8891	41.3259		526	Neu5Aca2-3Galb1-3GlcNAcb1-2Mana-Sp0	23.844	14.5159	60.8785
353	Galb1-4GlcNAcb1-2Mana1-6(Galb1-4GlcNAcb1-2Mana1-3)Manb1-4GlcNAcb1-4(Fuca1-6)GlcNAcb-Sp22	102.625	46.2343	45.0518		272	Neu5Aca2-6Galb1-4Glcb-Sp0	23.8282	18.059	75.7887
354	Galb1-3GlcNAcb1-2Mana1-6(Galb1-3GlcNAcb1-2Mana1-3)Manb1-4GlcNAcb1-4(Fuca1-6)GlcNAcb-Sp22	42.0029	25.9829	61.8598		134	GlcNAcb1-6(Galb1-3)GalNAca-Sp14	23.7159	9.56424	40.3284
355	(6S)GlcNAcb1-3Galb1-4GlcNAcb-Sp0	33.3059	7.83552	23.5259		59	Fuca1-2Galb1-3GalNAcb1-3Gala1-4Galb1-4Glcb-Sp9	23.5843	18.0254	76.4297
356	KDNa2-3Galb1-4(Fuca1-3)GlcNAc-Sp0	60.5987	20.8159	34.3504		486	Neu5Aca2-3Galb1-3GlcNAcb1-2Mana1-6(GlcNAcb1-4)(Neu5Aca2-3Galb1-3GlcNAcb1-2Mana1-3)Manb1-4GlcNAcb1-4GlcNAc-Sp21	23.5647	8.61558	36.5614
357	KDNa2-6Galb1-4GlcNAc-Sp0	53.4936	27.0037	50.4802		436	Galb1-4GlcNAcb1-2Mana1-6(GlcNAcb1-4)(Galb1-4GlcNAcb1-4(Galb1-4GlcNAcb1-2)Mana1-3)Manb1-4GlcNAcb1-4GlcNAc-Sp21	23.5264	8.75817	37.2269
358	KDNa2-3Galb1-4Glc-Sp0	43.1786	15.2098	35.2254		48	Neu5,9Ac2a-Sp8	23.267	8.4158	36.1705
359	KDNa2-3Galb1-3GalNAca-Sp14	69.6295	23.6626	33.9836		565	Galb1-4GlcNAcb1-3Galb1-4GlcNAcb1-3Galb1-4GlcNAcb1-3Galb1-4GlcNAcb1-3Galb1-4GlcNAcb1-2Mana1-6(Galb1-4GlcNAcb1-3Galb1-4GlcNAcb1-3Galb1-4GlcNAcb1-3Galb1-4GlcNAcb1-3Galb1-4GlcNAcb1-2Mana1-3)Manb1-4GlcNAcb1-4GlcNAcb-Sp25	23.1196	10.4241	45.0878
360	Fuca1-2Galb1-3GlcNAcb1-2Mana1-6(Fuca1-2Galb1-3GlcNAcb1-2Mana1-3)Manb1-4GlcNAcb1-4GlcNAcb-Sp20	115.828	52.2055	45.0715		308	Neu5Aca2-6Galb1-4GlcNAcb1-2Mana1-6(GlcNAcb1-2Mana1-3)Manb1-4GlcNAcb1-4GlcNAcb-Sp12	23.0516	9.45928	41.0352
361	Fuca1-2Galb1-4GlcNAcb1-2Mana1-6(Fuca1-2Galb1-4GlcNAcb1-2Mana1-3)Manb1-4GlcNAcb1-4GlcNAcb-Sp20	62.7636	23.0608	36.7423		18	GlcN(Gc)b-Sp8	22.9187	15.4769	67.5297
362	Fuca1-2Galb1-4(Fuca1-3)GlcNAcb1-2Mana1-6(Fuca1-2Galb1-4(Fuca1-3)GlcNAcb1-2Mana1-3)Manb1-4GlcNAcb1-4GlcNAb-Sp20	53.7281	25.2089	46.9194		521	Gala1-3Galb1-4GlcNAcb1-2Mana-Sp0	22.8652	3.2742	14.3196
363	Gala1-3Galb1-4GlcNAcb1-2Mana1-6(Gala1-3Galb1-4GlcNAcb1-2Mana1-3)Manb1-4GlcNAcb1-4GlcNAcb-Sp20	27.0816	12.319	45.4882		39	(6S)(4S)Galb1-4GlcNAcb-Sp0	22.8624	1.55489	6.80106
364	Galb1-4GlcNAcb1-2Mana1-6(Mana1-3)Manb1-4GlcNAcb1-4GlcNAcb-Sp12	13.1576	4.63497	35.2267		369	Galb1-4GlcNAcb1-2Mana1-6(Galb1-4GlcNAcb1-4(Galb1-4GlcNAcb1-2)Mana1-3)Manb1-4GlcNAcb1-4GlcNAc-Sp21	22.8062	8.09192	35.4813
365	Fuca1-4(Galb1-3)GlcNAcb1-2Mana1-6(Fuca1-4(Galb1-3)GlcNAcb1-2Mana1-3)Manb1-4GlcNAcb1-4(Fuca1-6)GlcNAcb-Sp22	47.762	14.448	30.25		604	GlcNAcb1-6(Neu5Aca2-3Galb1-3)GalNAca-Sp14	22.6306	13.0933	57.8567
366	Neu5Aca2-6GlcNAcb1-4GlcNAc-Sp21	13.7365	12.0264	87.5506		46	Neu5Aca2-3(6S)Galb1-4GlcNAcb-Sp8	22.6091	3.04136	13.4519
367	Neu5Aca2-6GlcNAcb1-4GlcNAcb1-4GlcNAc-Sp21	11.1315	11.0624	99.3786		524	Galb1-3GlcNAcb1-2Mana-Sp0	22.4693	5.08236	22.6191
368	Galb1-4(Fuca1-3)GlcNAcb1-6(Fuca1-2Galb1-4GlcNAcb1-3)Galb1-4Glc-Sp21	9.13333	0.923206	10.1081		140	Galb1-3GalNAca-Sp14	22.2504	13.2969	59.7603
369	Galb1-4GlcNAcb1-2Mana1-6(Galb1-4GlcNAcb1-4(Galb1-4GlcNAcb1-2)Mana1-3)Manb1-4GlcNAcb1-4GlcNAc-Sp21	22.8062	8.09192	35.4813		426	Fuca1-2Galb1-3GlcNAcb1-2Mana1-6(Fuca1-2Galb1-3GlcNAcb1-2Mana1-3)Manb1-4GlcNAcb1-4(Fuca1-6)GlcNAcb-Sp22	22.2407	22.4644	101.006
370	GalNAca1-3(Fuca1-2)Galb1-4GlcNAcb1-2Mana1-6(GalNAca1-3(Fuca1-2)Galb1-4GlcNAcb1-2Mana1-3)Manb1-4GlcNAcb1-4GlcNAcb-Sp20	33.4627	15.9532	47.6746		477	Neu5Aca2-6Galb1-4GlcNAcb1-6(Galb1-3GlcNAcb1-3)Galb1-4Glcb-Sp21	22.1046	14.5551	65.8465
371	Gala1-3(Fuca1-2)Galb1-4GlcNAcb1-2Mana1-6(Gala1-3(Fuca1-2)Galb1-4GlcNAcb1-2Mana1-3)Manb1-4GlcNAcb1-4GlcNAcb-Sp20	39.3391	9.20346	23.3952		58	Fuca1-2Galb1-3GalNAcb1-3Gala-Sp9	21.945	5.7459	26.1832
372	Gala1-3Galb1-4(Fuca1-3)GlcNAcb1-2Mana1-6(Gala1-3Galb1-4(Fuca1-3)GlcNAcb1-2Mana1-3)Manb1-4GlcNAcb1-4GlcNAcb-Sp20	90.1423	33.0675	36.6837		431	GlcNAcb1-2Mana1-6(GlcNAcb1-4)(GlcNAcb1-2Mana1-3)Manb1-4GlcNAcb1-4GlcNAc-Sp21	21.9208	16.1213	73.5435
373	GalNAca1-3(Fuca1-2)Galb1-3GlcNAcb1-2Mana1-6(GalNAca1-3(Fuca1-2)Galb1-3GlcNAcb1-2Mana1-3)Manb1-4GlcNAcb1-4GlcNAcb-Sp20	19.7437	3.08314	15.6158		536	GalNAca1-3(Fuca1-2)Galb1-3GalNAcb1-3Gala1-4Galb1-4Glc-Sp21	21.8212	14.7761	67.7146
374	Gala1-3(Fuca1-2)Galb1-3GlcNAcb1-2Mana1-6(Gala1-3(Fuca1-2)Galb1-3GlcNAcb1-2Mana1-3)Manb1-4GlcNAcb1-4GlcNAcb-Sp20	32.8997	20.5577	62.4861		228	GalNAcb1-4(Neu5Aca2-8Neu5Aca2-3)Galb1-4Glcb-Sp0	21.8168	6.08904	27.9098
375	Fuca1-4(Fuca1-2Galb1-3)GlcNAcb1-2Mana1-3(Fuca1-4(Fuca1-2Galb1-3)GlcNAcb1-2Mana1-3)Manb1-4GlcNAcb1-4GlcNAcb-Sp19	41.7625	17.1051	40.958		458	Galb1-4GlcNAcb1-6(Galb1-4GlcNAcb1-2)Mana1-6(Galb1-4GlcNAcb1-2Mana1-3)Manb1-4GlcNAcb1-4GlcNAcb-Sp19	21.7849	8.2641	37.935
376	Neu5Aca2-3Galb1-4GlcNAcb1-3GalNAc-Sp14	21.2572	16.7168	78.6406		461	Neu5Aca2-3Galb1-4GlcNAcb1-6(Neu5Aca2-3Galb1-4GlcNAcb1-2)Mana1-6(GlcNAcb1-4)(Neu5Aca2-3Galb1-4GlcNAcb1-2Mana1-3)Manb1-4GlcNAcb1-4GlcNAcb-Sp21	21.7396	10.4382	48.0146
377	Neu5Aca2-6Galb1-4GlcNAcb1-3GalNAc-Sp14	44.5493	5.64158	12.6637		42	(6S)Galb1-4Glcb-Sp0	21.6787	14.6481	67.5691
378	Neu5Aca2-3Galb1-4(Fuca1-3)GlcNAcb1-3GalNAca-Sp14	53.4612	15.2824	28.586		593	GlcNAcb1-3Galb1-4GlcNAcb1-3GalNAca-Sp14	21.5295	19.7187	91.5892
379	GalNAcb1-4GlcNAcb1-2Mana1-6(GalNAcb1-4GlcNAcb1-2Mana1-3)Manb1-4GlcNAcb1-4GlcNAc-Sp12	54.9781	4.05943	7.38372		124	Gala1-6Glcb-Sp8	21.525	20.3999	94.773
380	Galb1-3GalNAca1-3(Fuca1-2)Galb1-4Glc-Sp0	11.5191	3.22653	28.0102		441	Neu5Aca2-3Galb1-4GlcNAcb1-3Galb-Sp8	21.4389	15.8751	74.0479
381	Galb1-3GalNAca1-3(Fuca1-2)Galb1-4GlcNAc-Sp0	8.86153	4.0424	45.6175		376	Neu5Aca2-3Galb1-4GlcNAcb1-3GalNAc-Sp14	21.2572	16.7168	78.6406
382	Galb1-3GlcNAcb1-3Galb1-4GlcNAcb1-6(Galb1-3GlcNAcb1-3)Galb1-4Glcb-Sp0	14.9966	13.24	88.2869		71	Fuca1-2Galb1-4(Fuca1-3)GlcNAcb-Sp0	21.2097	8.62655	40.6726
383	Galb1-4(Fuca1-3)GlcNAcb1-6(Galb1-3GlcNAcb1-3)Galb1-4Glc-Sp21	15.2093	12.8145	84.254		334	GalNAcb1-3Gala1-4Galb1-4GlcNAcb1-3Galb1-4Glcb-Sp0	21.1171	9.46434	44.8184
384	Galb1-4GlcNAcb1-6(Fuca1-4(Fuca1-2Galb1-3)GlcNAcb1-3)Galb1-4Glc-Sp21	39.3534	28.126	71.4703		271	Neu5Aca2-6Galb1-4GlcNAcb1-3Galb1-4GlcNAcb-Sp0	21.0445	21.0727	100.134
385	Galb1-4(Fuca1-3)GlcNAcb1-6(Fuca1-4(Fuca1-2Galb1-3)GlcNAcb1-3)Galb1-4Glc-Sp21	11.6562	23.1447	198.561		573	Neu5Aca2-8Neu5Aca2-3Galb1-3GalNAcb1-4(Neu5Aca2-3)Galb1-4Glc-Sp21	21.0136	5.37674	25.587
386	Galb1-3GlcNAcb1-3Galb1-4(Fuca1-3)GlcNAcb1-6(Galb1-3GlcNAcb1-3)Galb1-4Glc-Sp21	9.90547	21.0059	212.064		19	Galb1-4GlcNAcb1-6(Galb1-4GlcNAcb1-3)GalNAca-Sp8	21.0082	8.02707	38.2092
387	Galb1-4GlcNAcb1-6(Galb1-4GlcNAcb1-2)Mana1-6(Galb1-4GlcNAcb1-4(Galb1-4GlcNAcb1-2)Mana1-3)Manb1-4GlcNAcb1-4GlcNAcb-Sp21	8.6518	7.05494	81.5431		17	GlcNAcb-Sp8	20.9708	5.85142	27.9027
388	GlcNAcb1-2Mana1-6(GlcNAcb1-4(GlcNAcb1-2)Mana1-3)Manb1-4GlcNAcb1-4GlcNAc-Sp21	17.9497	3.41028	18.9991		107	Gala1-3(Fuca1-2)Galb-Sp8	20.8476	7.19555	34.5151
389	Fuca1-2Galb1-3GalNAca1-3(Fuca1-2)Galb1-4Glcb-Sp0	10.2848	2.47283	24.0435		239	Neu5Aca2-3Galb1-3(Fuca1-4)GlcNAcb-Sp8	20.8006	8.48981	40.8152
390	Fuca1-2Galb1-3GalNAca1-3(Fuca1-2)Galb1-4GlcNAcb-Sp0	60.055	23.8858	39.7732		110	Gala1-3GalNAca-Sp8	20.7955	8.42488	40.513
391	Galb1-3GlcNAcb1-3GalNAca-Sp14	29.1918	10.0075	34.2818		154	Galb1-4(Fuca1-3)GlcNAcb1-3Galb1-4(Fuca1-3)GlcNAcb1-3Galb1-4(Fuca1-3)GlcNAcb-Sp0	20.7451	12.0671	58.1685
392	GalNAcb1-4(Neu5Aca2-3)Galb1-4GlcNAcb1-3GalNAca-Sp14	82.3937	73.536	89.2496		31	(3S)Galb1-3GlcNAcb-Sp8	20.7218	17.9705	86.7231
393	GalNAca1-3(Fuca1-2)Galb1-3GalNAca1-3(Fuca1-2)Galb1-4GlcNAcb-Sp0	56.2308	26.4765	47.0854		296	4S(3S)Galb1-4GlcNAcb-Sp0	20.7185	7.32377	35.3489
394	Gala1-3Galb1-3GlcNAcb1-2Mana1-6(Gala1-3Galb1-3GlcNAcb1-2Mana1-3)Manb1-4GlcNAcb1-4GlcNAc-Sp19	76.4853	38.7111	50.6125		177	GlcNAcb1-6(GlcNAcb1-3)GalNAca-Sp14	20.5606	3.99385	19.4248
395	Gala1-3Galb1-3(Fuca1-4)GlcNAcb1-2Mana1-6(Gala1-3Galb1-3(Fuca1-4)GlcNAcb1-2Mana1-3)Manb1-4GlcNAcb1-4GlcNAc-Sp19	49.9886	29.2101	58.4336		162	Galb1-4GlcNAcb1-3Galb1-4GlcNAcb1-3Galb1-4GlcNAcb-Sp0	20.5507	18.1817	88.4726
396	Neu5Aca2-3Galb1-3GlcNAcb1-2Mana1-6(Neu5Aca2-3Galb1-3GlcNAcb1-2Mana1-3)Manb1-4GlcNAcb1-4GlcNAc-Sp19	65.4495	17.7238	27.0801		128	Galb1-3(Fuca1-4)GlcNAc-Sp0	20.5475	21.2037	103.194
397	GlcNAcb1-2Mana1-6(Galb1-4GlcNAcb1-2Mana1-3)Manb1-4GlcNAcb1-4GlcNAc-Sp12	14.1862	12.2399	86.2802		286	Neu5Gca2-6Galb1-4GlcNAcb-Sp0	20.5239	24.7773	120.724
398	Galb1-4GlcNAcb1-2Mana1-6(GlcNAcb1-2Mana1-3)Manb1-4GlcNAcb1-4GlcNAc-Sp12	19.5971	10.0492	51.2793		415	GalNAca1-3GalNAcb1-3Gala1-4Galb1-4Glcb-Sp0	20.3136	8.68189	42.7393
399	Neu5Aca2-3Galb1-3GlcNAcb1-3GalNAca-Sp14	18.7998	20.2145	107.525		73	Fuca1-2Galb1-4GlcNAcb1-3Galb1-4GlcNAcb-Sp0	20.2783	5.03159	24.8126
400	Fuca1-2Galb1-4GlcNAcb1-3GalNAca-Sp14	56.2101	11.7876	20.9706		554	Neu5Gca2-8Neu5Aca2-3Galb1-4GlcNAc-Sp0	20.1445	9.23631	45.8503
401	Galb1-4(Fuca1-3)GlcNAcb1-3GalNAca-Sp14	37.8315	7.93042	20.9625		82	GalNAca1-3(Fuca1-2)Galb1-3GlcNAcb-Sp0	20.1211	14.71	73.1077
402	GalNAca1-3GalNAcb1-3Gala1-4Galb1-4GlcNAcb-Sp0	18.2625	11.2531	61.6186		339	GlcNAca1-4Galb1-4GlcNAcb-Sp0	20.0731	13.397	66.7412
403	Gala1-4Galb1-3GlcNAcb1-2Mana1-6(Gala1-4Galb1-3GlcNAcb1-2Mana1-3)Manb1-4GlcNAcb1-4GlcNAcb-Sp19	74.219	32.9134	44.3463		203	GlcAb1-3Galb-Sp8	20.0727	7.98221	39.7665
404	Gala1-4Galb1-4GlcNAcb1-2Mana1-6(Gala1-4Galb1-4GlcNAcb1-2Mana1-3)Manb1-4GlcNAcb1-4GlcNAcb-Sp24	48.4914	29.9853	61.8363		191	GlcNAcb1-4GlcNAcb1-4GlcNAcb-Sp8	19.9781	10.6599	53.3581
405	Gala1-3Galb1-4GlcNAcb1-3GalNAca-Sp14	27.2038	13.868	50.9782		234	Neu5Aca2-3Galb1-3GalNAcb1-4(Neu5Aca2-3)Galb1-4Glcb-Sp0	19.977	8.83483	44.225
406	Galb1-3GlcNAcb1-6Galb1-4GlcNAcb-Sp0	5.32297	18.5475	348.443		180	GlcNAcb1-3GalNAca-Sp14	19.9139	9.45612	47.485
407	Galb1-3GlcNAca1-6Galb1-4GlcNAcb-Sp0	17.2536	13.4706	78.0741		340	GlcNAca1-4Galb1-3GlcNAcb-Sp0	19.8734	8.64839	43.5175
408	GalNAcb1-3Gala1-6Galb1-4Glcb-Sp8	9.80815	13.8515	141.224		150	Galb1-3GlcNAcb-Sp8	19.7692	10.9387	55.3322
409	Gala1-3(Fuca1-2)Galb1-4(Fuca1-3)Glcb-Sp21	12.13	4.87648	40.2017		373	GalNAca1-3(Fuca1-2)Galb1-3GlcNAcb1-2Mana1-6(GalNAca1-3(Fuca1-2)Galb1-3GlcNAcb1-2Mana1-3)Manb1-4GlcNAcb1-4GlcNAcb-Sp20	19.7437	3.08314	15.6158
410	Galb1-4GlcNAcb1-6(Neu5Aca2-6Galb1-3GlcNAcb1-3)Galb1-4Glc-Sp21	14.8994	6.80509	45.6735		347	Neu5Aca2-6Galb1-4GlcNAcb1-2Mana1-6Manb1-4GlcNAcb1-4GlcNAc-Sp12	19.6463	3.98476	20.2825
411	Galb1-3GalNAcb1-4(Neu5Aca2-8Neu5Aca2-3)Galb1-4Glcb-Sp0	31.567	9.00641	28.531		243	Neu5Aca2-6(Neu5Aca2-3Galb1-3)GalNAca-Sp8	19.6068	5.32614	27.1647
412	Neu5Aca2-3Galb1-3GalNAcb1-4(Neu5Aca2-8Neu5Aca2-3)Galb1-4Glcb-Sp0	35.9536	18.8315	52.3773		398	Galb1-4GlcNAcb1-2Mana1-6(GlcNAcb1-2Mana1-3)Manb1-4GlcNAcb1-4GlcNAc-Sp12	19.5971	10.0492	51.2793
413	Gala1-3(Fuca1-2)Galb1-4GlcNAcb1-3GalNAca-Sp14	34.103	7.23317	21.2097		421	GlcNAcb1-2(GlcNAcb1-6)Mana1-6(GlcNAcb1-2Mana1-3)Manb1-4GlcNAcb1-4GlcNAcb-Sp19	19.482	9.87296	50.6774
414	GalNAca1-3(Fuca1-2)Galb1-4GlcNAcb1-3GalNAca-Sp14	58.7758	22.3457	38.0184		63	Fuca1-2Galb1-3GalNAcb1-4(Neu5Aca2-3)Galb1-4Glcb-Sp0	19.3625	9.83934	50.8163
415	GalNAca1-3GalNAcb1-3Gala1-4Galb1-4Glcb-Sp0	20.3136	8.68189	42.7393		237	Neu5Aca2-3GalNAcb1-4GlcNAcb-Sp0	19.3263	7.55556	39.0946
416	Fuca1-2Galb1-4(Fuca1-3)GlcNAcb1-3GalNAca-Sp14	75.6399	35.8128	47.3464		178	GlcNAcb1-6(GlcNAcb1-3)Galb1-4GlcNAcb-Sp8	19.3163	5.60472	29.0154
417	Gala1-3(Fuca1-2)Galb1-4(Fuca1-3)GlcNAcb1-3GalNAc-Sp14	50.7915	5.06094	9.96413		69	Fuca1-2Galb1-4(Fuca1-3)GlcNAcb1-3Galb1-4(Fuca1-3)GlcNAcb-Sp0	19.2833	6.72342	34.8666
418	GalNAca1-3(Fuca1-2)Galb1-4(Fuca1-3)GlcNAcb1-3GalNAc-Sp14	63.4713	29.9984	47.2628		111	Gala1-3GalNAca-Sp16	19.2741	1.99765	10.3644
419	Galb1-4(Fuca1-3)GlcNAcb1-2Mana1-6(Galb1-4(Fuca1-3)GlcNAcb1-2Mana1-3)Manb1-4GlcNAcb1-4(Fuca1-6)GlcNAcb-Sp22	52.675	16.5082	31.3398		238	Neu5Aca2-3Galb1-3(6S)GlcNAc-Sp8	19.2625	4.61008	23.9329
420	Fuca1-2Galb1-4GlcNAcb1-2Mana1-6(Fuca1-2Galb1-4GlcNAcb1-2Mana1-3)Manb1-4GlcNAcb1-4(Fuca1-6)GlcNAcb-Sp22	46.7932	6.98202	14.921		259	Neu5Aca2-3Galb1-4GlcNAcb-Sp0	19.1102	13.4469	70.3647
421	GlcNAcb1-2(GlcNAcb1-6)Mana1-6(GlcNAcb1-2Mana1-3)Manb1-4GlcNAcb1-4GlcNAcb-Sp19	19.482	9.87296	50.6774		210	Mana1-6(Mana1-2Mana1-3)Mana1-6(Mana1-2Mana1-3)Manb1-4GlcNAcb1-4GlcNAcb-Sp12	18.9618	12.9783	68.4441
422	Fuca1-2Galb1-3GlcNAcb1-3GalNAc-Sp14	38.4691	23.4425	60.9384		399	Neu5Aca2-3Galb1-3GlcNAcb1-3GalNAca-Sp14	18.7998	20.2145	107.525
423	Gala1-3(Fuca1-2)Galb1-3GlcNAcb1-3GalNAc-Sp14	27.0629	4.89522	18.0883		530	GlcNAcb1-2 Mana1-6(GlcNAcb1-4)(GlcNAcb1-2Mana1-3)Manb1-4GlcNAcb1-4(Fuca1-6)GlcNAc-Sp21	18.7771	5.32413	28.3544
424	GalNAca1-3(Fuca1-2)Galb1-3GlcNAcb1-3GalNAc-Sp14	114.132	43.1966	37.848		519	GalNAca1-3(Fuca1-2)Galb1-4GlcNAcb1-6GalNAc-Sp14	18.7382	5.21606	27.8365
425	Gala1-3Galb1-3GlcNAcb1-3GalNAc-Sp14	59.978	30.9174	51.5478		53	GlcNAcb1-2Mana1-6(GlcNAcb1-2Mana1-3)Manb1-4GlcNAcb1-4GlcNAcb-Sp13	18.7227	7.30955	39.041
426	Fuca1-2Galb1-3GlcNAcb1-2Mana1-6(Fuca1-2Galb1-3GlcNAcb1-2Mana1-3)Manb1-4GlcNAcb1-4(Fuca1-6)GlcNAcb-Sp22	22.2407	22.4644	101.006		317	Neu5Aca2-3Galb1-4GlcNAcb1-6(Neu5Aca2-3Galb1-3)GalNAca-Sp14	18.7227	0.837842	4.47501
427	Gala1-3(Fuca1-2)Galb1-4GlcNAcb1-2Mana1-6(Gala1-3(Fuca1-2)Galb1-4GlcNAcb1-2Mana1-3)Manb1-4GlcNAcb1-4(Fuca1-6)GlcNAcb-Sp22	32.041	10.0605	31.3988		43	(6S)Galb1-4Glcb-Sp8	18.688	16.2333	86.8651
428	Galb1-3GlcNAcb1-6(Galb1-3GlcNAcb1-2)Mana1-6(Galb1-3GlcNAcb1-2Mana1-3)Manb1-4GlcNAcb1-4GlcNAcb-Sp19	42.9198	26.5884	61.949		188	GlcNAcb1-4Galb1-4GlcNAcb-Sp8	18.6784	20.2991	108.677
429	Galb1-4GlcNAcb1-6(Fuca1-2Galb1-3GlcNAcb1-3)Galb1-4Glc-Sp21	25.0096	7.95242	31.7975		491	Neu5Aca2-3Galb1-3GlcNAcb1-6GalNAca-Sp14	18.6717	7.12338	38.1506
430	Fuca1-3GlcNAcb1-6(Galb1-4GlcNAcb1-3)Galb1-4Glc-Sp21	5.92938	5.03756	84.9594		201	GlcAa-Sp8	18.6261	5.4407	29.2102
431	GlcNAcb1-2Mana1-6(GlcNAcb1-4)(GlcNAcb1-2Mana1-3)Manb1-4GlcNAcb1-4GlcNAc-Sp21	21.9208	16.1213	73.5435		251	Neu5Aca2-3Galb1-4(6S)GlcNAcb-Sp8	18.5496	8.00507	43.155
432	GlcNAcb1-2Mana1-6(GlcNAcb1-4)(GlcNAcb1-4(GlcNAcb1-2)Mana1-3)Manb1-4GlcNAcb1-4GlcNAc-Sp21	18.0887	8.29148	45.838		599	Galb1-4GlcNAcb1-3Galb1-3GalNAca-Sp14	18.4651	7.31601	39.6208
433	GlcNAcb1-6(GlcNAcb1-2)Mana1-6(GlcNAcb1-4)(GlcNAcb1-2Mana1-3)Manb1-4GlcNAcb1-4GlcNAc-Sp21	15.4028	3.35715	21.7958		326	Neu5Aca2-3Galb1-4GlcNAcb1-2Mana1-6(Neu5Aca2-6Galb1-4GlcNAcb1-2Mana1-3)Manb1-4GlcNAcb1-4GlcNAcb-Sp12	18.3841	13.3106	72.4026
434	GlcNAcb1-6(GlcNAcb1-2)Mana1-6(GlcNAcb1-4)(GlcNAcb1-4(GlcNAcb1-2)Mana1-3)Manb1-4GlcNAcb1-4GlcNAc-Sp21	32.3948	16.0131	49.4312		79	Fuca1-3GlcNAcb-Sp8	18.2657	12.1287	66.4016
435	Galb1-4GlcNAcb1-2Mana1-6(GlcNAcb1-4)(Galb1-4GlcNAcb1-2Mana1-3)Manb1-4GlcNAcb1-4GlcNAc-Sp21	40.511	18.063	44.5881		402	GalNAca1-3GalNAcb1-3Gala1-4Galb1-4GlcNAcb-Sp0	18.2625	11.2531	61.6186
436	Galb1-4GlcNAcb1-2Mana1-6(GlcNAcb1-4)(Galb1-4GlcNAcb1-4(Galb1-4GlcNAcb1-2)Mana1-3)Manb1-4GlcNAcb1-4GlcNAc-Sp21	23.5264	8.75817	37.2269		432	GlcNAcb1-2Mana1-6(GlcNAcb1-4)(GlcNAcb1-4(GlcNAcb1-2)Mana1-3)Manb1-4GlcNAcb1-4GlcNAc-Sp21	18.0887	8.29148	45.838
437	Galb1-4GlcNAcb1-6(Galb1-4GlcNAcb1-2)Mana1-6(GlcNAcb1-4)(Galb1-4GlcNAcb1-2Mana1-3)Manb1-4GlcNAcb1-4GlcNAc-Sp21	29.7966	10.7379	36.0374		388	GlcNAcb1-2Mana1-6(GlcNAcb1-4(GlcNAcb1-2)Mana1-3)Manb1-4GlcNAcb1-4GlcNAc-Sp21	17.9497	3.41028	18.9991
438	Galb1-4GlcNAcb1-6(Galb1-4GlcNAcb1-2)Mana1-6(GlcNAcb1-4)(Galb1-4GlcNAcb1-4(Galb1-4GlcNAcb1-2)Mana1-3)Manb1-4GlcNAcb1-4GlcNAc-Sp21	24.6686	12.5853	51.0176		40	(4S)Galb1-4GlcNAcb-Sp8	17.8475	11.5018	64.445
439	Galb1-4Galb-Sp10	28.0152	13.3084	47.5043		101	Gala1-3(Fuca1-2)Galb1-3GlcNAcb-Sp0	17.805	9.16942	51.499
440	Galb1-6Galb-Sp10	60.0955	41.4622	68.9938		310	GlcNAcb1-4GlcNAcb-Sp10	17.6761	11.9249	67.4636
441	Neu5Aca2-3Galb1-4GlcNAcb1-3Galb-Sp8	21.4389	15.8751	74.0479		93	GalNAca1-4(Fuca1-2)Galb1-4GlcNAcb-Sp8	17.5873	3.88782	22.1058
442	GalNAcb1-6GalNAcb-Sp8	13.2238	7.4534	56.3634		341	GlcNAca1-4Galb1-4GlcNAcb1-3Galb1-4Glcb-Sp0	17.4978	14.1059	80.6153
443	(6S)Galb1-3GlcNAcb-Sp0	16.6289	8.30148	49.9218		51	Mana1-6(Mana1-3)Manb1-4GlcNAcb1-4GlcNAcb-Sp13	17.3986	9.85634	56.6501
444	(6S)Galb1-3(6S)GlcNAc-Sp0	45.23	24.2215	53.552		232	GalNAcb1-4(Neu5Aca2-3)Galb1-4GlcNAcb-Sp8	17.3695	18.2681	105.174
445	Fuca1-2Galb1-4 GlcNAcb1-2Mana1-6(Fuca1-2Galb1-4GlcNAcb1-2(Fuca1-2Galb1-4GlcNAcb1-4)Mana1-3)Manb1-4GlcNAcb1-4GlcNAcb-Sp12	66.3333	23.3234	35.1609		407	Galb1-3GlcNAca1-6Galb1-4GlcNAcb-Sp0	17.2536	13.4706	78.0741
446	Fuca1-2Galb1-4(Fuca1-3)GlcNAcb1-2Mana1-6(Fuca1-2Galb1-4(Fuca1-3)GlcNAcb1-4(Fuca1-2Galb1-4(Fuca1-3)GlcNAcb1-2)Mana1-3)Manb1-4GlcNAcb1-4GlcNAcb-Sp12	47.5738	17.3491	36.4678		147	Galb1-3GlcNAcb1-3Galb1-4GlcNAcb-Sp0	17.0643	10.2024	59.7878
447	Galb1-4(Fuca1-3)GlcNAcb1-6GalNAc-Sp14	109.981	29.4188	26.7491		21	GlcNAcb1-6(GlcNAcb1-4)(GlcNAcb1-3)GlcNAc-Sp8	16.9422	8.74282	51.6038
448	Galb1-4GlcNAcb1-2Mana-Sp0	38.1731	10.8929	28.5355		281	Neu5Gca2-3Galb1-3GlcNAcb-Sp0	16.827	9.55843	56.8041
449	Fuca1-2Galb1-4GlcNAcb1-6(Fuca1-2Galb1-4GlcNAcb1-3)GalNAc-Sp14	95.5385	45.5659	47.6938		274	Neu5Aca2-6Galb-Sp8	16.786	2.28581	13.6174
450	Gala1-3(Fuca1-2)Galb1-4GlcNAcb1-6(Gala1-3(Fuca1-2)Galb1-4GlcNAcb1-3)GalNAc-Sp14	66.6603	38.751	58.132		452	Neu5Aca2-8Neu5Aca2-3Galb1-3GalNAcb1-4(Neu5Aca2-8Neu5Aca2-3)Galb1-4Glcb-Sp0	16.6374	9.42993	56.6793
451	GalNAca1-3(Fuca1-2)Galb1-4GlcNAcb1-6(GalNAca1-3(Fuca1-2)Galb1-4GlcNAcb1-3)GalNAc-Sp14	37.1187	17.7004	47.6859		443	(6S)Galb1-3GlcNAcb-Sp0	16.6289	8.30148	49.9218
452	Neu5Aca2-8Neu5Aca2-3Galb1-3GalNAcb1-4(Neu5Aca2-8Neu5Aca2-3)Galb1-4Glcb-Sp0	16.6374	9.42993	56.6793		125	Galb1-2Galb-Sp8	16.4829	17.4227	105.701
453	GalNAcb1-4Galb1-4Glcb-Sp0	32.8268	17.018	51.8418		255	Neu5Aca2-3Galb1-4(Fuca1-3)GlcNAcb-Sp8	16.3624	14.8645	90.8455
454	GalNAca1-3(Fuca1-2)Galb1-4GlcNAcb1-2Mana1-6(GalNAca1-3(Fuca1-2)Galb1-4GlcNAcb1-2Mana1-3)Manb1-4GlcNAcb1-4(Fuca1-6)GlcNAcb-Sp22	46.4523	12.5771	27.0752		144	Galb1-3GalNAcb1-4(Neu5Aca2-3)Galb1-4Glcb-Sp0	16.3574	17.1006	104.544
455	Gala1-3(Fuca1-2)Galb1-3GlcNAcb1-2Mana1-6(Gala1-3(Fuca1-2)Galb1-3GlcNAcb1-2Mana1-3)Manb1-4GlcNAcb1-4(Fuca1-6)GlcNAcb-Sp22	46.1878	29.464	63.7917		148	Galb1-3GlcNAcb1-3Galb1-4Glcb-Sp10	16.3336	6.91966	42.3646
456	Neu5Aca2-6Galb1-4GlcNAcb1-6(Fuca1-2Galb1-3GlcNAcb1-3)Galb1-4Glc-Sp21	15.2575	13.0132	85.2907		242	Neu5Aca2-3Galb1-3(6S)GalNAca-Sp8	16.3124	10.9749	67.2795
457	GalNAca1-3(Fuca1-2)Galb1-3GlcNAcb1-2Mana1-6(GalNAca1-3(Fuca1-2)Galb1-3GlcNAcb1-2Mana1-3)Manb1-4GlcNAcb1-4(Fuca1-6)GlcNAcb-Sp22	27.657	10.9107	39.4501		484	Mana1-6(Mana1-3)Manb1-4GlcNAcb1-4(Fuca1-6)GlcNAcb-Sp19	16.2154	8.05422	49.6704
458	Galb1-4GlcNAcb1-6(Galb1-4GlcNAcb1-2)Mana1-6(Galb1-4GlcNAcb1-2Mana1-3)Manb1-4GlcNAcb1-4GlcNAcb-Sp19	21.7849	8.2641	37.935		168	Galb1-4GlcNAcb-Sp0	16.1245	12.3622	76.6673
459	Neu5Aca2-3Galb1-4GlcNAcb1-2Mana1-6(GlcNAcb1-4)(Neu5Aca2-3Galb1-4GlcNAcb1-2Mana1-3)Manb1-4GlcNAcb1-4GlcNAcb-Sp21	14.4564	1.48248	10.2548		316	Mana1-2Mana1-6(Mana1-2Mana1-3)Mana1-6(Mana1-2Mana1-2Mana1-3)Mana-Sp9	16.088	9.12216	56.7015
460	Neu5Aca2-3Galb1-4GlcNAcb1-4Mana1-6(GlcNAcb1-4)(Neu5Aca2-3Galb1-4GlcNAcb1-4(Neu5Aca2-3Galb1-4GlcNAcb1-2)Mana1-3)Manb1-4GlcNAcb1-4GlcNAcb-Sp21	34.1823	22.7703	66.6143		512	(6S)GalNAcb1-4GlcNAc-Sp8	16.0366	3.46659	21.6167
461	Neu5Aca2-3Galb1-4GlcNAcb1-6(Neu5Aca2-3Galb1-4GlcNAcb1-2)Mana1-6(GlcNAcb1-4)(Neu5Aca2-3Galb1-4GlcNAcb1-2Mana1-3)Manb1-4GlcNAcb1-4GlcNAcb-Sp21	21.7396	10.4382	48.0146		513	(3S)GalNAcb1-4(3S)GlcNAc-Sp8	15.9593	7.9493	49.8099
462	Neu5Aca2-3Galb1-4GlcNAcb1-6(Neu5Aca2-3Galb1-4GlcNAcb1-2)Mana1-6(GlcNAcb1-4)(Neu5Aca2-3Galb1-4GlcNAcb1-4(Neu5Aca2-3Galb1-4GlcNAcb1-2)Mana1-3)Manb1-4GlcNAcb1-4GlcNAcb-Sp21	66.3877	48.7609	73.4487		561	GlcNAcb1-3Galb1-4GlcNAcb1-6(GlcNAcb1-3Galb1-3)GalNAca-Sp14	15.8805	4.66396	29.3691
463	Neu5Aca2-6Galb1-4GlcNAcb1-2Mana1-6(GlcNAcb1-4)(Neu5Aca2-6Galb1-4GlcNAcb1-2Mana1-3)Manb1-4GlcNAcb1-4GlcNAcb-Sp21	30.7012	12.585	40.9917		115	Gala1-3Galb1-4GlcNAcb-Sp8	15.8562	12.9462	81.6472
464	Neu5Aca2-6Galb1-4GlcNAcb1-4Mana1-6(GlcNAcb1-4)(Neu5Aca2-6Galb1-4GlcNAcb1-4(Neu5Aca2-6Galb1-4GlcNAcb1-2)Mana1-3)Manb1-4GlcNAcb1-4GlcNAcb-Sp21	35.348	26.8917	76.077		133	GlcNAcb1-6(Galb1-3)GalNAca-Sp8	15.7749	4.24072	26.8828
465	Neu5Aca2-6Galb1-4GlcNAcb1-6(Neu5Aca2-6Galb1-4GlcNAcb1-2)Mana1-6(GlcNAcb1-4)(Neu5Aca2-6Galb1-4GlcNAcb1-2Mana1-3)Manb1-4GlcNAcb1-4GlcNAcb-Sp21	33.7989	25.4022	75.1571		119	Gala1-4(Fuca1-2)Galb1-4GlcNAcb-Sp8	15.7405	5.15179	32.7295
466	Neu5Aca2-6Galb1-4GlcNAcb1-6(Neu5Aca2-6Galb1-4GlcNAcb1-2)Mana1-6(GlcNAcb1-4)(Neu5Aca2-6Galb1-4GlcNAcb1-4(Neu5Aca2-6Galb1-4GlcNAcb1-2)Mana1-3)Manb1-4GlcNAcb1-4GlcNAcb-Sp21	25.3339	6.51325	25.7097		209	Mana1-2Mana1-3Mana-Sp9	15.681	9.03232	57.6005
467	Gala1-3(Fuca1-2)Galb1-3GalNAca-Sp8	12.5767	5.24269	41.6858		245	Neu5Aca2-3Galb-Sp8	15.502	10.9021	70.3266
468	Gala1-3(Fuca1-2)Galb1-3GalNAcb-Sp8	26.0462	9.51022	36.5129		265	Neu5Aca2-6GalNAca-Sp8	15.4501	10.4598	67.7005
469	Glca1-6Glca1-6Glca1-6Glcb-Sp10	33.711	14.3867	42.6766		66	Fuca1-2Galb1-3GlcNAcb1-3Galb1-4Glcb-Sp10	15.4459	9.38126	60.7362
470	Glca1-4Glca1-4Glca1-4Glcb-Sp10	46.8748	31.6133	67.4421		433	GlcNAcb1-6(GlcNAcb1-2)Mana1-6(GlcNAcb1-4)(GlcNAcb1-2Mana1-3)Manb1-4GlcNAcb1-4GlcNAc-Sp21	15.4028	3.35715	21.7958
471	Neu5Aca2-3Galb1-4GlcNAcb1-6(Neu5Aca2-3Galb1-4GlcNAcb1-3)GalNAca-Sp14	45.0401	20.1924	44.832		112	Gala1-3GalNAcb-Sp8	15.3918	15.5047	100.733
472	Fuca1-2Galb1-4(Fuca1-3)GlcNAcb1-2Mana1-6(Fuca1-2Galb1-4(Fuca1-3)GlcNAcb1-2Mana1-3)Manb1-4GlcNAcb1-4(Fuca1-6)GlcNAcb-Sp24	43.9745	15.222	34.6154		511	(6S)(4S)GalNAcb1-4GlcNAc-Sp8	15.3633	10.9796	71.4666
473	Fuca1-2Galb1-3(Fuca1-4)GlcNAcb1-2Mana1-6(Fuca1-2Galb1-3(Fuca1-4)GlcNAcb1-2Mana1-3)Manb1-4GlcNAcb1-4(Fuca1-6)GlcNAcb1-4(Fuca1-6)GlcNAcb-Sp19	37.9847	15.7515	41.468		300	Galb1-3Galb1-4GlcNAcb-Sp8	15.2955	2.62219	17.1435
474	Neu5Aca2-3Galb1-3GlcNAcb1-6(Neu5Aca2-3Galb1-3GlcNAcb1-2)Mana1-6(Neu5Aca2-3Galb1-3GlcNAcb1-2Mana1-3)Manb1-4GlcNAcb1-4GlcNAcb-Sp19	56.1695	8.60885	15.3266		456	Neu5Aca2-6Galb1-4GlcNAcb1-6(Fuca1-2Galb1-3GlcNAcb1-3)Galb1-4Glc-Sp21	15.2575	13.0132	85.2907
475	GlcNAcb1-6(GlcNAcb1-2)Mana1-6(GlcNAcb1-2Mana1-3)Manb1-4GlcNAcb1-4(Fuca1-6)GlcNAcb-Sp24	76.6446	14.6873	19.1628		383	Galb1-4(Fuca1-3)GlcNAcb1-6(Galb1-3GlcNAcb1-3)Galb1-4Glc-Sp21	15.2093	12.8145	84.254
476	Galb1-3GlcNAcb1-2Mana1-6(GlcNAcb1-4)(Galb1-3GlcNAcb1-2Mana1-3)Manb1-4GlcNAcb1-4GlcNAcb-Sp21	94.1576	47.7554	50.7186		515	(3S)GalNAcb1-4GlcNAc-Sp8	15.0404	9.05599	60.2111
477	Neu5Aca2-6Galb1-4GlcNAcb1-6(Galb1-3GlcNAcb1-3)Galb1-4Glcb-Sp21	22.1046	14.5551	65.8465		142	Galb1-3GalNAcb-Sp8	15.0024	5.71864	38.1181
478	Neu5Aca2-3Galb1-4GlcNAcb1-2Mana-Sp0	97.7104	29.6286	30.3229		382	Galb1-3GlcNAcb1-3Galb1-4GlcNAcb1-6(Galb1-3GlcNAcb1-3)Galb1-4Glcb-Sp0	14.9966	13.24	88.2869
479	Neu5Aca2-3Galb1-4GlcNAcb1-6GalNAca-Sp14	24.5142	8.59978	35.0809		135	Neu5Aca2-6(Galb1-3)GalNAca-Sp8	14.9829	7.00998	46.7865
480	Neu5Aca2-6Galb1-4GlcNAcb1-6GalNAca-Sp14	104.412	48.3239	46.2819		410	Galb1-4GlcNAcb1-6(Neu5Aca2-6Galb1-3GlcNAcb1-3)Galb1-4Glc-Sp21	14.8994	6.80509	45.6735
481	Neu5Aca2-6Galb1-4 GlcNAcb1-6(Neu5Aca2-6Galb1-4GlcNAcb1-3)GalNAca-Sp14	49.7855	23.7969	47.7988		261	Neu5Aca2-3Galb1-4GlcNAcb1-3Galb1-4GlcNAcb-Sp0	14.7952	14.2456	96.2853
482	Neu5Aca2-6Galb1-4GlcNAcb1-2Mana1-6(Neu5Aca2-6Galb1-4GlcNAcb1-2Mana1-3)Manb1-4GlcNAcb1-4(Fuca1-6)GlcNAcb-Sp24	47.803	19.1425	40.0446		283	Neu5Gca2-3Galb1-4GlcNAcb-Sp0	14.786	23.8591	161.363
483	Neu5Aca2-3Galb1-4GlcNAcb1-2Mana1-6(Neu5Aca2-3Galb1-4GlcNAcb1-2Mana1-3)Manb1-4GlcNAcb1-4(Fuca1-6)GlcNAcb-Sp24	47.6758	16.3424	34.2782		92	GalNAca1-3Galb-Sp8	14.5719	6.24234	42.8382
484	Mana1-6(Mana1-3)Manb1-4GlcNAcb1-4(Fuca1-6)GlcNAcb-Sp19	16.2154	8.05422	49.6704		459	Neu5Aca2-3Galb1-4GlcNAcb1-2Mana1-6(GlcNAcb1-4)(Neu5Aca2-3Galb1-4GlcNAcb1-2Mana1-3)Manb1-4GlcNAcb1-4GlcNAcb-Sp21	14.4564	1.48248	10.2548
485	Galb1-4GlcNAcb1-6(Galb1-4GlcNAcb1-2)Mana1-6(Galb1-4GlcNAcb1-2Mana1-3)Manb1-4GlcNAcb1-4(Fuca1-6)GlcNAcb-Sp24	51.6566	31.8394	61.6366		307	GlcAb1-3GlcNAcb-Sp8	14.4249	4.90747	34.0207
486	Neu5Aca2-3Galb1-3GlcNAcb1-2Mana1-6(GlcNAcb1-4)(Neu5Aca2-3Galb1-3GlcNAcb1-2Mana1-3)Manb1-4GlcNAcb1-4GlcNAc-Sp21	23.5647	8.61558	36.5614		535	GlcNAcb1-3Galb1-4GlcNAcb1-6(GlcNAcb1-3)Galb1-4GlcNAc-Sp0	14.3739	4.45718	31.0089
487	Neu5Aca2-6Galb1-4GlcNAcb1-6(Fuca1-2Galb1-4(Fuca1-3)GlcNAcb1-3)Galb1-4Glc-Sp21	51.6386	29.8415	57.7892		397	GlcNAcb1-2Mana1-6(Galb1-4GlcNAcb1-2Mana1-3)Manb1-4GlcNAcb1-4GlcNAc-Sp12	14.1862	12.2399	86.2802
488	Galb1-3GlcNAcb1-6GalNAca-Sp14	9.2582	5.04034	54.4419		343	GlcNAca1-4Galb1-4GlcNAcb1-3Galb1-4GlcNAcb-Sp0	14.1292	10.1286	71.6858
489	Gala1-3Galb1-3GlcNAcb1-6GalNAca-Sp14	54.4359	21.9258	40.2783		302	Galb1-4GlcNAcb1-6(Galb1-4GlcNAcb1-3)Galb1-4GlcNAc-Sp0	14.072	11.3721	80.8141
490	Galb1-3(Fuca1-4)GlcNAcb1-6GalNAca-Sp14	28.4432	8.58024	30.1662		87	GalNAca1-3(Fuca1-2)Galb1-4Glcb-Sp0	13.8897	9.88319	71.1546
491	Neu5Aca2-3Galb1-3GlcNAcb1-6GalNAca-Sp14	18.6717	7.12338	38.1506		121	Gala1-4Galb1-4GlcNAcb-Sp8	13.8553	10.116	73.0119
492	(3S)Galb1-3(Fuca1-4)GlcNAcb-Sp0	45.8847	40.5693	88.4158		208	Mana1-2Mana1-6(Mana1-2Mana1-3)Mana-Sp9	13.7962	11.9506	86.6227
493	Galb1-4(Fuca1-3)GlcNAcb1-6(Neu5Aca2-6(Neu5Aca2-3Galb1-3)GlcNAcb1-3)Galb1-4Glc-Sp21	25.1309	3.6201	14.405		366	Neu5Aca2-6GlcNAcb1-4GlcNAc-Sp21	13.7365	12.0264	87.5506
494	Fuca1-2Galb1-4GlcNAcb1-6GalNAca-Sp14	56.1435	15.0291	26.769		68	Fuca1-2Galb1-3GlcNAcb-Sp8	13.4953	4.78938	35.4893
495	Gala1-3Galb1-4GlcNAcb1-6GalNAca-Sp14	29.2365	10.8346	37.0585		333	Gala1-4Galb1-4GlcNAcb1-3Galb1-4Glcb-Sp0	13.4515	12.3673	91.9399
496	Galb1-4(Fuca1-3)GlcNAcb1-2Mana-Sp0	43.721	19.6185	44.8721		289	Galb1-3GlcNAcb1-3Galb1-3GlcNAcb-Sp0	13.3938	21.8148	162.873
497	Fuca1-2(6S)Galb1-3GlcNAcb-Sp0	26.9706	7.70536	28.5695		160	Galb1-4GlcNAcb1-3GalNAc-Sp14	13.3359	7.39513	55.4527
498	Gala1-3(Fuca1-2)Galb1-4GlcNAcb1-6GalNAca-Sp14	33.2943	12.5678	37.7475		295	Neu5Aca2-3Galb1-4GlcNAcb1-3Galb1-3GlcNAcb-Sp0	13.3078	4.00205	30.073
499	Fuca1-2Galb1-4GlcNAcb1-2Mana-Sp0	41.6631	19.9593	47.9065		145	Galb1-3GalNAcb1-4Galb1-4Glcb-Sp8	13.2611	10.1025	76.1813
500	Fuca1-2Galb1-3(6S)GlcNAcb-Sp0	49.0458	26.2231	53.4665		442	GalNAcb1-6GalNAcb-Sp8	13.2238	7.4534	56.3634
501	Fuca1-2(6S)Galb1-3(6S)GlcNAcb-Sp0	44.0901	13.7063	31.087		47	(6S)GlcNAcb-Sp8	13.2009	8.30497	62.9119
502	Neu5Aca2-6GalNAcb1-4(6S)GlcNAcb-Sp8	25.6164	16.0964	62.8362		268	Neu5Aca2-6Galb1-4GlcNAcb-Sp0	13.1817	4.68601	35.5492
503	GalNAcb1-4(Fuca1-3)(6S)GlcNAcb-Sp8	31.6239	5.90684	18.6784		364	Galb1-4GlcNAcb1-2Mana1-6(Mana1-3)Manb1-4GlcNAcb1-4GlcNAcb-Sp12	13.1576	4.63497	35.2267
504	(3S)GalNAcb1-4(Fuca1-3)GlcNAcb-Sp8	36.8281	11.9927	32.5639		187	GlcNAcb1-6(GlcNAcb1-4)GalNAca-Sp8	13.1322	17.0492	129.828
505	Fuca1-2Galb1-3GlcNAcb1-6(Fuca1-2Galb1-3GlcNAcb1-3)GalNAca-Sp14	76.8479	33.0149	42.9614		49	Neu5,9Ac2a2-6Galb1-4GlcNAcb-Sp8	13.0252	7.31431	56.1551
506	GalNAca1-3(Fuca1-2)Galb1-3GlcNAcb1-6GalNAca-Sp14	8.2022	8.52242	103.904		113	Gala1-3Galb1-4(Fuca1-3)GlcNAcb-Sp8	13.0217	16.7512	128.64
507	GlcNAcb1-6(GlcNAcb1-2)Mana1-6(GlcNAcb1-4)(GlcNAcb1-4(GlcNAcb1-2)Mana1-3)Manb1-4GlcNAcb1-4(Fuca1-6)GlcNAc-Sp21	11.4432	16.9074	147.75		170	Galb1-4GlcNAcb-Sp23	13.0183	4.2077	32.3215
508	Galb1-4GlcNAcb1-6(Galb1-4GlcNAcb1-2)Mana1-6(GlcNAcb1-4)Galb1-4GlcNAcb1-4(Gal b1-4GlcNAcb1-2)Mana1-3)Manb1-4GlcNAcb1-4(Fuca1-6)GlcNAc-Sp21	30.4125	13.198	43.3966		123	Gala1-4GlcNAcb-Sp8	13.0014	15.1565	116.575
509	Galb1-3GlcNAca1-3Galb1-4GlcNAcb-Sp8	-1.79775	8.25595	-459.238		183	GlcNAcb1-3Galb1-4GlcNAcb-Sp8	12.9128	12.2006	94.4847
510	Galb1-3(6S)GlcNAcb-Sp8	25.4664	10.283	40.3788		285	Neu5Gca2-6GalNAca-Sp0	12.8953	5.23709	40.6124
511	(6S)(4S)GalNAcb1-4GlcNAc-Sp8	15.3633	10.9796	71.4666		190	GlcNAcb1-4GlcNAcb1-4GlcNAcb1-4GlcNAcb1-4GlcNAcb1-Sp8	12.8926	9.50844	73.7509
512	(6S)GalNAcb1-4GlcNAc-Sp8	16.0366	3.46659	21.6167		152	Galb1-4(Fuca1-3)GlcNAcb-Sp8	12.6274	2.67689	21.1991
513	(3S)GalNAcb1-4(3S)GlcNAc-Sp8	15.9593	7.9493	49.8099		89	GalNAca1-3(Fuca1-2)Galb-Sp8	12.6016	14.7781	117.271
514	GalNAcb1-4(6S)GlcNAc-Sp8	12.4205	6.724	54.1363		467	Gala1-3(Fuca1-2)Galb1-3GalNAca-Sp8	12.5767	5.24269	41.6858
515	(3S)GalNAcb1-4GlcNAc-Sp8	15.0404	9.05599	60.2111		30	(3S)Galb1-3GlcNAcb-Sp0	12.5527	10.7639	85.7498
516	(4S)GalNAcb-Sp10	32.1362	20.6893	64.3802		95	GalNAcb1-3(Fuca1-2)Galb-Sp8	12.4942	7.06981	56.5846
517	Galb1-4(6P)GlcNAcb-Sp0	28.0353	28.5849	101.96		514	GalNAcb1-4(6S)GlcNAc-Sp8	12.4205	6.724	54.1363
518	(6P)Galb1-4GlcNAcb-SP0	11.1353	12.6764	113.84		179	GlcNAcb1-3GalNAca-Sp8	12.3334	9.55905	77.5054
519	GalNAca1-3(Fuca1-2)Galb1-4GlcNAcb1-6GalNAc-Sp14	18.7382	5.21606	27.8365		75	Fuca1-2Galb1-4GlcNAcb-Sp0	12.324	9.68747	78.6064
520	Neu5Aca2-6Galb1-4GlcNAcb1-2Man-Sp0	28.8232	20.423	70.8563		164	Galb1-4GlcNAcb1-3Galb1-4Glcb-Sp0	12.1751	9.98968	82.0502
521	Gala1-3Galb1-4GlcNAcb1-2Mana-Sp0	22.8652	3.2742	14.3196		409	Gala1-3(Fuca1-2)Galb1-4(Fuca1-3)Glcb-Sp21	12.13	4.87648	40.2017
522	Gala1-3(Fuca1-2)Galb1-4GlcNAcb1-2Mana-Sp0	9.62617	13.8509	143.888		306	GalNAcb1-3Galb-Sp8	12.1214	10.0293	82.7404
523	GalNAca1-3(Fuca1-2)Galb1-4 GlcNAcb1-2Mana-Sp0	28.6404	20.3881	71.1863		141	Galb1-3GalNAca-Sp16	12.1077	4.85633	40.1094
524	Galb1-3GlcNAcb1-2Mana-Sp0	22.4693	5.08236	22.6191		610	Galb1-3GalNAcb1-4(Neu5Aca2-8Neu5Aca2-8Neu5Aca2-3)Galb1-4Glcb-Sp21	11.8503	7.13714	60.2276
525	Gala1-3(Fuca1-2)Galb1-3GlcNAcb1-6GalNAc-Sp14	56.8614	33.5147	58.941		319	Galb1-4GlcNAcb1-2Mana1-6(Neu5Aca2-6Galb1-4GlcNAcb1-2Mana1-3)Manb1-4GlcNAcb1-4GlcNAcb-Sp12	11.8466	3.34694	28.2523
526	Neu5Aca2-3Galb1-3GlcNAcb1-2Mana-Sp0	23.844	14.5159	60.8785		385	Galb1-4(Fuca1-3)GlcNAcb1-6(Fuca1-4(Fuca1-2Galb1-3)GlcNAcb1-3)Galb1-4Glc-Sp21	11.6562	23.1447	198.561
527	Gala1-3Galb1-3GlcNAcb1-2Mana-Sp0	8.94383	7.78228	87.0129		230	Neu5Aca2-3(6S)Galb1-4(Fuca1-3)GlcNAcb-Sp8	11.5976	4.06103	35.0161
528	GalNAcb1-4GlcNAcb1-2Mana-Sp0	8.88308	5.53863	62.3504		328	Neu5,9Ac2a2-3Galb1-4GlcNAcb-Sp0	11.5731	14.0552	121.448
529	Neu5Aca2-3Galb1-3GalNAcb1-4Galb1-4Glcb-Sp0	38.8804	14.9039	38.3328		380	Galb1-3GalNAca1-3(Fuca1-2)Galb1-4Glc-Sp0	11.5191	3.22653	28.0102
530	GlcNAcb1-2 Mana1-6(GlcNAcb1-4)(GlcNAcb1-2Mana1-3)Manb1-4GlcNAcb1-4(Fuca1-6)GlcNAc-Sp21	18.7771	5.32413	28.3544		507	GlcNAcb1-6(GlcNAcb1-2)Mana1-6(GlcNAcb1-4)(GlcNAcb1-4(GlcNAcb1-2)Mana1-3)Manb1-4GlcNAcb1-4(Fuca1-6)GlcNAc-Sp21	11.4432	16.9074	147.75
531	Galb1-4GlcNAcb1-2 Mana1-6(GlcNAcb1-4)(Galb1-4GlcNAcb1-2Mana1-3)Manb1-4GlcNAcb1-4(Fuca1-6)GlcNAc-Sp21	-0.001375	6.50348	-472980		173	GlcNAca1-3Galb1-4GlcNAcb-Sp8	11.2905	9.14764	81.0207
532	Galb1-4GlcNAcb1-2 Mana1-6(Galb1-4GlcNAcb1-4)(Galb1-4GlcNAcb1-2Mana1-3)Manb1-4GlcNAcb1-4(Fuca1-6)GlcNAc-Sp21	24.8737	8.60048	34.5767		518	(6P)Galb1-4GlcNAcb-SP0	11.1353	12.6764	113.84
533	Fuca1-4(Galb1-3)GlcNAcb1-2 Mana-Sp0	49.4408	32.8896	66.5231		367	Neu5Aca2-6GlcNAcb1-4GlcNAcb1-4GlcNAc-Sp21	11.1315	11.0624	99.3786
534	Neu5Aca2-3Galb1-4(Fuca1-3)GlcNAcb1-2Mana-Sp0	33.3525	28.1462	84.3902		65	Fuca1-2Galb1-3GlcNAcb1-3Galb1-4Glcb-Sp8	11.1164	7.85384	70.6513
535	GlcNAcb1-3Galb1-4GlcNAcb1-6(GlcNAcb1-3)Galb1-4GlcNAc-Sp0	14.3739	4.45718	31.0089		86	GalNAca1-3(Fuca1-2)Galb1-4GlcNAcb-Sp8	11.0839	3.11716	28.1234
536	GalNAca1-3(Fuca1-2)Galb1-3GalNAcb1-3Gala1-4Galb1-4Glc-Sp21	21.8212	14.7761	67.7146		595	GlcNAcb1-3Galb1-4GlcNAcb1-6(GlcNAcb1-3Galb1-4GlcNAcb1-3)GalNAca-Sp14	11.0098	10.376	94.2434
537	Gala1-3(Fuca1-2)Galb1-3GalNAcb1-3Gala1-4Galb1-4Glc-Sp21	32.0523	4.75516	14.8356		330	Neu5Aca2-6Galb1-4GlcNAcb1-3Galb1-3GlcNAcb-Sp0	10.9123	7.11996	65.247
538	Galb1-3GalNAcb1-3Gal-Sp21	41.5436	23.0739	55.5414		557	Neu5Aca2-8Neu5Aca2-3Galb1-4GlcNAc-Sp0	10.7393	1.19247	11.1038
539	GlcNAcb1-3Galb1-4GlcNAcb1-2Mana1-6(GlcNAcb1-3Galb1-4GlcNAcb1-2Mana1-3)Manb1-4GlcNAcb1-4GlcNAcb-Sp12	35.9542	10.9536	30.4655		175	GlcNAcb1-2Galb1-3GalNAca-Sp8	10.6097	11.2492	106.028
540	GlcNAcb1-3Galb1-4GlcNAcb1-2Mana1-6(GlcNAcb1-3Galb1-4GlcNAcb1-2Mana1-3)Manb1-4GlcNAcb1-4GlcNAcb-Sp25	36.3924	14.6205	40.1747		389	Fuca1-2Galb1-3GalNAca1-3(Fuca1-2)Galb1-4Glcb-Sp0	10.2848	2.47283	24.0435
541	Galb1-4GlcNAcb1-3Galb1-4GlcNAcb1-2Mana1-6(Galb1-4GlcNAcb1-3Galb1-4GlcNAcb1-2Mana1-3)Manb1-4GlcNAcb1-4GlcNAcb-Sp12	92.1555	28.7843	31.2345		129	Galb1-3(Fuca1-4)GlcNAc-Sp8	10.1434	11.0296	108.736
542	Galb1-4GlcNAcb1-3Galb1-4GlcNAcb1-2Mana1-6(Galb1-4GlcNAcb1-3Galb1-4GlcNAcb1-2Mana1-3)Manb1-4GlcNAcb1-4GlcNAcb-Sp24	69.7046	47.056	67.5077		260	Neu5Aca2-3Galb1-4GlcNAcb-Sp8	10.1215	5.65348	55.8559
543	Neu5Gca2-3Galb1-4GlcNAcb1-3Galb1-4GlcNAcb1-2Mana1-6(Neu5Gca2-3Galb1-4GlcNAcb1-3Galb1-4GlcNAcb1-2Mana1-3)Manb1-4GlcNAcb1-4GlcNAcb-Sp24	62.0955	41.2851	66.4864		278	Neu5Acb2-6GalNAca-Sp8	10.058	30.2859	301.114
544	Fuca1-2Galb1-4GlcNAcb1-3Galb1-4GlcNAcb1-2Mana1-6(Fuca1-2Galb1-4GlcNAcb1-3Galb1-4GlcNAcb1-2Mana1-3)Manb1-4GlcNAcb1-4GlcNAcb-Sp24	29.4086	8.97657	30.5236		181	GlcNAcb1-3Galb-Sp8	10.0072	4.3937	43.9055
545	GlcNAcb1-3Galb1-4GlcNAcb1-3Galb1-4GlcNAcb1-2Mana1-6(GlcNAcb1-3Galb1-4GlcNAcb1-3Galb1-4GlcNAcb1-2Mana1-3)Manb1-4GlcNAcb1-4GlcNAcb-Sp12	52.0214	17.1278	32.9245		386	Galb1-3GlcNAcb1-3Galb1-4(Fuca1-3)GlcNAcb1-6(Galb1-3GlcNAcb1-3)Galb1-4Glc-Sp21	9.90547	21.0059	212.064
546	GlcNAcb1-3Galb1-4GlcNAcb1-3Galb1-4GlcNAcb1-2Mana1-6(GlcNAcb1-3Galb1-4GlcNAcb1-3Galb1-4GlcNAcb1-2Mana1-3)Manb1-4GlcNAcb1-4GlcNAcb-Sp25	65.1478	48.4838	74.4212		263	Neu5Aca2-3Galb1-4Glcb-Sp0	9.84815	4.00605	40.6782
547	Galb1-4GlcNAcb1-3Galb1-4GlcNAcb1-3Galb1-4GlcNAcb1-2Mana1-6(Galb1-4GlcNAcb1-3Galb1-4GlcNAcb1-3Galb1-4GlcNAcb1-2Mana1-3)Manb1-4GlcNAcb1-4GlcNAcb-Sp12	82.5476	23.5234	28.4968		207	Mana1-2Mana1-2Mana1-3Mana-Sp9	9.80957	4.21797	42.9985
548	Galb1-4GlcNAcb1-3Galb1-4GlcNAcb1-3Galb1-4GlcNAcb1-2Mana1-6(Galb1-4GlcNAcb1-3Galb1-4GlcNAcb1-3Galb1-4GlcNAcb1-2Mana1-3)Manb1-4GlcNAcb1-4GlcNAcb-Sp24	94.0623	80.1777	85.2389		408	GalNAcb1-3Gala1-6Galb1-4Glcb-Sp8	9.80815	13.8515	141.224
549	GlcNAcb1-3Galb1-4GlcNAcb1-3Galb1-4GlcNAcb1-3Galb1-4GlcNAcb1-2Mana1-6(GlcNAcb1-3Galb1-4GlcNAcb1-3Galb1-4GlcNAcb1-3Galb1-4GlcNAcb1-2Mana1-3)Manb1-4GlcNAcb1-4GlcNAcb-Sp25	26.6866	39.4356	147.773		329	Neu5,9Ac2a2-3Galb1-3GlcNAcb-Sp0	9.69443	6.58382	67.9135
550	Galb1-4GlcNAcb1-3Galb1-4GlcNAcb1-3Galb1-4GlcNAcb1-3Galb1-4GlcNAcb1-2Mana1-6(Galb1-4GlcNAcb1-3Galb1-4GlcNAcb1-3Galb1-4GlcNAcb1-3Galb1-4GlcNAcb1-2Mana1-3)Manb1-4GlcNAcb1-4GlcNAcb-Sp25	68.8924	9.72828	14.121		522	Gala1-3(Fuca1-2)Galb1-4GlcNAcb1-2Mana-Sp0	9.62617	13.8509	143.888
551	Galb1-3GlcNAcb1-3Galb1-4GlcNAcb1-2Mana1-6(Galb1-3GlcNAcb1-3Galb1-4GlcNAcb1-2Mana1-3)Manb1-4GlcNAcb1-4GlcNAc-Sp25	31.5755	13.9162	44.0726		78	Fuca1-2Galb-Sp8	9.49368	9.54452	100.536
552	Neu5Gca2-8Neu5Gca2-3Galb1-4GlcNAc-Sp0	26.2684	12.4879	47.5395		116	Gala1-3Galb1-4Glcb-Sp0	9.45862	4.25048	44.9376
553	Neu5Aca2-8Neu5Gca2-3Galb1-4GlcNAc-Sp0	7.97963	7.9043	99.056		169	Galb1-4GlcNAcb-Sp8	9.44347	4.16649	44.1203
554	Neu5Gca2-8Neu5Aca2-3Galb1-4GlcNAc-Sp0	20.1445	9.23631	45.8503		192	GlcNAcb1-6GalNAca-Sp8	9.42125	11.1234	118.067
555	Neu5Gca2-8Neu5Gca2-3Galb1-4GlcNAcb1-3Galb1-4GlcNAc-Sp0	24.0123	3.1517	13.1254		488	Galb1-3GlcNAcb1-6GalNAca-Sp14	9.2582	5.04034	54.4419
556	Neu5Gca2-8Neu5Gca2-6Galb1-4GlcNAc-Sp0	26.9371	14.8124	54.9887		303	GlcNAcb1-6(Galb1-4GlcNAcb1-3)Galb1-4GlcNAc-Sp0	9.2482	5.9582	64.4255
557	Neu5Aca2-8Neu5Aca2-3Galb1-4GlcNAc-Sp0	10.7393	1.19247	11.1038		174	GlcNAca1-6Galb1-4GlcNAcb-Sp8	9.22833	10.4268	112.987
558	GlcNAcb1-3Galb1-4GlcNAcb1-6(GlcNAcb1-3Galb1-4GlcNAcb1-2)Mana1-6(GlcNAcb1-3Galb1-4GlcNAcb1-2Man a1-3)Manb1-4GlcNAcb1-4GlcNAc-Sp24	37.1043	9.09403	24.5093		131	Galb1-4GlcNAcb1-6GalNAca-Sp8	9.1926	7.31923	79.6209
559	Galb1-4GlcNAcb1-3Galb1-4GlcNAcb1-6(Galb1-4GlcNAcb1-3Galb1-4GlcNAcb1-2)Mana1-6(Galb1-4GlcNAcb1-3Galb1-4GlcNAcb1-2Mana1-3)Mana1-4GlcNAcb1-4GlcNAc-Sp24	116.168	50.5808	43.5409		368	Galb1-4(Fuca1-3)GlcNAcb1-6(Fuca1-2Galb1-4GlcNAcb1-3)Galb1-4Glc-Sp21	9.13333	0.923206	10.1081
560	Gala1-3Galb1-4GlcNAcb1-2Mana1-6(Gala1-3Galb1-4GlcNAcb1-2Mana1-3)Manb1-4GlcNAcb1-4GlcNAc-Sp24	99.6075	55.1302	55.3474		527	Gala1-3Galb1-3GlcNAcb1-2Mana-Sp0	8.94383	7.78228	87.0129
561	GlcNAcb1-3Galb1-4GlcNAcb1-6(GlcNAcb1-3Galb1-3)GalNAca-Sp14	15.8805	4.66396	29.3691		528	GalNAcb1-4GlcNAcb1-2Mana-Sp0	8.88308	5.53863	62.3504
562	GalNAcb1-3GlcNAcb-Sp0	2.41562	12.1988	504.995		158	Galb1-4GalNAcb1-3(Fuca1-2)Galb1-4GlcNAcb-Sp8	8.87833	5.26653	59.319
563	GalNAcb1-4GlcNAcb1-3GalNAcb1-4GlcNAcb-Sp0	25.0734	6.85463	27.3383		381	Galb1-3GalNAca1-3(Fuca1-2)Galb1-4GlcNAc-Sp0	8.86153	4.0424	45.6175
564	GlcNAcb1-3Galb1-4GlcNAcb1-3Galb1-4GlcNAcb1-3Galb1-4GlcNAcb1-3Galb1-4GlcNAcb1-2Mana1-6(GlcNAcb1-3Galb1-4GlcNAcb1-3Galb1-4GlcNAcb1-3Galb1-4GlcNAcb1-3Galb1-4GlcNAcb1-2Mana1-3)Manb1-4GlcNAcb1-4GlcNAcb-Sp25	76.3393	56.5891	74.1283		387	Galb1-4GlcNAcb1-6(Galb1-4GlcNAcb1-2)Mana1-6(Galb1-4GlcNAcb1-4(Galb1-4GlcNAcb1-2)Mana1-3)Manb1-4GlcNAcb1-4GlcNAcb-Sp21	8.6518	7.05494	81.5431
565	Galb1-4GlcNAcb1-3Galb1-4GlcNAcb1-3Galb1-4GlcNAcb1-3Galb1-4GlcNAcb1-3Galb1-4GlcNAcb1-2Mana1-6(Galb1-4GlcNAcb1-3Galb1-4GlcNAcb1-3Galb1-4GlcNAcb1-3Galb1-4GlcNAcb1-3Galb1-4GlcNAcb1-2Mana1-3)Manb1-4GlcNAcb1-4GlcNAcb-Sp25	23.1196	10.4241	45.0878		3	Mana-Sp8	8.64883	44.2913	512.108
566	GlcNAb1-3Galb1-3GalNAc-Sp14	33.9854	22.7602	66.9704		60	Fuca1-2Galb1-3(Fuca1-4)GlcNAcb-Sp8	8.57778	6.3528	74.0611
567	Galb1-3GlcNAcb1-6(Galb1-3)GalNAc-Sp14	50.0347	28.2495	56.4599		258	Neu5Aca2-3Galb1-4GlcNAcb1-3Galb1-4GlcNAcb1-3Galb1-4GlcNAcb-Sp0	8.53423	1.76069	20.631
568	Galb1-4GlcNAcb1-3Galb1-4GlcNAcb1-3Galb1-4GlcNAcb1-3Galb1-4GlcNAcb1-3Galb1-4GlcNAcb1-3Galb1-4GlcNAcb1-2Mana1-6(Galb1-4GlcNAcb1-3Galb1-4GlcNAcb1-3Galb1-4GlcNAcb1-3Galb1-4GlcNAcb1-3Galb1-4GlcNAcb1-3Galb1-4GlcNAcb1-2Mana1-3)Manb1-4GlcNAcb1-4GlcNAcb-Sp25	26.2967	4.17264	15.8676		506	GalNAca1-3(Fuca1-2)Galb1-3GlcNAcb1-6GalNAca-Sp14	8.2022	8.52242	103.904
569	(3S)GlcAb1-3Galb1-4GlcNAcb1-3Galb1-4Glc-Sp0	40.11	25.5012	63.5781		76	Fuca1-2Galb1-4GlcNAcb-Sp8	8.17277	5.57819	68.2533
570	(3S)GlcAb1-3Galb1-4GlcNAcb1-2Mana-Sp0	26.1773	12.8777	49.1942		163	Galb1-4GlcNAcb1-3Galb1-4GlcNAcb-Sp0	8.04908	15.6828	194.84
571	Galb1-3GlcNAcb1-3Galb1-4GlcNAcb1-3Galb1-4GlcNAcb1-6(Galb1-3GlcNAcb1-3Galb1-4GlcNAcb1-3Galb1-4GlcNAb1-2)Mana1-6(Galb1-3GlcNAcb1-3Galb1-4GlcNAcb1-3Galb1-4GlcNAcb1-2Mana1-3)Manb1-4GlcNAcb1-4(Fuca1-6)GlcNAcb-Sp24	57.5266	12.0354	20.9215		61	Fuca1-2Galb1-3GalNAca-Sp8	8.02403	3.9274	48.9455
572	Galb1-3GlcNAcb1-3Galb1-4GlcNAcb1-6(Galb1-3GlcNAcb1-3Galb1-4GlcNAb1-2)Mana1-6(Galb1-3GlcNAcb1-3Galb1-4GlcNAcb1-2Mana1-3)Manb1-4GlcNAcb1-4(Fuca1-6)GlcNAcb-Sp24	63.8889	8.81447	13.7966		114	Gala1-3Galb1-3GlcNAcb-Sp0	7.99358	12.2041	152.674
573	Neu5Aca2-8Neu5Aca2-3Galb1-3GalNAcb1-4(Neu5Aca2-3)Galb1-4Glc-Sp21	21.0136	5.37674	25.587		553	Neu5Aca2-8Neu5Gca2-3Galb1-4GlcNAc-Sp0	7.97963	7.9043	99.056
574	GlcNAcb1-3Galb1-4GlcNAcb1-2Mana1-6(GlcNAcb1-3Galb1-4GlcNAcb1-2Mana1-3)Manb1-4GlcNAcb1-4(Fuca1-6)GlcNAcb-Sp24	87.2914	53.8834	61.7281		233	GalNAcb1-4(Neu5Aca2-3)Galb1-4Glcb-Sp0	7.8339	6.98631	89.1805
575	Galb1-4GlcNAcb1-3Galb1-4GlcNAcb1-2Mana1-6(Galb1-4GlcNAcb1-3Galb1-4GlcNAcb1-2Mana1-3)Manb1-4GlcNAcb1-4(Fuca1-6)GlcNAcb-Sp24	70.4852	44.1824	62.6832		29	(3S)Galb1-3GalNAca-Sp8	7.79277	6.3294	81.2213
576	GlcNAcb1-3Galb1-4GlcNAcb1-3Galb1-4GlcNAcb1-2Mana1-6(GlcNAcb1-3Galb1-4GlcNAcb1-3Galb1-4GlcNAcb1-2Mana1-3)Manb1-4GlcNAcb1-4(Fuca1-6)GlcNAcb-Sp24	79.0031	80.8031	102.278		335	GalNAca1-3(Fuca1-2)Galb1-4GlcNAcb1-3Galb1-4GlcNAcb-Sp0	7.73995	5.59579	72.2975
577	Galb1-4GlcNAcb1-3Galb1-4GlcNAcb1-3Galb1-4GlcNAcb1-2Mana1-6(Galb1-4GlcNAcb1-3Galb1-4GlcNAcb1-3Galb1-4GlcNAcb1-2Mana1-3)Manb1-4GlcNAcb1-4(Fuca1-6)GlcNAcb-Sp24	48.4159	28.068	57.9727		276	Neu5Aca2-8Neu5Aca2-3Galb1-4Glcb-Sp0	7.67598	9.94127	129.511
578	GlcNAcb1-3Galb1-4GlcNAcb1-3Galb1-4GlcNAcb1-3Galb1-4GlcNAcb1-2Mana1-6(GlcNAcb1-3Galb1-4GlcNAcb1-3Galb1-4GlcNAcb1-3Galb1-4GlcNAcb1-2Mana1-3)Manb1-4GlcNAcb1-4(Fuca1-6)GlcNAcb-Sp24	55.985	5.80128	10.3622		266	Neu5Aca2-6GalNAcb1-4GlcNAcb-Sp0	7.50127	4.16617	55.5395
579	Galb1-4GlcNAcb1-3Galb1-4GlcNAcb1-3Galb1-4GlcNAcb1-3Galb1-4GlcNAcb1-2Mana1-6(Galb1-4GlcNAcb1-3Galb1-4GlcNAcb1-3Galb1-4GlcNAcb1-3Galb1-4GlcNAcb1-2Mana1-3)Manb1-4GlcNAcb1-4(Fuca1-6)GlcNAcb-Sp24	40.8402	9.01119	22.0645		301	Neu5Aca2-6Galb1-4GlcNAcb1-2Mana1-6(Galb1-4GlcNAcb1-2Mana1-3)Manb1-4GlcNAcb1-4GlcNAcb-Sp12	7.16695	7.51193	104.813
580	GlcNAcb1-3Galb1-4GlcNAcb1-3Galb1-4GlcNAcb1-3Galb1-4GlcNAcb1-3Galb1-4GlcNAcb1-2Mana1-6(GlcNAcb1-3Galb1-4GlcNAcb1-3Galb1-4GlcNAcb1-3Galb1-4GlcNAcb1-3Galb1-4GlcNAcb1-2Mana1-3)Manb1-4GlcNAcb1-4(Fuca1-6)GlcNAcb-Sp19	36.6949	7.36998	20.0845		44	(6S)Galb1-4GlcNAcb-Sp8	6.7514	12.5444	185.805
581	Galb1-4GlcNAcb1-3Galb1-4GlcNAcb1-3Galb1-4GlcNAcb1-3Galb1-4GlcNAcb1-3Galb1-4GlcNAcb1-2Mana1-6(Galb1-4GlcNAcb1-3Galb1-4GlcNAcb1-3Galb1-4GlcNAcb1-3Galb1-4GlcNAcb1-3Galb1-4GlcNAcb1-2Mana1-3)Manb1-4GlcNAcb1-4(Fuca1-6)GlcNAcb-Sp19	33.2065	8.96823	27.0074		100	Gala1-2Galb-Sp8	6.49792	7.14187	109.91
582	Galb1-4GlcNAcb1-3Galb1-4GlcNAcb1-6(Galb1-4GlcNAcb1-3Galb1-4GlcNAb1-2)Mana1-6(Galb1-4GlcNAcb1-3Galb1-4GlcNAcb1-2Mana1-3)Manb1-4GlcNAcb1-4(Fuca1-6)GlcNAcb-Sp24	53.1436	8.67379	16.3214		16	GlcNAcb-Sp0	6.29642	3.52116	55.9232
583	GlcNAcb1-3Galb1-4GlcNAcb1-3Galb1-4GlcNAcb1-6(GlcNAcb1-3Galb1-4GlcNAcb1-3Galb1-4GlcNAb1-2)Mana1-6(GlcNAcb1-3Galb1-4GlcNAcb1-3Galb1-4GlcNAcb1-2Mana1-3)Manb1-4GlcNAcb1-4(Fuca1-6)GlcNAcb-Sp24	31.9892	15.5212	48.52		165	Galb1-4GlcNAcb1-3Galb1-4Glcb-Sp8	6.2414	29.292	469.318
584	Galb1-4GlcNAcb1-3Galb1-4GlcNAcb1-3Galb1-4GlcNAcb1-6(Galb1-4GlcNAcb1-3Galb1-4GlcNAcb1-3Galb1-4GlcNAb1-2)Mana1-6(Galb1-4GlcNAcb1-3Galb1-4GlcNAcb1-3Galb1-4GlcNAcb1-2Mana1-3)Manb1-4GlcNAcb1-4(Fuca1-6)GlcNAcb-Sp24	60.5999	16.0691	26.5167		315	Mana1-2Mana1-6(Mana1-3)Mana1-6(Mana1-2Mana1-2Mana1-3)Mana-Sp9	6.09535	1.47627	24.2196
585	GlcNAcb1-3Galb1-4GlcNAcb1-3Galb1-4GlcNAcb1-3Galb1-4GlcNAcb1-6(GlcNAcb1-3Galb1-4GlcNAcb1-3Galb1-4GlcNAcb1-3Galb1-4GlcNAb1-2)Mana1-6(GlcNAcb1-3Galb1-4GlcNAcb1-3Galb1-4GlcNAcb1-3Galb1-4GlcNAcb1-2Mana1-3)Manb1-4GlcNAcb1-4(Fuca1-6)GlcNAcb-Sp24	37.3556	11.526	30.8547		231	GalNAcb1-4(Neu5Aca2-3)Galb1-4GlcNAcb-Sp0	6.06078	2.76788	45.6688
586	Galb1-4GlcNAcb1-3Galb1-4GlcNAcb1-3Galb1-4GlcNAcb1-3Galb1-4GlcNAcb1-6(Galb1-4GlcNAcb1-3Galb1-4GlcNAcb1-3Galb1-4GlcNAcb1-3Galb1-4GlcNAb1-2)Mana1-6(Galb1-4GlcNAcb1-3Galb1-4GlcNAcb1-3Galb1-4GlcNAcb1-3Galb1-4GlcNAcb1-2Mana1-3)Manb1-4GlcNAcb1-4(Fuca1-6)GlcNAcb-Sp24	51.4943	24.8457	48.2494		430	Fuca1-3GlcNAcb1-6(Galb1-4GlcNAcb1-3)Galb1-4Glc-Sp21	5.92938	5.03756	84.9594
587	GlcNAcb1-3Galb1-4GlcNAcb1-3Galb1-4GlcNAcb1-3Galb1-4GlcNAcb1-3Galb1-4GlcNAcb1-6(GlcNAcb1-3Galb1-4GlcNAcb1-3Galb1-4GlcNAcb1-3Galb1-4GlcNAcb1-3Galb1-4GlcNAb1-2)Mana1-6(GlcNAcb1-3Galb1-4GlcNAcb1-3Galb1-4GlcNAcb1-3Galb1-4GlcNAcb1-3Galb1-4GlcNAcb1-2Mana1-3)Manb1-4GlcNAcb1-4(Fuca1-6)GlcNAcb-Sp24	47.5266	17.8578	37.5744		72	Fuca1-2Galb1-4(Fuca1-3)GlcNAcb-Sp8	5.85807	1.17933	20.1316
588	Galb1-4GlcNAcb1-3Galb1-4GlcNAcb1-3Galb1-4GlcNAcb1-3Galb1-4GlcNAcb1-3Galb1-4GlcNAcb1-6(Galb1-4GlcNAcb1-3Galb1-4GlcNAcb1-3Galb1-4GlcNAcb1-3Galb1-4GlcNAcb1-3Galb1-4GlcNAb1-2)Mana1-6(Galb1-4GlcNAcb1-3Galb1-4GlcNAcb1-3Galb1-4GlcNAcb1-3Galb1-4GlcNAcb1-3Galb1-4GlcNAcb1-2Mana1-3)Manb1-4GlcNAcb1-4(Fuca1-6)GlcNAcb-Sp24	60.6644	11.3423	18.6968		318	Neu5Aca2-6Galb1-4GlcNAcb1-2Mana1-6(Neu5Aca2-3Galb1-4GlcNAcb1-2Mana1-3)Manb1-4GlcNAcb1-4GlcNAcb-Sp12	5.7929	2.60652	44.9951
589	Galb1-4GlcNAcb1-3Galb1-4GlcNAcb1-3GalNAca-Sp14	25.6342	9.33182	36.4038		406	Galb1-3GlcNAcb1-6Galb1-4GlcNAcb-Sp0	5.32297	18.5475	348.443
590	Galb1-4GlcNAcb1-3Galb1-4GlcNAcb1-6(Galb1-3)GalNAca-Sp14	66.6161	19.9742	29.984		293	Galb1-4GlcNAcb1-3Galb1-3GlcNAcb-Sp0	4.89838	6.28201	128.247
591	Galb1-4GlcNAcb1-3Galb1-4GlcNAcb1-6(Galb1-4GlcNAcb1-3Galb1-4GlcNAcb1-3)GalNAca-Sp14	44.4417	16.7424	37.6727		98	GalNAcb1-4GlcNAcb-Sp0	4.63397	4.97027	107.257
592	Neu5Aca2-3Galb1-4GlcNAcb1-3Galb1-4GlcNAcb1-3GalNAca-Sp14	37.9311	18.6116	49.0669		277	Galb1-3(Fuca1-4)GlcNAcb1-3Galb1-3(Fuca1-4)GlcNAcb-Sp0	4.52495	9.28504	205.197
593	GlcNAcb1-3Galb1-4GlcNAcb1-3GalNAca-Sp14	21.5295	19.7187	91.5892		279	Neu5Acb2-6Galb1-4GlcNAcb-Sp8	4.4379	2.7813	62.6716
594	GlcNAcb1-3Galb1-4GlcNAcb1-6(Galb1-3)GalNAca-Sp14	28.6706	9.27993	32.3674		176	GlcNAcb1-6(GlcNAcb1-3)GalNAca-Sp8	4.34677	6.88365	158.362
595	GlcNAcb1-3Galb1-4GlcNAcb1-6(GlcNAcb1-3Galb1-4GlcNAcb1-3)GalNAca-Sp14	11.0098	10.376	94.2434		254	Neu5Aca2-3Galb1-4(Fuca1-3)GlcNAcb-Sp0	3.51903	13.0331	370.361
596	Neu5Aca2-3Galb1-4GlcNAcb1-3Galb1-4GlcNAcb1-6(Neu5Aca2-3Galb1-4GlcNAcb1-3Galb1-4GlcNAcb1-3)GalNAca-Sp14	48.9523	25.1193	51.3137		99	GalNAcb1-4GlcNAcb-Sp8	3.30852	6.11249	184.75
597	Neu5Aca2-6Galb1-4GlcNAcb1-3Galb1-4GlcNAcb1-3GalNAca-Sp14	78.8119	62.8396	79.7336		236	Neu5Aca2-3GalNAca-Sp8	3.15598	1.43363	45.4259
598	GlcNAcb1-3Galb1-4GlcNAcb1-3Galb1-4GlcNAcb1-3GalNAca-Sp14	27.2159	14.5006	53.28		157	Galb1-4GalNAca1-3(Fuca1-2)Galb1-4GlcNAcb-Sp8	2.64425	6.56522	248.283
599	Galb1-4GlcNAcb1-3Galb1-3GalNAca-Sp14	18.4651	7.31601	39.6208		90	GalNAca1-3(Fuca1-2)Galb-Sp18	2.41657	9.82805	406.694
600	Neu5Aca2-3Galb1-4GlcNAcb1-3Galb1-4GlcNAcb1-6(Galb1-3)GalNAca-Sp14	58.3521	22.4997	38.5585		562	GalNAcb1-3GlcNAcb-Sp0	2.41562	12.1988	504.995
601	Neu5Aca2-6Galb1-4GlcNAcb1-3Galb1-4GlcNAcb1-6(Galb1-3)GalNAca-Sp14	44.1396	37.1337	84.1279		81	Fucb1-3GlcNAcb-Sp8	2.41518	8.41238	348.313
602	Neu5Aca2-6Galb1-4GlcNAcb1-6(Galb1-3)GalNAca-Sp14	37.2801	25.1169	67.3736		139	Galb1-3GalNAca-Sp8	1.54263	3.45319	223.852
603	Neu5Aca2-3Galb1-4GlcNAcb1-3Galb1-4GlcNAcb1-2Mana1-6(Neu5Aca2-3Galb1-4GlcNAcb1-3Galb1-4GlcNAcb1-2Mana1-3)Manb1-4GlcNAcb1-4GlcNAcb-Sp12	33.2653	8.8059	26.4717		85	GalNAca1-3(Fuca1-2)Galb1-4GlcNAcb-Sp0	1.30572	4.99541	382.577
604	GlcNAcb1-6(Neu5Aca2-3Galb1-3)GalNAca-Sp14	22.6306	13.0933	57.8567		256	Neu5Aca2-3Galb1-4(Fuca1-3)GlcNAcb1-3Galb-Sp8	1.0921	5.90505	540.706
605	Neu5Aca2-6Galb1-4GlcNAcb1-3Galb1-4GlcNAcb1-6(Neu5Aca2-6Galb1-4GlcNAcb1-3Galb1-4GlcNAcb1-3)GalNAca-Sp14	30.3972	16.5768	54.5341		609	GlcNAcb1-3Fuca-Sp21	1.05733	12.4269	1175.31
606	Neu5Aca2-6Galb1-4GlcNAcb1-3Galb1-4GlcNAcb1-3Galb1-4GlcNAcb1-2Mana1-6(Neu5Aca2-6Galb1-4GlcNAcb1-3Galb1-4GlcNAcb1-3Galb1-4GlcNAcb1-2Mana1-3)Manb1-4GlcNAcb1-4GlcNAcb-Sp12	72.5503	10.3651	14.2867		137	Neu5Acb2-6(Galb1-3)GalNAca-Sp8	0.224925	8.73615	3884.03
607	Neu5Aca2-3Galb1-4GlcNAcb1-3Galb1-4GlcNAcb1-3Galb1-4GlcNAcb1-2Mana1-6(Neu5Aca2-3Galb1-4GlcNAcb1-3Galb1-4GlcNAcb1-3Galb1-4GlcNAcb1-2Mana1-3)Manb1-4GlcNAcb1-4GlcNAcb-Sp12	40.9878	9.51127	23.2051		531	Galb1-4GlcNAcb1-2 Mana1-6(GlcNAcb1-4)(Galb1-4GlcNAcb1-2Mana1-3)Manb1-4GlcNAcb1-4(Fuca1-6)GlcNAc-Sp21	-0.001375	6.50348	-472980
608	Neu5Aca2-6Galb1-4GlcNAcb1-3Galb1-4GlcNAcb1-2Mana1-6(Neu5Aca2-6Galb1-4GlcNAcb1-3Galb1-4GlcNAcb1-2Mana1-3)Manb1-4GlcNAcb1-4GlcNAcb-Sp12	38.9952	6.44414	16.5255		304	Galb1-4GlcNAca1-6Galb1-4GlcNAcb-Sp0	-0.355025	1.40231	-394.99
609	GlcNAcb1-3Fuca-Sp21	1.05733	12.4269	1175.31		94	GalNAcb1-3GalNAca-Sp8	-1.02785	6.16884	-600.169
610	Galb1-3GalNAcb1-4(Neu5Aca2-8Neu5Aca2-8Neu5Aca2-3)Galb1-4Glcb-Sp21	11.8503	7.13714	60.2276		509	Galb1-3GlcNAca1-3Galb1-4GlcNAcb-Sp8	-1.79775	8.25595	-459.238
