# Supplementary material for: Structure and function of a fungal AB toxin-like chimerolectin involved in anti-nematode defense
Source: EMBO J. 2026 May 26;45(13):4766–86. doi: 10.1038/s44318-026-00812-1 (PMC13324453; doi:10.1038/s44318-026-00812-1)
Supplement: Supplementary file 8 — Figure Source Data Checklist [file 44318_2026_812_MOESM8_ESM.xlsx]

## Sheet: MAIN FIGURES
	Figure Source Data Checklist
	Your manuscript number:			EMBOJ-2025-121420
	Example for demonstration				Fig. 1			Fig. 2			Fig. 3			Fig. 4			Fig. 5			Fig. 6			Fig. 7			Fig. 8			Fig. 9			Fig. 10			Fig. 11			Fig. 12			Fig. 13			Fig. 14
	FALSE	OPT OUT. If the entire figure is supported by deposited large scale dataset, there is no need to check individual panels.			FALSE	OPT OUT. If the entire figure is supported by deposited large scale data, there is no need to check individual panels.		TRUE	OPT OUT. If the entire figure is supported by deposited large scale data, there is no need to check individual panels.		TRUE	OPT OUT. If the entire figure is supported by deposited large scale data, there is no need to check individual panels.		FALSE	OPT OUT. If the entire figure is supported by deposited large scale data, there is no need to check individual panels.		FALSE	OPT OUT. If the entire figure is supported by deposited large scale data, there is no need to check individual panels.		FALSE	OPT OUT. If the entire figure is supported by deposited large scale data, there is no need to check individual panels.		TRUE	OPT OUT. If the entire figure is supported by deposited large scale data, there is no need to check individual panels.		TRUE	OPT OUT. If the entire figure is supported by deposited large scale data, there is no need to check individual panels.		TRUE	OPT OUT. If the entire figure is supported by deposited large scale data, there is no need to check individual panels.		TRUE	OPT OUT. If the entire figure is supported by deposited large scale data, there is no need to check individual panels.		TRUE	OPT OUT. If the entire figure is supported by deposited large scale data, there is no need to check individual panels.		TRUE	OPT OUT. If the entire figure is supported by deposited large scale data, there is no need to check individual panels.		TRUE	OPT OUT. If the entire figure is supported by deposited large scale data, there is no need to check individual panels.		TRUE	OPT OUT. If the entire figure is supported by deposited large scale data, there is no need to check individual panels.
	Panel	Provided?	Source Data Category		Panel	Provided?	Source Data Category	Panel	Provided?	Source Data Category	Panel	Provided?	Source Data Category	Panel	Provided?	Source Data Category	Panel	Provided?	Source Data Category	Panel	Provided?	Source Data Category	Panel	Provided?	Source Data Category	Panel	Provided?	Source Data Category	Panel	Provided?	Source Data Category	Panel	Provided?	Source Data Category	Panel	Provided?	Source Data Category	Panel	Provided?	Source Data Category	Panel	Provided?	Source Data Category	Panel	Provided?	Source Data Category
	A	TRUE	Microscopy images		A	FALSE	N/A (schematics)	A	FALSE		A	FALSE		A	FALSE		A	FALSE		A	FALSE		A	FALSE		A	FALSE		A	FALSE		A	FALSE		A	FALSE		A	FALSE		A	FALSE		A	FALSE
	B	TRUE	Numerical data		B	FALSE		B	FALSE		B	FALSE		B	TRUE	Numerical data	B	TRUE	Numerical data	B	TRUE	Microscopy images	B	FALSE		B	FALSE		B	FALSE		B	FALSE		B	FALSE		B	FALSE		B	FALSE		B	FALSE
	C	TRUE	Blot/Gel img + quantification		C	TRUE	Numerical data	C	FALSE		C	FALSE		C	TRUE	Numerical data	C	TRUE	Blot/gel images	C	TRUE	Microscopy images	C	FALSE		C	FALSE		C	FALSE		C	FALSE		C	FALSE		C	FALSE		C	FALSE		C	FALSE
	D	TRUE	Other: jupyter noteobok		D	TRUE	Microscopy images	D	FALSE		D	FALSE		D	TRUE	Numerical data	D	FALSE		D	TRUE	Numerical data	D	FALSE		D	FALSE		D	FALSE		D	FALSE		D	FALSE		D	FALSE		D	FALSE		D	FALSE
	E	FALSE	N/A (schematics)		E	TRUE	Microscopy images	E	FALSE		E	FALSE		E	FALSE		E	FALSE		E	TRUE	Numerical data	E	FALSE		E	FALSE		E	FALSE		E	FALSE		E	FALSE		E	FALSE		E	FALSE		E	FALSE
	F	FALSE			F	FALSE		F	FALSE		F	FALSE		F	FALSE		F	FALSE		F	FALSE		F	FALSE		F	FALSE		F	FALSE		F	FALSE		F	FALSE		F	FALSE		F	FALSE		F	FALSE
	G	FALSE			G	FALSE		G	FALSE		G	FALSE		G	FALSE		G	FALSE		G	FALSE		G	FALSE		G	FALSE		G	FALSE		G	FALSE		G	FALSE		G	FALSE		G	FALSE		G	FALSE
	H	FALSE			H	FALSE		H	FALSE		H	FALSE		H	FALSE		H	FALSE		H	FALSE		H	FALSE		H	FALSE		H	FALSE		H	FALSE		H	FALSE		H	FALSE		H	FALSE		H	FALSE
	I	FALSE			I	FALSE		I	FALSE		I	FALSE		I	FALSE		I	FALSE		I	FALSE		I	FALSE		I	FALSE		I	FALSE		I	FALSE		I	FALSE		I	FALSE		I	FALSE		I	FALSE
	J	FALSE			J	FALSE		J	FALSE		J	FALSE		J	FALSE		J	FALSE		J	FALSE		J	FALSE		J	FALSE		J	FALSE		J	FALSE		J	FALSE		J	FALSE		J	FALSE		J	FALSE
	K	FALSE			K	FALSE		K	FALSE		K	FALSE		K	FALSE		K	FALSE		K	FALSE		K	FALSE		K	FALSE		K	FALSE		K	FALSE		K	FALSE		K	FALSE		K	FALSE		K	FALSE
	L	FALSE			L	FALSE		L	FALSE		L	FALSE		L	FALSE		L	FALSE		L	FALSE		L	FALSE		L	FALSE		L	FALSE		L	FALSE		L	FALSE		L	FALSE		L	FALSE		L	FALSE
	M	FALSE			M	FALSE		M	FALSE		M	FALSE		M	FALSE		M	FALSE		M	FALSE		M	FALSE		M	FALSE		M	FALSE		M	FALSE		M	FALSE		M	FALSE		M	FALSE		M	FALSE
	N	FALSE			N	FALSE		N	FALSE		N	FALSE		N	FALSE		N	FALSE		N	FALSE		N	FALSE		N	FALSE		N	FALSE		N	FALSE		N	FALSE		N	FALSE		N	FALSE		N	FALSE
	O	FALSE			O	FALSE		O	FALSE		O	FALSE		O	FALSE		O	FALSE		O	FALSE		O	FALSE		O	FALSE		O	FALSE		O	FALSE		O	FALSE		O	FALSE		O	FALSE		O	FALSE
	P	FALSE			P	FALSE		P	FALSE		P	FALSE		P	FALSE		P	FALSE		P	FALSE		P	FALSE		P	FALSE		P	FALSE		P	FALSE		P	FALSE		P	FALSE		P	FALSE		P	FALSE
	Q	FALSE			Q	FALSE		Q	FALSE		Q	FALSE		Q	FALSE		Q	FALSE		Q	FALSE		Q	FALSE		Q	FALSE		Q	FALSE		Q	FALSE		Q	FALSE		Q	FALSE		Q	FALSE		Q	FALSE
	R	FALSE			R	FALSE		R	FALSE		R	FALSE		R	FALSE		R	FALSE		R	FALSE		R	FALSE		R	FALSE		R	FALSE		R	FALSE		R	FALSE		R	FALSE		R	FALSE		R	FALSE
	S	FALSE			S	FALSE		S	FALSE		S	FALSE		S	FALSE		S	FALSE		S	FALSE		S	FALSE		S	FALSE		S	FALSE		S	FALSE		S	FALSE		S	FALSE		S	FALSE		S	FALSE
	T	FALSE			T	FALSE		T	FALSE		T	FALSE		T	FALSE		T	FALSE		T	FALSE		T	FALSE		T	FALSE		T	FALSE		T	FALSE		T	FALSE		T	FALSE		T	FALSE		T	FALSE
	U	FALSE			U	FALSE		U	FALSE		U	FALSE		U	FALSE		U	FALSE		U	FALSE		U	FALSE		U	FALSE		U	FALSE		U	FALSE		U	FALSE		U	FALSE		U	FALSE		U	FALSE
	V	FALSE			V	FALSE		V	FALSE		V	FALSE		V	FALSE		V	FALSE		V	FALSE		V	FALSE		V	FALSE		V	FALSE		V	FALSE		V	FALSE		V	FALSE		V	FALSE		V	FALSE
	W	FALSE			W	FALSE		W	FALSE		W	FALSE		W	FALSE		W	FALSE		W	FALSE		W	FALSE		W	FALSE		W	FALSE		W	FALSE		W	FALSE		W	FALSE		W	FALSE		W	FALSE
	X	FALSE			X	FALSE		X	FALSE		X	FALSE		X	FALSE		X	FALSE		X	FALSE		X	FALSE		X	FALSE		X	FALSE		X	FALSE		X	FALSE		X	FALSE		X	FALSE		X	FALSE
	Y	FALSE			Y	FALSE		Y	FALSE		Y	FALSE		Y	FALSE		Y	FALSE		Y	FALSE		Y	FALSE		Y	FALSE		Y	FALSE		Y	FALSE		Y	FALSE		Y	FALSE		Y	FALSE		Y	FALSE
	Z	FALSE			Z	FALSE		Z	FALSE		Z	FALSE		Z	FALSE		Z	FALSE		Z	FALSE		Z	FALSE		Z	FALSE		Z	FALSE		Z	FALSE		Z	FALSE		Z	FALSE		Z	FALSE		Z	FALSE
					Comments:			Comments:			Comments:			Comments:			Comments:			Comments:			Comments:			Comments:			Comments:			Comments:			Comments:			Comments:			Comments:			Comments:
