# Supplementary material for: Structure and function of a fungal AB toxin-like chimerolectin involved in anti-nematode defense
Source: EMBO J. 2026 May 26;45(13):4766–86. doi: 10.1038/s44318-026-00812-1 (PMC13324453; doi:10.1038/s44318-026-00812-1)
Supplement: Supplementary file 9 — Source data Fig. 1 [file 44318_2026_812_MOESM9_ESM.zip]

Archive with 10 entries (7 files):
- Figure 1/
- Figure 1/1C/
- Figure 1/1C/Fig1C Toxicity Paralogs and truncations.xlsx
- Figure 1/1DE/
- Figure 1/1DE/Fig1D.tif
- Figure 1/1DE/Fig1D_Readme.txt
- Figure 1/1DE/Fig1E_16h.tif
- Figure 1/1DE/Fig1E_3h.tif
- Figure 1/1DE/Fig1E_6h.tif
- Figure 1/1DE/Fig1E_Readme.txt
