# Supplementary material for: Structure and function of a fungal AB toxin-like chimerolectin involved in anti-nematode defense
Source: EMBO J. 2026 May 26;45(13):4766–86. doi: 10.1038/s44318-026-00812-1 (PMC13324453; doi:10.1038/s44318-026-00812-1)
Supplement: Supplementary file 9 — Source data Fig. 1 [file 44318_2026_812_MOESM9_ESM.zip › Figure 1/1DE/Fig1D_Readme.txt]

GI localization of CCTX2-TAMRA upon feeding to L4 larvae of C. elegans strain GK70. The C. elegans strain GK70 strain expresses PGP-1-GFP as intestinal apical membrane marker. Worms were fed with TAMRA labeled CCTX2 for 1h, immobilized using 10 mM levamisole and mounted on a 3% w/v agarose pad before imagining. Images show binding of CCTX2 to the apical plasma membrane of C.elegans enterocytes.  Dilation of the intestinal lumen can be observed after about 6h of feeding CCTX2-TAMRA. Representative images are shown. Fluorescence images were taken using a Zeiss LSM 780 upright confocal microscope.
