# Supplementary material for: Structure and function of a fungal AB toxin-like chimerolectin involved in anti-nematode defense
Source: EMBO J. 2026 May 26;45(13):4766–86. doi: 10.1038/s44318-026-00812-1 (PMC13324453; doi:10.1038/s44318-026-00812-1)
Supplement: Supplementary file 9 — Source data Fig. 1 [file 44318_2026_812_MOESM9_ESM.zip › Figure 1/1DE/Fig1E_Readme.txt]

Extension of the intestinal lumen over time as a sign for intoxification. TAMRA labeled CCTX2 was feed to L4 staged larvae of C.elegans strain GK70 expressing PGP-1-GFP as intestinal apical membrane marker for the indicated amount of time. Worms were immobilized using 10 mM levamisole and mounted on a 3% w/v agarose pad before imagining. Dilation of the intestinal lumen can be observed after about 6h of feeding CCTX2-TAMRA. Representative images are shown. Fluorescence images were taken using a Zeiss LSM 780 upright confocal microscope.
