# Supplementary material for: Structure and function of a fungal AB toxin-like chimerolectin involved in anti-nematode defense
Source: EMBO J. 2026 May 26;45(13):4766–86. doi: 10.1038/s44318-026-00812-1 (PMC13324453; doi:10.1038/s44318-026-00812-1)
Supplement: Supplementary file 10 — Source data Fig. 4 [file 44318_2026_812_MOESM10_ESM.zip]

Archive with 7 entries (3 files):
- Figure 4/
- Figure 4/4B/
- Figure 4/4B/Fig4B Toxicity Paralogs and truncations.xlsx
- Figure 4/4C/
- Figure 4/4C/Fig 4C Toxicity RDQ.xlsx
- Figure 4/4D/
- Figure 4/4D/Fig 4D Toxicity Kex2.xlsx
