# Supplementary material for: Structure and function of a fungal AB toxin-like chimerolectin involved in anti-nematode defense
Source: EMBO J. 2026 May 26;45(13):4766–86. doi: 10.1038/s44318-026-00812-1 (PMC13324453; doi:10.1038/s44318-026-00812-1)
Supplement: Supplementary file 10 — Source data Fig. 4 [file 44318_2026_812_MOESM10_ESM.zip › Figure 4/4B/Fig4B Toxicity Paralogs and truncations.xlsx]

## Sheet: Toxicity Paralogs and truncatio
μg/ml	CCTX1	CCTX1	CCTX1	CCTX1	CCTX2	CCTX2	CCTX2	CCTX2	CCTX3	CCTX3	CCTX3	CCTX3	CCTX2ΔN	CCTX2ΔN	CCTX2ΔN	CCTX2ΔN	CCTX2ΔC	CCTX2ΔC	CCTX2ΔC	CCTX2ΔC	MOA	MOA	MOA	MOA	BSA	BSA	BSA	BSA
0.1	97	93	100	100	87	79	84	75	97	100	91	100	100	97	100	89	100	100	100	96	92	96	100	100	100	100	92	100
10	87	100	94	91	0	0	0	0	100	100	97	100	100	95	100	87	100	86	87	93	100	90	88	83	100	100	100	96
25	15	0	25	0	0	0	0	0	65	61	83	72	93	100	100	92	85	100	82	94	94	100	100	84	93	97	100	100
50	0	0	0	0	0	0	0	0	0	0	0	0	100	100	100	95	85	76	80	74	88	62	70	73	97	100	95	100
200	0	0	0	0	0	0	0	0	0	0	0	0	93	91	100	100	82	74	86	90	0	0	0	0	89	94	100	96

## Sheet: Information
Toxicity assay with 30 - 40 L1 larvae, measuring development into L4/adult stage in the presence of indicated purified protein
Values represent mean for N=3 technical replicates
Each column represents a biological replicate
Panels for Fig1C and Fig4B were conducted together
