# Supplementary material for: Structure and function of a fungal AB toxin-like chimerolectin involved in anti-nematode defense
Source: EMBO J. 2026 May 26;45(13):4766–86. doi: 10.1038/s44318-026-00812-1 (PMC13324453; doi:10.1038/s44318-026-00812-1)
Supplement: Supplementary file 10 — Source data Fig. 4 [file 44318_2026_812_MOESM10_ESM.zip › Figure 4/4C/Fig 4C Toxicity RDQ.xlsx]

## Sheet: Toxicity RDQ
μg/ml	CCTX2	CCTX2	CCTX2	CCTX2	CCTX2 R685	CCTX2 R685	CCTX2 R685	CCTX2 R685	CCTX2 D687A	CCTX2 D687A	CCTX2 D687A	CCTX2 D687A	CCTX2 Q689A	CCTX2 Q689A	CCTX2 Q689A	CCTX2 Q689A	CCTX2 DQ	CCTX2 DQ	CCTX2 DQ	CCTX2 DQ	CCTX2 RDQ	CCTX2 RDQ	CCTX2 RDQ	CCTX2 RDQ
0.1	100	100	92	100	100	95	100	100	100	100	100	100	96	100	93	100	100	100	89	86	100	100	100	100
1	100	100	100	96	100	93	100	95	100	100	90	100	100	100	100	100	90	92	100	100	100	94	100	91
100	0	0	0	0	87	91	96	100	100	93	100	89	100	93	100	100	100	100	100	95	100	100	95	91
200	0	0	0	0	0	0	0	0	96	100	100	100	100	100	96	100	100	94	100	100	93	100	100	100
400	0	0	0	0	0	0	0	0	100	100	100	95	100	94	97	100	100	100	96	98	100	100	89	100
600	0	0	0	0	0	0	0	0	48	0	62	45	10	23	14	0	79	83	97	92	100	100	74	77
1000	0	0	0	0	0	0	0	0	48	10	62	69	15	22	37	41	100	91	94	77	98	91	71	100

## Sheet: InformatioToxicity assay with 1
Toxicity assay with 30 - 40 L1 larvae, measuring development into L4/adult stage in the presence of indicated purified protein
Values represent mean for N=3 technical replicates
Each column represents a biological replicate
