# Supplementary material for: Structure and function of a fungal AB toxin-like chimerolectin involved in anti-nematode defense
Source: EMBO J. 2026 May 26;45(13):4766–86. doi: 10.1038/s44318-026-00812-1 (PMC13324453; doi:10.1038/s44318-026-00812-1)
Supplement: Supplementary file 10 — Source data Fig. 4 [file 44318_2026_812_MOESM10_ESM.zip › Figure 4/4D/Fig 4D Toxicity Kex2.xlsx]

## Sheet: Toxicity Kex2
μg/ml	CCTX2	CCTX2	CCTX2	CCTX2	CCTX2 ΔKex2	CCTX2 ΔKex2	CCTX2 ΔKex2	CCTX2 ΔKex2
0.1	100	100	93	94	100	94	97	91
1	86	100	100	80	100	100	100	100
5	0	0	0	0	100	100	100	90
15	0	0	0	0	100	100	100	100
20	0	0	0	0	100	94	100	100
50	0	0	0	0	93	91	87	80
100	0	0	0	0	0	0	0	0
200	0	0	0	0	0	0	0	0

## Sheet: Information
Toxicity assay with 30 - 40 L1 larvae, measuring development into L4/adult stage in the presence of indicated purified protein
Values represent mean for N=3 technical replicates
Each column represents a biological replicate
