# Supplementary material for: Structure and function of a fungal AB toxin-like chimerolectin involved in anti-nematode defense
Source: EMBO J. 2026 May 26;45(13):4766–86. doi: 10.1038/s44318-026-00812-1 (PMC13324453; doi:10.1038/s44318-026-00812-1)
Supplement: Supplementary file 11 — Source data Fig. 5 [file 44318_2026_812_MOESM11_ESM.zip]

Archive with 7 entries (4 files):
- Figure 5/
- Figure 5/5B/
- Figure 5/5B/Fig5B Toxicity BRE.xlsx
- Figure 5/5C/
- Figure 5/5C/CCTX2dN.tif
- Figure 5/5C/CCTX2_MOA.TIF
- Figure 5/5C/Fig5C_README.txt
