# Supplementary material for: Structure and function of a fungal AB toxin-like chimerolectin involved in anti-nematode defense
Source: EMBO J. 2026 May 26;45(13):4766–86. doi: 10.1038/s44318-026-00812-1 (PMC13324453; doi:10.1038/s44318-026-00812-1)
Supplement: Supplementary file 11 — Source data Fig. 5 [file 44318_2026_812_MOESM11_ESM.zip › Figure 5/5B/Fig5B Toxicity BRE.xlsx]

## Sheet: Toxicity BRE
μg/ml	N2			BRE-2			BRE-3			BRE-4			BRE-5
		SD	N		SD	N		SD	N		SD	N		SD	N
0.1	100	0	4	92	1.8	4	96	2.5	4	100	0	4	100	0	4
1	100	0	4	96	3.7	4	100	0	4	96	1.69	4	100	0	4
10	93	2.08	4	81	2.8	4	100	0	4	100	0	4	100	0	4
25	0	0	4	0	0	4	91	1.35	4	89	1.25	4	96	1.25	4
50	0	0	4	0	0	4	93.5	3.27	4	95	2.34	4	91	3.02	4
100	0	0	4	0	0	4	92.7	1.84	4	94	1.74	4	100	0	4
200	0	0	4	0	0	4	0	0	4	0	0	4	0	0	4

## Sheet: InformationToxicity assay with 
Toxicity assay with 30 - 40 L1 larvae, measuring development into L4/adult stage in the presence of indicated purified protein
