# Supplementary material for: Structure and function of a fungal AB toxin-like chimerolectin involved in anti-nematode defense
Source: EMBO J. 2026 May 26;45(13):4766–86. doi: 10.1038/s44318-026-00812-1 (PMC13324453; doi:10.1038/s44318-026-00812-1)
Supplement: Supplementary file 11 — Source data Fig. 5 [file 44318_2026_812_MOESM11_ESM.zip › Figure 5/5C/Fig5C_README.txt]

Thin layer chromatography of upper phase glycosphingolipids extracted from the respective C. elegans GSL biosynthesis mutants bre-2,3,4 and 5, as well as the C.elegans N2 wild-type strain. Thin layer chromatography was overlayed with 150 nM of either biotinylated CCTX2, CCTX2dN or MOA protein and detected using HRP-coupled avidin. 
