# Supplementary material for: Structure and function of a fungal AB toxin-like chimerolectin involved in anti-nematode defense
Source: EMBO J. 2026 May 26;45(13):4766–86. doi: 10.1038/s44318-026-00812-1 (PMC13324453; doi:10.1038/s44318-026-00812-1)
Supplement: Supplementary file 12 — Source data Fig. 6 [file 44318_2026_812_MOESM12_ESM.zip]

Archive with 16 entries (11 files):
- Figure 6/
- Figure 6/6B/
- Figure 6/6B/Fig6B_CCL2.tif
- Figure 6/6B/Fig6B_CCTX2.tif
- Figure 6/6B/Fig6B_CCTX2dN.tif
- Figure 6/6B/Fig6B_MOA.tif
- Figure 6/6B/Fig6B_Readme.txt
- Figure 6/6C/
- Figure 6/6C/Fig6C_MANS_CCTX2-TAMRA.tif
- Figure 6/6C/Fig6C_RAB11_CCTX2-TAMRA.tif
- Figure 6/6C/Fig6C_RAB5_CCTX2-TAMRA.tif
- Figure 6/6C/Fig6C_Readme.txt
- Figure 6/6D/
- Figure 6/6D/Fig6D Toxicity Endocytosis.xlsx
- Figure 6/6E/
- Figure 6/6E/Fig6E Toxicity HSEL.xlsx
