# Supplementary material for: Structure and function of a fungal AB toxin-like chimerolectin involved in anti-nematode defense
Source: EMBO J. 2026 May 26;45(13):4766–86. doi: 10.1038/s44318-026-00812-1 (PMC13324453; doi:10.1038/s44318-026-00812-1)
Supplement: Supplementary file 12 — Source data Fig. 6 [file 44318_2026_812_MOESM12_ESM.zip › Figure 6/6B/Fig6B_Readme.txt]

Internalization of CCTX2 into C. elegans GK-70 enterocytes. Fluorescently-labeled CCTX2 (red), truncated CCTX2∆N (red), the GSL-binding chimerolectin MOA (red) or the N-glycan binding lectin CCL2 (red) were fed to C. elegans GK70 (green) for 3 h at 20°C, worms were immobilized using 10 mM levamisole and mounted on a 3% w/v agarose pad before imagining. Apical plasma membrane of C.elegans strain GK-70 is marked with PGP-1::GFP. CCTX-2 and MOA are taken up as apical plasma membrane vesicles. This is not the case for the non-binding CCTX2∆N mutatant protein or the N-glycan binding lectin CCL2. Fluorescence images were taken using a Zeiss LSM 780 upright confocal microscope.
