# Supplementary material for: Structure and function of a fungal AB toxin-like chimerolectin involved in anti-nematode defense
Source: EMBO J. 2026 May 26;45(13):4766–86. doi: 10.1038/s44318-026-00812-1 (PMC13324453; doi:10.1038/s44318-026-00812-1)
Supplement: Supplementary file 12 — Source data Fig. 6 [file 44318_2026_812_MOESM12_ESM.zip › Figure 6/6C/Fig6C_Readme.txt]

Co-localization between CCTX2-TAMRA with endocytic markers. C. elegans RAB-5::GFP (early endosome), RAB-11::GFP (recycling endosome) as well as the Golgi marker α-Mannosidase II (MANS::GFP) were used as endocytic and retrograde trafficking markers to test for co-localization with CCTX2. TAMRA-labeled CCTX2 was fed to the respective C. elegans L4 larvae for 6 h at 20°C, then worms were immobilized using 10 mM levamisole and mounted on a 3% w/v agarose pad before imagining. Co-localization between CCTX2 and respective endocytic markers were observed. Images show the intestinal cross-sections. Representative images are shown. Fluorescence images were taken using a Zeiss LSM 780 upright confocal microscope.
