# Supplementary material for: Structure and function of a fungal AB toxin-like chimerolectin involved in anti-nematode defense
Source: EMBO J. 2026 May 26;45(13):4766–86. doi: 10.1038/s44318-026-00812-1 (PMC13324453; doi:10.1038/s44318-026-00812-1)
Supplement: Supplementary file 12 — Source data Fig. 6 [file 44318_2026_812_MOESM12_ESM.zip › Figure 6/6D/Fig6D Toxicity Endocytosis.xlsx]

## Sheet: Toxicity Endocytosis
μg/ml	N2			VPS-52			VPS-54			BEC-1
		SD	N		SD	N		SD	N		SD	N
0.1	100	0	4	92	1.8	4	96	2.5	4	100	0	4
1	78	2.58	4	100	0	4	100	1.02	4	93	2.6	4
10	0	0	4	99	1.36	4	53	4.51	4	85	3.76	4
25	0	0	4	91	2.64	4	60	6.37	4	81	3.64	4
50	0	0	4	93	1.9	4	52	4.13	4	20	6.32	4
100	0	0	4	92	3.74	4	0	0	4	0	0	4
200	0	0	4	0	0	4	0	0	4	0	0	4

## Sheet: Sheet1
Toxicity assay with 30 - 50 L1 larvae, measuring development into L4/adult stage in the presence of indicated purified protein
