# Supplementary material for: Structure and function of a fungal AB toxin-like chimerolectin involved in anti-nematode defense
Source: EMBO J. 2026 May 26;45(13):4766–86. doi: 10.1038/s44318-026-00812-1 (PMC13324453; doi:10.1038/s44318-026-00812-1)
Supplement: Supplementary file 12 — Source data Fig. 6 [file 44318_2026_812_MOESM12_ESM.zip › Figure 6/6E/Fig6E Toxicity HSEL.xlsx]

## Sheet: Toxicity HSEL
μg/ml	CCTX2	CCTX2	CCTX2	CCTX2	CCTX2 ΔHSEL	CCTX2 ΔHSEL	CCTX2 ΔHSEL	CCTX2 ΔHSEL
0.1	100	100	93	94	100	94	97	91
1	78	83	72	72	92	86	100	100
10	0	0	0	0	93	98	100	100
25	0	0	0	0	100	92	95	100
50	0	0	0	0	92	96	88	100
100	0	0	0	0	100	94	100	97
200	0	0	0	0	85	100	100	90
400	0	0	0	0	82	75	76	88

## Sheet: Information
Toxicity assay with 30 - 40 L1 larvae, measuring development into L4/adult stage in the presence of indicated purified protein
Values represent mean for N=3 technical replicates
Each column represents a biological replicate
